# Supplementary material for: Pan-Genome and Transcriptome-Guided Analysis Reveals Duplication-Driven Evolution and Candidate MYB–bHLH Modules Associated with Fruit Development in Pear
Source: Plants (Basel). 2026 Jun 25;15(13):1961. doi: 10.3390/plants15131961 (PMC13364276; doi:10.3390/plants15131961)
Supplement: Supplementary file 1 [file plants-15-01961-s001.zip › Supplementary_Tables.xlsx]

## Sheet: TableS1
Table S1: Profile of 15 pear genome assemblies and the 'Dangshansuli' pear genomes
Cultivar	Organism	Data source	Publication	Reference
Dangshansuli	Pyrus bretschneideri	PearMODB	(Wu et al., 2013)	[5]
Zhongai 1	Pyrus ussuriensis x Pyrus communis	PearMODB	(Ou et al., 2019)	[34]
Shanxi Duli	Pyrus betuleafolia	PearMODB	(Dong et al., 2020)	[33]
Nijisseiki	Pyrus pyrifolia	PearMODB	(Shirasawa, Itai, & Isobe, 2021)	[34]
Cuiguan	Pyrus pyrifolia	PearMODB	(Gao et al., 2021)	[32]
d'Anjou	Pyrus communis	PearMODB	(Zhang et al., 2022)	[35]
Yunhong No. 1	Pyrus pyrifolia	PearMODB	(Sun et al., 2023)	[37]
Korla	Pyrus sinkiangensis	PearMODB	(Xia et al., 2024)	[36]
Hongxiangsu haplotype A (KEL haplotype)	Pyrus sinkiangensis x Pyrus bretschneideri	PearMODB	(Li et al., 2024)	[38]
Hongxiangsu haplotype B (EL haplotype)	Pyrus sinkiangensis x Pyrus bretschneideri	PearMODB
Yulixiang haplotype A (KEL haplotype)	Pyrus sinkiangensis x Pyrus bretschneideri	PearMODB
Yulixiang haplotype B (XH haplotype)	Pyrus sinkiangensis x Pyrus bretschneideri	PearMODB
Dangshansuli (DS_hapA)	Pyrus bretschneideri	PGDB	(Sun et al., 2025)	[39]
Dangshansuli (DS_hapB)	Pyrus bretschneideri	PGDB
Max Red Bartlett (MRB_hapA)	Pyrus communis	PGDB
Max Red Bartlett (MRB_hapB)	Pyrus communis	PGDB
Note:The PearMODB/old ‘Dangshansuli’ gene set was not counted as one of the 15 genome assemblies used for pan-genome analysis and was used only for Pbr ID correspondence and comparison with previously reported pear bHLH genes.

## Sheet: TableS2
Table S2: Detailed information and Pbr ID correspondence of bHLH genes identified from 15 pear genome assemblies
Assembly	Gene_ID	Protein_length	PF00010_iEvalue	Orthogroup	OGG_class	Present_assemblies	OGG_total_gene_number	Clade	Best_Pbr_ID	Assignment_status
Cuiguan_v1_0	Cuiguan_v1_0__GWHPBAOS000163	397	4.7e-15	OG0000099	core	15	15	Clade G	Pbr013624.1	OGG
Cuiguan_v1_0	Cuiguan_v1_0__GWHPBAOS000370	263	5.1e-09	OG0000000	core	15	36	Clade N	NA	OGG
Cuiguan_v1_0	Cuiguan_v1_0__GWHPBAOS000371	201	9.4e-14	OG0000029	core	15	16	Clade N	Pbr041312.1	OGG
Cuiguan_v1_0	Cuiguan_v1_0__GWHPBAOS000372	249	2.2e-11	OG0000158	dispensable	13	14	Clade N	NA	OGG
Cuiguan_v1_0	Cuiguan_v1_0__GWHPBAOS000654	274	1.3e-13	OG0000047	core	15	16	Clade C	Pbr009541.1	OGG
Cuiguan_v1_0	Cuiguan_v1_0__GWHPBAOS000848	288	1.5e-05	OG0000075	core	15	15	Clade A	Pbr028196.1	OGG
Cuiguan_v1_0	Cuiguan_v1_0__GWHPBAOS001182	412	1.3e-14	OG0000147	softcore	14	14	Clade G	Pbr007793.1	OGG
Cuiguan_v1_0	Cuiguan_v1_0__GWHPBAOS001208	383	2.8e-13	OG0000191	dispensable	12	12	Clade H	Pbr018411.1	OGG
Cuiguan_v1_0	Cuiguan_v1_0__GWHPBAOS001209	496	9.9e-14	OG0000180	dispensable	13	13	Clade H	Pbr018411.1	OGG
Cuiguan_v1_0	Cuiguan_v1_0__GWHPBAOS001245	613	2.4e-14	OG0000031	core	15	16	Clade H	Pbr027424.1	OGG
Cuiguan_v1_0	Cuiguan_v1_0__GWHPBAOS001261	613	2.4e-14	OG0000031	core	15	16	Clade H	Pbr027424.1	OGG
Cuiguan_v1_0	Cuiguan_v1_0__GWHPBAOS001465	648	4.8e-05	OG0000020	core	15	19	Unclassified	Pbr009179.1	OGG
Cuiguan_v1_0	Cuiguan_v1_0__GWHPBAOS001587	360	1e-12	OG0000069	core	15	15	Clade F	Pbr041632.1	OGG
Cuiguan_v1_0	Cuiguan_v1_0__GWHPBAOS001588	365	1.1e-11	OG0000082	core	15	15	Clade F	Pbr041633.1	OGG
Cuiguan_v1_0	Cuiguan_v1_0__GWHPBAOS001605	289	5.5e-12	OG0000085	core	15	15	Unclassified	Pbr037716.1	OGG
Cuiguan_v1_0	Cuiguan_v1_0__GWHPBAOS001680	325	7.1e-14	OG0000120	core	15	15	Clade G	Pbr006319.1	OGG
Cuiguan_v1_0	Cuiguan_v1_0__GWHPBAOS002542	430	5.5e-09	OG0000023	core	15	17	Clade L	Pbr022391.1	OGG
Cuiguan_v1_0	Cuiguan_v1_0__GWHPBAOS002731	255	0.00026	OG0000035	core	15	16	Clade A	Pbr038570.1	OGG
Cuiguan_v1_0	Cuiguan_v1_0__GWHPBAOS002748	353	6.4e-10	OG0000004	core	15	26	Clade C	Pbr003532.1	OGG
Cuiguan_v1_0	Cuiguan_v1_0__GWHPBAOS002749	356	4.1e-10	OG0000039	core	15	16	Clade C	Pbr003533.1	OGG
Cuiguan_v1_0	Cuiguan_v1_0__GWHPBAOS002839	344	1.5e-12	OG0000129	dispensable	13	14	Clade F	Pbr040914.1	OGG
Cuiguan_v1_0	Cuiguan_v1_0__GWHPBAOS003160	569	8.8e-09	OG0000086	core	15	15	Clade L	Pbr014934.1	OGG
Cuiguan_v1_0	Cuiguan_v1_0__GWHPBAOS003263	531	1.5e-15	OG0000135	softcore	14	14	Clade E	Pbr032962.1	OGG
Cuiguan_v1_0	Cuiguan_v1_0__GWHPBAOS003392	742	0.0002	OG0000045	core	15	16	Clade C	Pbr011113.1	OGG
Cuiguan_v1_0	Cuiguan_v1_0__GWHPBAOS003417	502	1.5e-09	OG0000188	dispensable	12	12	Clade H	Pbr009044.1	OGG
Cuiguan_v1_0	Cuiguan_v1_0__GWHPBAOS003444	298	1.9e-09	OG0000088	core	15	15	Clade M	Pbr009072.1	OGG
Cuiguan_v1_0	Cuiguan_v1_0__GWHPBAOS003820	325	8.4e-08	OG0000005	core	15	26	Clade J	Pbr021351.1	OGG
Cuiguan_v1_0	Cuiguan_v1_0__GWHPBAOS003924	243	7e-05	OG0000136	softcore	14	14	Unclassified	Pbr039557.1	OGG
Cuiguan_v1_0	Cuiguan_v1_0__GWHPBAOS004109	268	2.3e-12	OG0000077	core	15	15	Clade C	Pbr016145.1	OGG
Cuiguan_v1_0	Cuiguan_v1_0__GWHPBAOS004315	441	3e-05	OG0000048	core	15	16	Clade A	Pbr000228.1	OGG
Cuiguan_v1_0	Cuiguan_v1_0__GWHPBAOS004318	231	1.1e-11	OG0000202	dispensable	11	11	Clade G	Pbr027399.1	OGG
Cuiguan_v1_0	Cuiguan_v1_0__GWHPBAOS004340	232	2.7e-11	OG0000002	core	15	27	Clade F	Pbr000207.1	OGG
Cuiguan_v1_0	Cuiguan_v1_0__GWHPBAOS004778	428	3.3e-11	OG0000156	softcore	14	14	Clade D	Pbr023206.1	OGG
Cuiguan_v1_0	Cuiguan_v1_0__GWHPBAOS005429	398	4.1e-10	OG0000049	core	15	16	Clade H	Pbr023429.1	OGG
Cuiguan_v1_0	Cuiguan_v1_0__GWHPBAOS006256	229	8.3e-12	OG0000126	softcore	14	14	Clade O	Pbr027356.1	OGG
Cuiguan_v1_0	Cuiguan_v1_0__GWHPBAOS006281	455	1.7e-05	OG0000102	softcore	14	15	Clade B	Pbr027332.1	OGG
Cuiguan_v1_0	Cuiguan_v1_0__GWHPBAOS006481	399	1.4e-06	OG0000162	dispensable	13	13	Clade H	Pbr038274.1	OGG
Cuiguan_v1_0	Cuiguan_v1_0__GWHPBAOS006805	701	7.3e-15	OG0000150	softcore	14	14	Unclassified	Pbr017379.1	OGG
Cuiguan_v1_0	Cuiguan_v1_0__GWHPBAOS007324	336	1.1e-10	OG0000091	softcore	14	15	Clade M	Pbr004361.1	OGG
Cuiguan_v1_0	Cuiguan_v1_0__GWHPBAOS007439	323	3.9e-15	OG0000172	dispensable	13	13	Clade G	Pbr017127.1	OGG
Cuiguan_v1_0	Cuiguan_v1_0__GWHPBAOS007475	718	1.2e-15	OG0000026	core	15	17	Clade E	Pbr026078.1	OGG
Cuiguan_v1_0	Cuiguan_v1_0__GWHPBAOS007617	195	1.1e-11	OG0000154	softcore	14	14	Unclassified	Pbr028256.1	OGG
Cuiguan_v1_0	Cuiguan_v1_0__GWHPBAOS008358	240	1.6e-13	OG0000110	softcore	14	15	Clade N	Pbr013890.1	OGG
Cuiguan_v1_0	Cuiguan_v1_0__GWHPBAOS008504	338	4.5e-08	OG0000041	core	15	16	Clade M	Pbr042561.1	OGG
Cuiguan_v1_0	Cuiguan_v1_0__GWHPBAOS008519	316	5.5e-12	OG0000174	dispensable	12	13	Clade D	Pbr038717.1	OGG
Cuiguan_v1_0	Cuiguan_v1_0__GWHPBAOS009722	223	8.4e-11	OG0000010	softcore	14	24	Clade O	Pbr023051.1	OGG
Cuiguan_v1_0	Cuiguan_v1_0__GWHPBAOS009778	250	8.8e-08	OG0000042	core	15	16	Clade N	Pbr040944.1	OGG
Cuiguan_v1_0	Cuiguan_v1_0__GWHPBAOS009952	205	2.9e-12	OG0000103	core	15	15	Clade G	Pbr034181.1	OGG
Cuiguan_v1_0	Cuiguan_v1_0__GWHPBAOS010425	190	1.5e-09	OG0000062	softcore	14	15	Unclassified	Pbr018354.1	OGG
Cuiguan_v1_0	Cuiguan_v1_0__GWHPBAOS010768	290	4e-10	OG0000061	core	15	15	Clade L	Pbr039170.1	OGG
Cuiguan_v1_0	Cuiguan_v1_0__GWHPBAOS010827	96	1e-05	OG0000186	dispensable	11	12	Clade A	Pbr039112.1	OGG
Cuiguan_v1_0	Cuiguan_v1_0__GWHPBAOS011120	338	8.3e-15	OG0000093	core	15	15	Clade N	Pbr027487.1	OGG
Cuiguan_v1_0	Cuiguan_v1_0__GWHPBAOS011192	238	8.7e-07	OG0000132	softcore	14	14	Clade L	Pbr028813.1	OGG
Cuiguan_v1_0	Cuiguan_v1_0__GWHPBAOS011412	535	0.00043	OG0000159	softcore	14	14	Clade A	NA	OGG
Cuiguan_v1_0	Cuiguan_v1_0__GWHPBAOS011742	264	1.9e-07	OG0000112	core	15	15	Unclassified	Pbr038923.1	OGG
Cuiguan_v1_0	Cuiguan_v1_0__GWHPBAOS011833	531	4.2e-18	OG0000012	dispensable	13	22	Clade B	Pbr007168.1	OGG
Cuiguan_v1_0	Cuiguan_v1_0__GWHPBAOS012001	248	1.2e-06	OG0000139	softcore	14	14	Clade O	Pbr011456.1	OGG
Cuiguan_v1_0	Cuiguan_v1_0__GWHPBAOS012006	93	1.3e-07	OG0000194	dispensable	12	12	Clade A	Pbr011460.1	OGG
Cuiguan_v1_0	Cuiguan_v1_0__GWHPBAOS012010	92	2.4e-08	OG0000009	dispensable	13	24	Clade A	Pbr011463.1	OGG
Cuiguan_v1_0	Cuiguan_v1_0__GWHPBAOS012062	283	5e-11	OG0000211	dispensable	2	2	Clade L	Pbr011525.1	OGG
Cuiguan_v1_0	Cuiguan_v1_0__GWHPBAOS012131	187	9.1e-08	OG0000200	dispensable	11	11	Clade J	Pbr041312.1	OGG
Cuiguan_v1_0	Cuiguan_v1_0__GWHPBAOS012393	311	2.6e-08	OG0000125	softcore	14	14	Unclassified	Pbr024260.1	OGG
Cuiguan_v1_0	Cuiguan_v1_0__GWHPBAOS012404	522	2.5e-11	OG0000080	core	15	15	Clade H	Pbr027099.1	OGG
Cuiguan_v1_0	Cuiguan_v1_0__GWHPBAOS012506	481	4.5e-12	OG0000057	core	15	15	Clade H	Pbr037113.1	OGG
Cuiguan_v1_0	Cuiguan_v1_0__GWHPBAOS012511	512	1e-11	OG0000055	core	15	15	Clade H	Pbr037115.1	OGG
Cuiguan_v1_0	Cuiguan_v1_0__GWHPBAOS012536	792	0.0011	OG0000027	core	15	17	Clade C	Pbr037148.1	OGG
Cuiguan_v1_0	Cuiguan_v1_0__GWHPBAOS012727	492	3e-15	OG0000032	core	15	16	Unclassified	Pbr005095.1	OGG
Cuiguan_v1_0	Cuiguan_v1_0__GWHPBAOS012838	240	1.6e-13	OG0000173	dispensable	12	13	Clade N	Pbr008210.1	OGG
Cuiguan_v1_0	Cuiguan_v1_0__GWHPBAOS012874	249	2.2e-16	OG0000070	core	15	15	Clade N	Pbr030521.1	OGG
Cuiguan_v1_0	Cuiguan_v1_0__GWHPBAOS012876	252	6.5e-17	OG0000011	core	15	22	Clade N	Pbr030521.1	OGG
Cuiguan_v1_0	Cuiguan_v1_0__GWHPBAOS013053	357	3.4e-09	OG0000078	core	15	15	Clade M	Pbr042561.1	OGG
Cuiguan_v1_0	Cuiguan_v1_0__GWHPBAOS013061	315	5.4e-12	OG0000111	core	15	15	Clade D	Pbr038717.1	OGG
Cuiguan_v1_0	Cuiguan_v1_0__GWHPBAOS014102	364	7.7e-12	OG0000081	core	15	15	Unclassified	Pbr004866.1	OGG
Cuiguan_v1_0	Cuiguan_v1_0__GWHPBAOS014169	235	3.8e-14	OG0000050	core	15	16	Clade N	Pbr038026.1	OGG
Cuiguan_v1_0	Cuiguan_v1_0__GWHPBAOS014192	343	0.00024	OG0000006	softcore	14	26	Unclassified	Pbr040691.1	OGG
Cuiguan_v1_0	Cuiguan_v1_0__GWHPBAOS014222	310	2.6e-14	OG0000022	core	15	18	Clade G	Pbr040660.1	OGG
Cuiguan_v1_0	Cuiguan_v1_0__GWHPBAOS014666	210	2.7e-11	OG0000160	dispensable	13	14	Clade N	Pbr039686.1	OGG
Cuiguan_v1_0	Cuiguan_v1_0__GWHPBAOS014717	358	7.5e-12	OG0000084	core	15	15	Unclassified	Pbr004663.1	OGG
Cuiguan_v1_0	Cuiguan_v1_0__GWHPBAOS014731	366	7.4e-13	OG0000068	core	15	15	Clade F	Pbr024263.1	OGG
Cuiguan_v1_0	Cuiguan_v1_0__GWHPBAOS014921	328	3.6e-16	OG0000105	softcore	14	15	Unclassified	Pbr025166.1	OGG
Cuiguan_v1_0	Cuiguan_v1_0__GWHPBAOS015254	323	2e-11	OG0000106	softcore	14	15	Clade O	Pbr034838.2	OGG
Cuiguan_v1_0	Cuiguan_v1_0__GWHPBAOS015415	279	6.5e-08	OG0000142	softcore	14	14	Clade M	Pbr037384.1	OGG
Cuiguan_v1_0	Cuiguan_v1_0__GWHPBAOS015591	590	1.8e-13	OG0000095	core	15	15	Clade N	Pbr015624.1	OGG
Cuiguan_v1_0	Cuiguan_v1_0__GWHPBAOS015724	390	0.00042	OG0000118	core	15	15	Clade B	Pbr015480.2	OGG
Cuiguan_v1_0	Cuiguan_v1_0__GWHPBAOS016071	469	8.6e-12	OG0000001	core	15	28	Clade M	Pbr034262.2	OGG
Cuiguan_v1_0	Cuiguan_v1_0__GWHPBAOS016803	250	3.6e-09	OG0000033	core	15	16	Clade I	Pbr019649.1	OGG
Cuiguan_v1_0	Cuiguan_v1_0__GWHPBAOS016812	233	4.2e-13	OG0000014	core	15	21	Clade N	Pbr019660.1	OGG
Cuiguan_v1_0	Cuiguan_v1_0__GWHPBAOS016813	350	1.9e-15	OG0000187	dispensable	12	12	Unclassified	Pbr019661.2	OGG
Cuiguan_v1_0	Cuiguan_v1_0__GWHPBAOS016875	357	9.2e-10	OG0000153	softcore	14	14	Clade C	Pbr019740.1	OGG
Cuiguan_v1_0	Cuiguan_v1_0__GWHPBAOS016926	431	1.3e-08	OG0000168	dispensable	13	13	Clade M	Pbr019789.1	OGG
Cuiguan_v1_0	Cuiguan_v1_0__GWHPBAOS017331	455	0.00019	OG0000176	dispensable	13	13	Clade A	Pbr005918.1	OGG
Cuiguan_v1_0	Cuiguan_v1_0__GWHPBAOS017569	529	2e-11	OG0000133	softcore	14	14	Clade H	Pbr021888.1	OGG
Cuiguan_v1_0	Cuiguan_v1_0__GWHPBAOS017957	237	4e-07	OG0000094	softcore	14	15	Clade L	Pbr013314.2	OGG
Cuiguan_v1_0	Cuiguan_v1_0__GWHPBAOS018024	351	8.7e-15	OG0000092	core	15	15	Clade N	Pbr013246.1	OGG
Cuiguan_v1_0	Cuiguan_v1_0__GWHPBAOS018069	555	1.8e-08	OG0000107	core	15	15	Clade L	Pbr030032.1	OGG
Cuiguan_v1_0	Cuiguan_v1_0__GWHPBAOS018228	96	2e-06	OG0000164	dispensable	13	13	Clade A	Pbr039112.1	OGG
Cuiguan_v1_0	Cuiguan_v1_0__GWHPBAOS018281	281	4.4e-11	OG0000013	core	15	21	Clade L	Pbr039170.1	OGG
Cuiguan_v1_0	Cuiguan_v1_0__GWHPBAOS018373	474	2.6e-12	OG0000184	dispensable	13	13	Clade G	Pbr027397.1	OGG
Cuiguan_v1_0	Cuiguan_v1_0__GWHPBAOS019063	234	2.8e-06	OG0000079	core	15	15	Clade N	Pbr040944.1	OGG
Cuiguan_v1_0	Cuiguan_v1_0__GWHPBAOS019101	219	4.9e-11	OG0000010	softcore	14	24	Clade O	Pbr023051.1	OGG
Cuiguan_v1_0	Cuiguan_v1_0__GWHPBAOS019526	360	2.4e-12	OG0000030	core	15	16	Clade F	Pbr041632.1	OGG
Cuiguan_v1_0	Cuiguan_v1_0__GWHPBAOS019527	314	1.4e-08	OG0000083	core	15	15	Clade F	Pbr041633.1	OGG
Cuiguan_v1_0	Cuiguan_v1_0__GWHPBAOS019893	487	1.8e-11	OG0000046	core	15	16	Clade H	Pbr021888.1	OGG
Cuiguan_v1_0	Cuiguan_v1_0__GWHPBAOS020141	91	7.7e-06	OG0000198	dispensable	11	11	Clade A	Pbr041849.1	OGG
Cuiguan_v1_0	Cuiguan_v1_0__GWHPBAOS020341	321	4.3e-18	OG0000008	softcore	14	25	Clade B	Pbr016589.1	OGG
Cuiguan_v1_0	Cuiguan_v1_0__GWHPBAOS021129	300	7.2e-09	OG0000145	dispensable	13	14	Clade J	Pbr028681.2	OGG
Cuiguan_v1_0	Cuiguan_v1_0__GWHPBAOS021147	423	1.2e-08	OG0000145	dispensable	13	14	Clade J	Pbr028681.2	OGG
Cuiguan_v1_0	Cuiguan_v1_0__GWHPBAOS021226	325	0.00035	OG0000119	core	15	15	Clade B	Pbr040318.1	OGG
Cuiguan_v1_0	Cuiguan_v1_0__GWHPBAOS021542	262	2.5e-10	OG0000128	softcore	14	14	Clade N	Pbr026824.1	OGG
Cuiguan_v1_0	Cuiguan_v1_0__GWHPBAOS021543	220	6.8e-10	OG0000003	core	15	26	Clade N	Pbr026823.1	OGG
Cuiguan_v1_0	Cuiguan_v1_0__GWHPBAOS021667	283	8.7e-10	OG0000114	core	15	15	Clade C	Pbr024517.1	OGG
Cuiguan_v1_0	Cuiguan_v1_0__GWHPBAOS022456	512	1.1e-15	OG0000067	core	15	15	Clade G	Pbr016725.1	OGG
Cuiguan_v1_0	Cuiguan_v1_0__GWHPBAOS022458	463	1.1e-11	OG0000127	softcore	14	14	Clade G	Pbr016723.1	OGG
Cuiguan_v1_0	Cuiguan_v1_0__GWHPBAOS022922	372	5.8e-16	OG0000140	softcore	14	14	Unclassified	Pbr025166.1	OGG
Cuiguan_v1_0	Cuiguan_v1_0__GWHPBAOS022930	197	5.5e-07	OG0000155	softcore	14	14	Clade I	Pbr025153.1	OGG
Cuiguan_v1_0	Cuiguan_v1_0__GWHPBAOS023279	323	1.1e-10	OG0000141	softcore	14	14	Clade O	Pbr023339.1	OGG
Cuiguan_v1_0	Cuiguan_v1_0__GWHPBAOS023411	463	1.2e-11	OG0000143	softcore	14	14	Clade M	Pbr035981.1	OGG
Cuiguan_v1_0	Cuiguan_v1_0__GWHPBAOS023556	555	1.1e-12	OG0000096	core	15	15	Clade N	Pbr041470.1	OGG
Cuiguan_v1_0	Cuiguan_v1_0__GWHPBAOS023686	278	0.00026	OG0000204	dispensable	10	10	Clade B	Pbr027564.1	OGG
Cuiguan_v1_0	Cuiguan_v1_0__GWHPBAOS024027	468	8.6e-12	OG0000001	core	15	28	Clade M	Pbr007344.1	OGG
Cuiguan_v1_0	Cuiguan_v1_0__GWHPBAOS024404	705	7.3e-15	OG0000149	softcore	14	14	Unclassified	Pbr017379.1	OGG
Cuiguan_v1_0	Cuiguan_v1_0__GWHPBAOS024824	454	1.7e-05	OG0000137	dispensable	13	14	Clade B	Pbr021160.1	OGG
Cuiguan_v1_0	Cuiguan_v1_0__GWHPBAOS024853	229	8.3e-12	OG0000065	core	15	15	Clade O	Pbr027356.1	OGG
Cuiguan_v1_0	Cuiguan_v1_0__GWHPBAOS025377	953	0.0027	OG0000051	core	15	16	Clade C	Pbr011113.1	OGG
Cuiguan_v1_0	Cuiguan_v1_0__GWHPBAOS025510	322	2.5e-10	OG0000071	softcore	14	15	Clade G	Pbr040436.1	OGG
Cuiguan_v1_0	Cuiguan_v1_0__GWHPBAOS025518	311	0.0001	OG0000071	softcore	14	15	Clade G	Pbr040436.1	OGG
Cuiguan_v1_0	Cuiguan_v1_0__GWHPBAOS025522	319	1.5e-11	OG0000167	dispensable	13	13	Clade G	Pbr026439.1	OGG
Cuiguan_v1_0	Cuiguan_v1_0__GWHPBAOS026455	438	1.9e-13	OG0000121	softcore	14	15	Clade G	Pbr030944.1	OGG
Cuiguan_v1_0	Cuiguan_v1_0__GWHPBAOS026489	445	2e-13	OG0000121	softcore	14	15	Clade G	Pbr030944.1	OGG
Cuiguan_v1_0	Cuiguan_v1_0__GWHPBAOS026648	519	2e-08	OG0000052	core	15	16	Clade L	Pbr016539.1	OGG
Cuiguan_v1_0	Cuiguan_v1_0__GWHPBAOS026710	360	4e-11	OG0000122	core	15	15	Clade D	Pbr031107.2	OGG
Cuiguan_v1_0	Cuiguan_v1_0__GWHPBAOS026866	158	0.0003	OG0000161	softcore	14	14	Clade A	Pbr009756.1	OGG
Cuiguan_v1_0	Cuiguan_v1_0__GWHPBAOS027713	182	1.1e-11	OG0000181	dispensable	13	13	Unclassified	Pbr019435.1	OGG
Cuiguan_v1_0	Cuiguan_v1_0__GWHPBAOS027899	718	9.7e-16	OG0000073	core	15	15	Clade E	Pbr006687.1	OGG
Cuiguan_v1_0	Cuiguan_v1_0__GWHPBAOS028119	320	6.3e-14	OG0000151	softcore	14	14	Clade G	Pbr017127.1	OGG
Cuiguan_v1_0	Cuiguan_v1_0__GWHPBAOS028239	330	1.1e-10	OG0000090	core	15	15	Clade M	Pbr004361.1	OGG
Cuiguan_v1_0	Cuiguan_v1_0__GWHPBAOS028636	238	8.3e-12	OG0000002	core	15	27	Clade F	Pbr000207.1	OGG
Cuiguan_v1_0	Cuiguan_v1_0__GWHPBAOS028655	207	1.2e-11	OG0000183	dispensable	13	13	Clade G	Pbr040436.1	OGG
Cuiguan_v1_0	Cuiguan_v1_0__GWHPBAOS028658	440	3e-05	OG0000171	dispensable	13	13	Clade A	Pbr000228.1	OGG
Cuiguan_v1_0	Cuiguan_v1_0__GWHPBAOS028825	189	8.5e-12	OG0000117	core	15	15	Unclassified	Pbr041312.1	OGG
Cuiguan_v1_0	Cuiguan_v1_0__GWHPBAOS028942	266	2.8e-12	OG0000040	core	15	16	Clade C	Pbr000478.1	OGG
Cuiguan_v1_0	Cuiguan_v1_0__GWHPBAOS029060	244	1.4e-05	OG0000101	core	15	15	Unclassified	Pbr039557.1	OGG
Cuiguan_v1_0	Cuiguan_v1_0__GWHPBAOS029250	298	1.3e-07	OG0000005	core	15	26	Clade J	Pbr042040.1	OGG
Cuiguan_v1_0	Cuiguan_v1_0__GWHPBAOS029523	217	2e-12	OG0000040	core	15	16	Clade C	Pbr000478.1	OGG
Cuiguan_v1_0	Cuiguan_v1_0__GWHPBAOS029588	306	2e-08	OG0000123	core	15	15	Clade J	Pbr041115.1	OGG
Cuiguan_v1_0	Cuiguan_v1_0__GWHPBAOS029774	422	5.2e-14	OG0000015	softcore	14	21	Clade H	Pbr025316.1	OGG
Cuiguan_v1_0	Cuiguan_v1_0__GWHPBAOS029775	151	9.5e-12	OG0000203	dispensable	9	10	Clade H	Pbr025316.1	OGG
Cuiguan_v1_0	Cuiguan_v1_0__GWHPBAOS029777	383	7.7e-12	OG0000015	softcore	14	21	Clade H	Pbr025320.2	OGG
Cuiguan_v1_0	Cuiguan_v1_0__GWHPBAOS029801	502	6.6e-14	OG0000015	softcore	14	21	Clade H	Pbr025316.1	OGG
Cuiguan_v1_0	Cuiguan_v1_0__GWHPBAOS029802	151	9.5e-12	OG0000203	dispensable	9	10	Clade H	Pbr025316.1	OGG
Cuiguan_v1_0	Cuiguan_v1_0__GWHPBAOS029821	723	0.0013	OG0000131	softcore	14	14	Clade C	Pbr025341.3	OGG
Cuiguan_v1_0	Cuiguan_v1_0__GWHPBAOS029993	525	1.4e-14	OG0000100	softcore	14	15	Clade E	Pbr032962.1	OGG
Cuiguan_v1_0	Cuiguan_v1_0__GWHPBAOS030119	568	6.5e-09	OG0000087	core	15	15	Clade L	Pbr014934.1	OGG
Cuiguan_v1_0	Cuiguan_v1_0__GWHPBAOS030429	545	1.7e-13	OG0000130	softcore	14	14	Clade G	Pbr027397.1	OGG
Cuiguan_v1_0	Cuiguan_v1_0__GWHPBAOS030430	260	7.2e-11	OG0000208	dispensable	8	8	NA	Pbr027398.1	OGG
Cuiguan_v1_0	Cuiguan_v1_0__GWHPBAOS030431	608	2.2e-12	OG0000019	softcore	14	19	Unclassified	Pbr027399.1	OGG
Cuiguan_v1_0	Cuiguan_v1_0__GWHPBAOS030492	341	1.1e-09	OG0000053	softcore	14	16	Clade O	Pbr041171.1	OGG
Cuiguan_v1_0	Cuiguan_v1_0__GWHPBAOS030523	341	1.1e-09	OG0000053	softcore	14	16	Clade O	Pbr041171.1	OGG
Cuiguan_v1_0	Cuiguan_v1_0__GWHPBAOS030549	341	1.1e-12	OG0000018	core	15	19	Clade F	Pbr022523.1	OGG
Cuiguan_v1_0	Cuiguan_v1_0__GWHPBAOS030557	338	1e-12	OG0000018	core	15	19	Clade F	Pbr022523.1	OGG
Cuiguan_v1_0	Cuiguan_v1_0__GWHPBAOS030648	362	6.9e-10	OG0000076	core	15	15	Clade C	Pbr003533.1	OGG
Cuiguan_v1_0	Cuiguan_v1_0__GWHPBAOS030649	337	1.4e-09	OG0000004	core	15	26	Clade C	Pbr041944.1	OGG
Cuiguan_v1_0	Cuiguan_v1_0__GWHPBAOS030714	266	0.00027	OG0000034	core	15	16	Clade A	Pbr041410.1	OGG
Cuiguan_v1_0	Cuiguan_v1_0__GWHPBAOS030770	281	4.7e-13	OG0000014	core	15	21	Clade N	Pbr008711.1	OGG
Cuiguan_v1_0	Cuiguan_v1_0__GWHPBAOS030953	430	3.7e-08	OG0000072	core	15	15	Clade L	Pbr024631.1	OGG
Cuiguan_v1_0	Cuiguan_v1_0__GWHPBAOS031692	263	1.3e-08	OG0000175	dispensable	13	13	Clade L	Pbr020294.1	OGG
Cuiguan_v1_0	Cuiguan_v1_0__GWHPBAOS031782	571	4.4e-18	OG0000012	dispensable	13	22	Clade B	Pbr020204.1	OGG
Cuiguan_v1_0	Cuiguan_v1_0__GWHPBAOS031809	400	2.3e-15	OG0000098	core	15	15	Clade K	Pbr007246.1	OGG
Cuiguan_v1_0	Cuiguan_v1_0__GWHPBAOS031873	200	6.3e-08	OG0000104	core	15	15	Clade O	Pbr011456.1	OGG
Cuiguan_v1_0	Cuiguan_v1_0__GWHPBAOS031877	93	4.6e-06	OG0000157	dispensable	13	14	Clade A	Pbr011460.1	OGG
Cuiguan_v1_0	Cuiguan_v1_0__GWHPBAOS031880	92	9.4e-09	OG0000009	dispensable	13	24	Clade A	Pbr011463.1	OGG
Cuiguan_v1_0	Cuiguan_v1_0__GWHPBAOS031951	293	5.1e-11	OG0000064	softcore	14	15	Clade L	Pbr011525.1	OGG
Cuiguan_v1_0	Cuiguan_v1_0__GWHPBAOS031994	187	1.5e-06	OG0000199	dispensable	11	11	Clade J	Pbr041312.1	OGG
Cuiguan_v1_0	Cuiguan_v1_0__GWHPBAOS031996	187	3.3e-07	OG0000205	dispensable	9	9	Clade J	Pbr041312.1	OGG
Cuiguan_v1_0	Cuiguan_v1_0__GWHPBAOS032273	291	1.4e-08	OG0000063	softcore	14	15	Unclassified	Pbr010573.1	OGG
Cuiguan_v1_0	Cuiguan_v1_0__GWHPBAOS032281	546	1.6e-11	OG0000043	core	15	16	Clade H	Pbr010581.1	OGG
Cuiguan_v1_0	Cuiguan_v1_0__GWHPBAOS032379	476	9.9e-13	OG0000059	core	15	15	Clade H	Pbr038573.1	OGG
Cuiguan_v1_0	Cuiguan_v1_0__GWHPBAOS032380	468	6.3e-13	OG0000060	core	15	15	Clade H	Pbr038573.1	OGG
Cuiguan_v1_0	Cuiguan_v1_0__GWHPBAOS032382	442	3.3e-13	OG0000058	softcore	14	15	Clade H	Pbr037113.1	OGG
Cuiguan_v1_0	Cuiguan_v1_0__GWHPBAOS032383	516	2.2e-12	OG0000056	core	15	15	Clade H	Pbr035149.1	OGG
Cuiguan_v1_0	Cuiguan_v1_0__GWHPBAOS032415	790	0.00075	OG0000074	core	15	15	Clade C	Pbr035115.1	OGG
Cuiguan_v1_0	Cuiguan_v1_0__GWHPBAOS032645	633	1.1e-13	OG0000024	core	15	17	Unclassified	Pbr041336.1	OGG
Cuiguan_v1_0	Cuiguan_v1_0__GWHPBAOS032759	260	3.3e-12	OG0000054	core	15	16	Clade N	Pbr030521.1	OGG
Cuiguan_v1_0	Cuiguan_v1_0__GWHPBAOS033046	321	4.6e-15	OG0000124	core	15	15	Clade G	Pbr013869.1	OGG
Cuiguan_v1_0	Cuiguan_v1_0__GWHPBAOS033061	685	4.1e-14	OG0000007	core	15	26	Clade H	Pbr042466.1	OGG
Cuiguan_v1_0	Cuiguan_v1_0__GWHPBAOS033915	513	2.2e-15	OG0000066	core	15	15	Clade G	Pbr040761.1	OGG
Cuiguan_v1_0	Cuiguan_v1_0__GWHPBAOS033916	437	1.3e-12	OG0000189	dispensable	12	12	Clade G	Pbr016723.1	OGG
Cuiguan_v1_0	Cuiguan_v1_0__GWHPBAOS034447	610	2.3e-14	OG0000017	core	15	19	Clade H	Pbr027424.1	OGG
Cuiguan_v1_0	Cuiguan_v1_0__GWHPBAOS034466	610	2.3e-14	OG0000017	core	15	19	Clade H	Pbr027424.1	OGG
Cuiguan_v1_0	Cuiguan_v1_0__GWHPBAOS034489	465	1.5e-14	OG0000148	softcore	14	14	Clade G	Pbr007793.1	OGG
Cuiguan_v1_0	Cuiguan_v1_0__GWHPBAOS034776	284	6.7e-05	OG0000038	core	15	16	Clade A	Pbr032336.1	OGG
Cuiguan_v1_0	Cuiguan_v1_0__GWHPBAOS034973	272	2.7e-12	OG0000170	dispensable	13	13	Clade C	Pbr010922.1	OGG
Cuiguan_v1_0	Cuiguan_v1_0__GWHPBAOS035242	236	1.1e-09	OG0000201	dispensable	11	11	Clade N	NA	OGG
Cuiguan_v1_0	Cuiguan_v1_0__GWHPBAOS035243	214	2.3e-14	OG0000000	core	15	36	Clade N	Pbr030521.1	OGG
Cuiguan_v1_0	Cuiguan_v1_0__GWHPBAOS035244	259	1.4e-08	OG0000000	core	15	36	Clade N	NA	OGG
Cuiguan_v1_0	Cuiguan_v1_0__GWHPBAOS035777	231	1.5e-11	OG0000028	core	15	17	Unclassified	Pbr000853.1	OGG
Cuiguan_v1_0	Cuiguan_v1_0__GWHPBAOS036016	353	0.0028	OG0000006	softcore	14	26	Unclassified	Pbr034713.1	OGG
Cuiguan_v1_0	Cuiguan_v1_0__GWHPBAOS036041	315	3.8e-14	OG0000190	dispensable	12	12	Clade G	Pbr040660.1	OGG
Cuiguan_v1_0	Cuiguan_v1_0__GWHPBAOS036790	240	3.3e-09	OG0000025	softcore	14	17	Clade I	Pbr019649.1	OGG
Cuiguan_v1_0	Cuiguan_v1_0__GWHPBAOS036795	251	3.6e-09	OG0000025	softcore	14	17	Clade I	Pbr019649.1	OGG
Cuiguan_v1_0	Cuiguan_v1_0__GWHPBAOS036811	275	5.1e-12	OG0000165	dispensable	11	13	NA	Pbr019660.1	OGG
Cuiguan_v1_0	Cuiguan_v1_0__GWHPBAOS036812	332	2.9e-15	OG0000016	softcore	14	19	Unclassified	Pbr019661.2	OGG
Cuiguan_v1_0	Cuiguan_v1_0__GWHPBAOS036884	360	9.1e-11	OG0000152	softcore	14	14	Clade C	Pbr021976.1	OGG
Cuiguan_v1_0	Cuiguan_v1_0__GWHPBAOS036948	434	1.3e-08	OG0000021	core	15	18	Clade M	Pbr019789.1	OGG
Cuiguan_v1_0	Cuiguan_v1_0__GWHPBAOS036951	393	1.1e-08	OG0000021	core	15	18	Clade M	Pbr019789.1	OGG
Cuiguan_v1_0	Cuiguan_v1_0__GWHPBAOS036954	408	1.2e-08	OG0000021	core	15	18	Clade M	Pbr019789.1	OGG
Cuiguan_v1_0	Cuiguan_v1_0__GWHPBAOS037228	454	0.0015	OG0000113	softcore	14	15	Clade A	Pbr005918.1	OGG
Cuiguan_v1_0	Cuiguan_v1_0__GWHPBAOS037583	452	0.0032	OG0000113	softcore	14	15	Clade A	Pbr005918.1	OGG
Cuiguan_v1_0	Cuiguan_v1_0__GWHPBAOS037995	91	1.8e-05	OG0000163	dispensable	13	13	Clade A	Pbr041849.1	OGG
Cuiguan_v1_0	Cuiguan_v1_0__GWHPBAOS038233	321	2.6e-17	OG0000008	softcore	14	25	Clade B	Pbr016589.1	OGG
Cuiguan_v1_0	Cuiguan_v1_0__GWHPBAOS038731	496	1.7e-16	OG0000037	core	15	16	Clade E	Pbr029607.1	OGG
Cuiguan_v1_0	Cuiguan_v1_0__GWHPBAOS038743	526	1.9e-16	OG0000037	core	15	16	Clade E	Pbr029607.1	OGG
Cuiguan_v1_0	Cuiguan_v1_0__GWHPBAOS039161	436	4.6e-09	OG0000108	softcore	14	15	Clade J	Pbr037501.1	OGG
Cuiguan_v1_0	Cuiguan_v1_0__GWHPBAOS039238	313	0.00052	OG0000206	dispensable	9	9	Clade B	Pbr040318.1	OGG
Cuiguan_v1_0	Cuiguan_v1_0__GWHPBAOS039555	229	5e-08	OG0000003	core	15	26	Clade N	Pbr026823.1	OGG
Cuiguan_v1_0	Cuiguan_v1_0__GWHPBAOS040352	269	5.9e-09	OG0000182	dispensable	13	13	Clade I	Pbr035437.1	OGG
Cuiguan_v1_0	Cuiguan_v1_0__GWHPBAOS040638	301	1.9e-09	OG0000089	core	15	15	Clade M	Pbr025285.1	OGG
Cuiguan_v1_0	Cuiguan_v1_0__GWHPBAOS041222	714	0.00099	OG0000027	core	15	17	Clade C	Pbr037148.1	OGG
Cuiguan_v1_0	Cuiguan_v1_0__GWHPBAOS041741	402	7.7e-15	OG0000134	softcore	14	14	Clade G	Pbr010800.1	OGG
Cuiguan_v1_0	Cuiguan_v1_0__GWHPBAOS041869	361	7.6e-12	OG0000044	core	15	16	Unclassified	Pbr001646.1	OGG
Cuiguan_v1_0	Cuiguan_v1_0__GWHPBAOS042114	333	1.3e-16	OG0000115	core	15	15	Clade B	Pbr013186.1	OGG
Cuiguan_v1_0	Cuiguan_v1_0__GWHPBAOS042157	405	6.4e-15	OG0000097	softcore	14	15	Clade K	Pbr007246.1	OGG
Cuiguan_v1_0	Cuiguan_v1_0__GWHPBAOS042179	416	6e-10	OG0000193	dispensable	9	12	Clade D	Pbr000622.1	OGG
Cuiguan_v1_0	Cuiguan_v1_0__GWHPBAOS042364	269	4.9e-12	OG0000165	dispensable	11	13	NA	Pbr019660.1	OGG
Cuiguan_v1_0	Cuiguan_v1_0__GWHPBAOS042365	331	3.5e-15	OG0000016	softcore	14	19	Unclassified	Pbr019661.2	OGG
Cuiguan_v1_0	Cuiguan_v1_0__GWHPBAOS042458	540	1.4e-14	OG0000100	softcore	14	15	Clade E	Pbr032962.1	OGG
DS_hapA	DS_hapA__Pbre1_01G040800	306	5.3e-09	OG0000195	dispensable	12	12	Clade I	Pbr019740.1	OGG
DS_hapA	DS_hapA__Pbre1_01G096200	325	6.7e-14	OG0000120	core	15	15	Clade G	Pbr006319.1	OGG
DS_hapA	DS_hapA__Pbre1_01G112200	377	7.6e-12	OG0000085	core	15	15	Unclassified	Pbr037716.1	OGG
DS_hapA	DS_hapA__Pbre1_01G116000	365	1.2e-11	OG0000082	core	15	15	Clade F	Pbr041633.1	OGG
DS_hapA	DS_hapA__Pbre1_01G116200	360	9.7e-13	OG0000069	core	15	15	Clade F	Pbr041632.1	OGG
DS_hapA	DS_hapA__Pbre1_01G142400	643	4.5e-05	OG0000020	core	15	19	Unclassified	Pbr009179.1	OGG
DS_hapA	DS_hapA__Pbre1_01G177400	613	2.2e-14	OG0000031	core	15	16	Clade H	Pbr027424.1	OGG
DS_hapA	DS_hapA__Pbre1_01G186000	496	9.3e-14	OG0000180	dispensable	13	13	Clade H	Pbr018411.1	OGG
DS_hapA	DS_hapA__Pbre1_01G186200	496	3.8e-13	OG0000191	dispensable	12	12	Clade H	Pbr018411.1	OGG
DS_hapA	DS_hapA__Pbre1_01G191600	434	1.3e-14	OG0000147	softcore	14	14	Clade G	Pbr007793.1	OGG
DS_hapA	DS_hapA__Pbre1_01G246800	288	1.5e-05	OG0000075	core	15	15	Clade A	Pbr028196.1	OGG
DS_hapA	DS_hapA__Pbre1_01G287800	306	1.4e-13	OG0000047	core	15	16	Clade C	Pbr009541.1	OGG
DS_hapA	DS_hapA__Pbre1_01G348000	250	1.4e-10	OG0000158	dispensable	13	14	Clade N	NA	OGG
DS_hapA	DS_hapA__Pbre1_01G348400	215	8e-13	OG0000029	core	15	16	Clade N	Pbr030521.1	OGG
DS_hapA	DS_hapA__Pbre1_01G348600	263	4.8e-09	OG0000000	core	15	36	Clade N	NA	OGG
DS_hapA	DS_hapA__Pbre1_01G391600	399	4.4e-15	OG0000099	core	15	15	Clade G	Pbr013624.1	OGG
DS_hapA	DS_hapA__Pbre1_02G022400	461	7.9e-12	OG0000001	core	15	28	Clade M	Pbr007344.1	OGG
DS_hapA	DS_hapA__Pbre1_02G094000	390	0.0004	OG0000204	dispensable	10	10	Clade B	Pbr027564.1	OGG
DS_hapA	DS_hapA__Pbre1_02G128000	555	1e-12	OG0000096	core	15	15	Clade N	Pbr041470.1	OGG
DS_hapA	DS_hapA__Pbre1_02G158400	820	2.4e-11	OG0000143	softcore	14	14	Clade M	Pbr035981.1	OGG
DS_hapA	DS_hapA__Pbre1_02G199600	323	1e-10	OG0000141	softcore	14	14	Clade O	Pbr023339.1	OGG
DS_hapA	DS_hapA__Pbre1_02G265200	276	4.9e-08	OG0000155	softcore	14	14	Clade I	Pbr025153.1	OGG
DS_hapA	DS_hapA__Pbre1_02G267000	372	5.4e-16	OG0000140	softcore	14	14	Unclassified	Pbr035703.1	OGG
DS_hapA	DS_hapA__Pbre1_02G385600	433	9.6e-12	OG0000127	softcore	14	14	Clade G	Pbr016723.1	OGG
DS_hapA	DS_hapA__Pbre1_02G385800	512	1.1e-15	OG0000067	core	15	15	Clade G	Pbr016725.1	OGG
DS_hapA	DS_hapA__Pbre1_02G504000	420	3.5e-09	OG0000146	dispensable	13	14	Clade D	Pbr004947.1	OGG
DS_hapA	DS_hapA__Pbre1_03G198000	305	1.3e-11	OG0000167	dispensable	13	13	Clade G	Pbr026439.1	OGG
DS_hapA	DS_hapA__Pbre1_03G199400	322	2.3e-10	OG0000071	softcore	14	15	Clade G	Pbr040436.1	OGG
DS_hapA	DS_hapA__Pbre1_03G245200	963	0.0026	OG0000051	core	15	16	Clade C	Pbr011113.1	OGG
DS_hapA	DS_hapA__Pbre1_03G355000	229	7.7e-12	OG0000065	core	15	15	Clade O	Pbr027356.1	OGG
DS_hapA	DS_hapA__Pbre1_03G361400	454	1.6e-05	OG0000137	dispensable	13	14	Clade B	Pbr021160.1	OGG
DS_hapA	DS_hapA__Pbre1_03G440000	705	6.8e-15	OG0000149	softcore	14	14	Unclassified	Pbr017379.1	OGG
DS_hapA	DS_hapA__Pbre1_04G010800	453	1.9e-13	OG0000121	softcore	14	15	Clade G	Pbr030944.1	OGG
DS_hapA	DS_hapA__Pbre1_04G036200	530	2e-08	OG0000052	core	15	16	Clade L	Pbr013792.1	OGG
DS_hapA	DS_hapA__Pbre1_04G050400	360	3.7e-11	OG0000122	core	15	15	Clade D	Pbr031107.2	OGG
DS_hapA	DS_hapA__Pbre1_04G081000	161	0.00016	OG0000161	softcore	14	14	Clade A	Pbr009756.1	OGG
DS_hapA	DS_hapA__Pbre1_04G257200	198	1.1e-11	OG0000181	dispensable	13	13	Unclassified	Pbr019435.1	OGG
DS_hapA	DS_hapA__Pbre1_04G299400	710	8.9e-16	OG0000073	core	15	15	Clade E	Pbr006687.1	OGG
DS_hapA	DS_hapA__Pbre1_04G348000	370	7.3e-14	OG0000151	softcore	14	14	Clade G	Pbr017127.1	OGG
DS_hapA	DS_hapA__Pbre1_04G373600	330	1e-10	OG0000090	core	15	15	Clade M	Pbr004361.1	OGG
DS_hapA	DS_hapA__Pbre1_05G114200	429	3.4e-08	OG0000072	core	15	15	Clade L	Pbr024631.1	OGG
DS_hapA	DS_hapA__Pbre1_05G156400	329	5.6e-13	OG0000014	core	15	21	Clade N	Pbr008711.1	OGG
DS_hapA	DS_hapA__Pbre1_05G169400	266	0.00026	OG0000034	core	15	16	Clade A	Pbr041410.1	OGG
DS_hapA	DS_hapA__Pbre1_05G182600	337	1.3e-09	OG0000004	core	15	26	Clade C	Pbr041944.1	OGG
DS_hapA	DS_hapA__Pbre1_05G183000	364	6.5e-10	OG0000076	core	15	15	Clade C	Pbr003533.1	OGG
DS_hapA	DS_hapA__Pbre1_05G204800	341	9.9e-13	OG0000018	core	15	19	Clade F	Pbr022523.1	OGG
DS_hapA	DS_hapA__Pbre1_05G209000	341	5.2e-10	OG0000053	softcore	14	16	Clade O	Pbr041171.1	OGG
DS_hapA	DS_hapA__Pbre1_05G221800	611	2e-12	OG0000019	softcore	14	19	Unclassified	Pbr027399.1	OGG
DS_hapA	DS_hapA__Pbre1_05G222000	260	6.8e-11	OG0000208	dispensable	8	8	NA	Pbr027398.1	OGG
DS_hapA	DS_hapA__Pbre1_05G222200	512	1.4e-13	OG0000130	softcore	14	14	Clade G	Pbr027397.1	OGG
DS_hapA	DS_hapA__Pbre1_05G284200	571	6.1e-09	OG0000087	core	15	15	Clade L	Pbr014934.1	OGG
DS_hapA	DS_hapA__Pbre1_05G313600	553	1.4e-14	OG0000100	softcore	14	15	Clade E	Pbr032962.1	OGG
DS_hapA	DS_hapA__Pbre1_05G346000	755	0.0013	OG0000131	softcore	14	14	Clade C	Pbr025341.3	OGG
DS_hapA	DS_hapA__Pbre1_05G351000	502	6.2e-14	OG0000015	softcore	14	21	Clade H	Pbr025316.1	OGG
DS_hapA	DS_hapA__Pbre1_05G357200	301	1.8e-09	OG0000089	core	15	15	Clade M	Pbr025285.1	OGG
DS_hapA	DS_hapA__Pbre1_05G384600	306	1.9e-08	OG0000123	core	15	15	Clade J	Pbr041115.1	OGG
DS_hapA	DS_hapA__Pbre1_05G442800	314	1.3e-07	OG0000005	core	15	26	Clade J	Pbr042040.1	OGG
DS_hapA	DS_hapA__Pbre1_05G480600	244	1.3e-05	OG0000101	core	15	15	Unclassified	Pbr039557.1	OGG
DS_hapA	DS_hapA__Pbre1_05G505800	266	2.6e-12	OG0000040	core	15	16	Clade C	Pbr000478.1	OGG
DS_hapA	DS_hapA__Pbre1_05G524600	189	7.9e-12	OG0000117	core	15	15	Unclassified	Pbr041312.1	OGG
DS_hapA	DS_hapA__Pbre1_05G554600	481	3.1e-05	OG0000171	dispensable	13	13	Clade A	Pbr000228.1	OGG
DS_hapA	DS_hapA__Pbre1_05G555200	201	1.1e-05	OG0000183	dispensable	13	13	Clade G	Pbr040436.1	OGG
DS_hapA	DS_hapA__Pbre1_05G559400	238	7.8e-12	OG0000002	core	15	27	Clade F	Pbr000207.1	OGG
DS_hapA	DS_hapA__Pbre1_06G057000	685	3.8e-14	OG0000007	core	15	26	Clade H	Pbr042466.1	OGG
DS_hapA	DS_hapA__Pbre1_06G060000	321	4.3e-15	OG0000124	core	15	15	Clade G	Pbr013869.1	OGG
DS_hapA	DS_hapA__Pbre1_06G127200	260	3e-12	OG0000054	core	15	16	Clade N	Pbr030521.1	OGG
DS_hapA	DS_hapA__Pbre1_06G154000	633	1e-13	OG0000024	core	15	17	Unclassified	Pbr041336.1	OGG
DS_hapA	DS_hapA__Pbre1_06G205000	790	0.00071	OG0000074	core	15	15	Clade C	Pbr035115.1	OGG
DS_hapA	DS_hapA__Pbre1_06G210800	516	2.1e-12	OG0000056	core	15	15	Clade H	Pbr035149.1	OGG
DS_hapA	DS_hapA__Pbre1_06G211000	456	3.3e-13	OG0000058	softcore	14	15	Clade H	Pbr037113.1	OGG
DS_hapA	DS_hapA__Pbre1_06G211800	468	5.9e-13	OG0000060	core	15	15	Clade H	Pbr038573.1	OGG
DS_hapA	DS_hapA__Pbre1_06G212200	476	9.3e-13	OG0000059	core	15	15	Clade H	Pbr038573.1	OGG
DS_hapA	DS_hapA__Pbre1_06G234400	546	1.5e-11	OG0000043	core	15	16	Clade H	Pbr010581.1	OGG
DS_hapA	DS_hapA__Pbre1_06G235800	354	1.8e-08	OG0000063	softcore	14	15	Unclassified	Pbr010573.1	OGG
DS_hapA	DS_hapA__Pbre1_06G295600	187	3.1e-07	OG0000205	dispensable	9	9	Clade J	Pbr041312.1	OGG
DS_hapA	DS_hapA__Pbre1_06G295800	187	2.2e-08	OG0000199	dispensable	11	11	Clade J	Pbr041312.1	OGG
DS_hapA	DS_hapA__Pbre1_06G311000	266	4.1e-11	OG0000064	softcore	14	15	Clade L	Pbr011525.1	OGG
DS_hapA	DS_hapA__Pbre1_06G323400	92	8.8e-09	OG0000009	dispensable	13	24	Clade A	Pbr011463.1	OGG
DS_hapA	DS_hapA__Pbre1_06G324400	93	4.3e-06	OG0000157	dispensable	13	14	Clade A	Pbr011460.1	OGG
DS_hapA	DS_hapA__Pbre1_06G325600	246	8.5e-08	OG0000104	core	15	15	Clade O	Pbr011456.1	OGG
DS_hapA	DS_hapA__Pbre1_06G340200	397	2.1e-15	OG0000098	core	15	15	Clade K	Pbr007246.1	OGG
DS_hapA	DS_hapA__Pbre1_06G357400	572	4.1e-18	OG0000012	dispensable	13	22	Clade B	Pbr020204.1	OGG
DS_hapA	DS_hapA__Pbre1_06G376600	240	1.6e-08	OG0000175	dispensable	13	13	Clade L	Pbr020294.1	OGG
DS_hapA	DS_hapA__Pbre1_07G010800	464	1.1e-06	OG0000109	softcore	14	15	Clade D	Pbr023800.1	OGG
DS_hapA	DS_hapA__Pbre1_07G114800	513	2.1e-15	OG0000066	core	15	15	Clade G	Pbr040761.1	OGG
DS_hapA	DS_hapA__Pbre1_07G115000	446	1.2e-12	OG0000189	dispensable	12	12	Clade G	Pbr016723.1	OGG
DS_hapA	DS_hapA__Pbre1_07G173400	454	4.2e-16	OG0000196	dispensable	12	12	Clade K	Pbr037054.1	OGG
DS_hapA	DS_hapA__Pbre1_07G257200	610	2.2e-14	OG0000017	core	15	19	Clade H	Pbr027424.1	OGG
DS_hapA	DS_hapA__Pbre1_07G274400	385	1.1e-14	OG0000148	softcore	14	14	Clade G	Pbr007793.1	OGG
DS_hapA	DS_hapA__Pbre1_07G324600	284	6.2e-05	OG0000038	core	15	16	Clade A	Pbr032336.1	OGG
DS_hapA	DS_hapA__Pbre1_07G366800	272	2.5e-12	OG0000170	dispensable	13	13	Clade C	Pbr010922.1	OGG
DS_hapA	DS_hapA__Pbre1_07G422200	197	3.6e-10	OG0000201	dispensable	11	11	Clade N	Pbr038574.1	OGG
DS_hapA	DS_hapA__Pbre1_07G422400	214	2.1e-14	OG0000000	core	15	36	Clade N	Pbr030521.1	OGG
DS_hapA	DS_hapA__Pbre1_07G422600	259	1.3e-08	OG0000000	core	15	36	Clade N	NA	OGG
DS_hapA	DS_hapA__Pbre1_07G464800	402	7.2e-15	OG0000134	softcore	14	14	Clade G	Pbr031549.1	OGG
DS_hapA	DS_hapA__Pbre1_08G045800	454	0.0014	OG0000113	softcore	14	15	Clade A	Pbr005918.1	OGG
DS_hapA	DS_hapA__Pbre1_08G129400	433	1.2e-08	OG0000021	core	15	18	Clade M	Pbr019789.1	OGG
DS_hapA	DS_hapA__Pbre1_08G141200	360	1.6e-10	OG0000152	softcore	14	14	Clade C	Pbr021976.1	OGG
DS_hapA	DS_hapA__Pbre1_08G158200	354	3.7e-15	OG0000016	softcore	14	19	Unclassified	Pbr019661.2	OGG
DS_hapA	DS_hapA__Pbre1_08G158400	275	4.8e-12	OG0000165	dispensable	11	13	NA	Pbr019660.1	OGG
DS_hapA	DS_hapA__Pbre1_08G160200	251	3.3e-09	OG0000025	softcore	14	17	Clade I	Pbr019649.1	OGG
DS_hapA	DS_hapA__Pbre1_08G322200	315	3.6e-14	OG0000190	dispensable	12	12	Clade G	Pbr040660.1	OGG
DS_hapA	DS_hapA__Pbre1_08G327400	307	0.0022	OG0000006	softcore	14	26	Unclassified	Pbr034713.1	OGG
DS_hapA	DS_hapA__Pbre1_08G348400	361	7.1e-12	OG0000044	core	15	16	Unclassified	Pbr001646.1	OGG
DS_hapA	DS_hapA__Pbre1_08G366400	232	1.4e-11	OG0000028	core	15	17	Unclassified	Pbr000853.1	OGG
DS_hapA	DS_hapA__Pbre1_09G006400	527	1.9e-11	OG0000133	softcore	14	14	Clade H	Pbr021888.1	OGG
DS_hapA	DS_hapA__Pbre1_09G082400	91	1.7e-05	OG0000163	dispensable	13	13	Clade A	Pbr041849.1	OGG
DS_hapA	DS_hapA__Pbre1_09G123600	331	2.5e-17	OG0000008	softcore	14	25	Clade B	Pbr016589.1	OGG
DS_hapA	DS_hapA__Pbre1_09G243000	601	2.1e-16	OG0000037	core	15	16	Clade E	Pbr029607.1	OGG
DS_hapA	DS_hapA__Pbre1_09G332400	448	4.5e-09	OG0000108	softcore	14	15	Clade J	Pbr037501.1	OGG
DS_hapA	DS_hapA__Pbre1_09G348000	313	0.00049	OG0000206	dispensable	9	9	Clade B	Pbr040318.1	OGG
DS_hapA	DS_hapA__Pbre1_09G417400	229	4.7e-08	OG0000003	core	15	26	Clade N	Pbr026823.1	OGG
DS_hapA	DS_hapA__Pbre1_09G445400	283	4.3e-10	OG0000177	dispensable	13	13	Clade C	Pbr014375.1	OGG
DS_hapA	DS_hapA__Pbre1_10G120000	430	5.1e-09	OG0000023	core	15	17	Clade L	Pbr022398.1	OGG
DS_hapA	DS_hapA__Pbre1_10G174200	261	0.00025	OG0000035	core	15	16	Clade A	Pbr012051.1	OGG
DS_hapA	DS_hapA__Pbre1_10G184800	344	7.1e-10	OG0000004	core	15	26	Clade C	Pbr003532.1	OGG
DS_hapA	DS_hapA__Pbre1_10G185000	366	6.9e-10	OG0000039	core	15	16	Clade C	Pbr003533.1	OGG
DS_hapA	DS_hapA__Pbre1_10G277600	569	8.2e-09	OG0000086	core	15	15	Clade L	Pbr014934.1	OGG
DS_hapA	DS_hapA__Pbre1_10G301000	533	1.5e-15	OG0000135	softcore	14	14	Clade E	Pbr032962.1	OGG
DS_hapA	DS_hapA__Pbre1_10G329800	742	0.00019	OG0000045	core	15	16	Clade C	Pbr011113.1	OGG
DS_hapA	DS_hapA__Pbre1_10G335000	502	2.5e-13	OG0000166	dispensable	13	13	Clade H	Pbr009044.1	OGG
DS_hapA	DS_hapA__Pbre1_10G340800	298	1.8e-09	OG0000088	core	15	15	Clade M	Pbr009072.1	OGG
DS_hapA	DS_hapA__Pbre1_10G419400	309	7.3e-08	OG0000005	core	15	26	Clade J	Pbr021351.1	OGG
DS_hapA	DS_hapA__Pbre1_10G453200	243	8.2e-05	OG0000136	softcore	14	14	Unclassified	Pbr039557.1	OGG
DS_hapA	DS_hapA__Pbre1_10G482000	268	2.1e-12	OG0000077	core	15	15	Clade C	Pbr016145.1	OGG
DS_hapA	DS_hapA__Pbre1_10G504200	198	6.9e-09	OG0000192	dispensable	12	12	Unclassified	Pbr041312.1	OGG
DS_hapA	DS_hapA__Pbre1_10G536200	482	3.1e-05	OG0000048	core	15	16	Clade A	Pbr000228.1	OGG
DS_hapA	DS_hapA__Pbre1_10G536600	225	1.4e-05	OG0000202	dispensable	11	11	Clade G	Pbr027398.1	OGG
DS_hapA	DS_hapA__Pbre1_10G541200	232	1.1e-11	OG0000002	core	15	27	Clade F	Pbr000207.1	OGG
DS_hapA	DS_hapA__Pbre1_11G042000	436	3.2e-11	OG0000156	softcore	14	14	Clade D	Pbr023206.1	OGG
DS_hapA	DS_hapA__Pbre1_11G180400	460	4.7e-10	OG0000049	core	15	16	Clade H	Pbr023429.1	OGG
DS_hapA	DS_hapA__Pbre1_11G374400	229	6.7e-12	OG0000126	softcore	14	14	Clade O	Pbr027356.1	OGG
DS_hapA	DS_hapA__Pbre1_11G379800	455	1.6e-05	OG0000102	softcore	14	15	Clade B	Pbr027332.1	OGG
DS_hapA	DS_hapA__Pbre1_11G417200	476	1.7e-06	OG0000162	dispensable	13	13	Clade H	Pbr038274.1	OGG
DS_hapA	DS_hapA__Pbre1_11G478200	709	6.9e-15	OG0000150	softcore	14	14	Unclassified	Pbr017379.1	OGG
DS_hapA	DS_hapA__Pbre1_12G106200	344	5.8e-12	OG0000174	dispensable	12	13	Clade D	Pbr038717.1	OGG
DS_hapA	DS_hapA__Pbre1_12G107000	378	4.9e-08	OG0000041	core	15	16	Clade M	Pbr042561.1	OGG
DS_hapA	DS_hapA__Pbre1_12G153000	240	1.5e-13	OG0000110	softcore	14	15	Clade N	Pbr013890.1	OGG
DS_hapA	DS_hapA__Pbre1_12G290400	195	1.1e-11	OG0000154	softcore	14	14	Unclassified	Pbr028256.1	OGG
DS_hapA	DS_hapA__Pbre1_12G331000	716	1.1e-15	OG0000026	core	15	17	Clade E	Pbr026078.1	OGG
DS_hapA	DS_hapA__Pbre1_12G373400	323	3.7e-15	OG0000172	dispensable	13	13	Clade G	Pbr017127.1	OGG
DS_hapA	DS_hapA__Pbre1_12G400000	333	1e-10	OG0000091	softcore	14	15	Clade M	Pbr004361.1	OGG
DS_hapA	DS_hapA__Pbre1_13G020800	535	0.0004	OG0000159	softcore	14	14	Clade A	NA	OGG
DS_hapA	DS_hapA__Pbre1_13G065600	237	8.1e-07	OG0000132	softcore	14	14	Clade L	Pbr028813.1	OGG
DS_hapA	DS_hapA__Pbre1_13G080800	349	8.1e-15	OG0000093	core	15	15	Clade N	Pbr027487.1	OGG
DS_hapA	DS_hapA__Pbre1_13G094400	541	1.6e-08	OG0000144	softcore	14	14	Clade L	Pbr030032.1	OGG
DS_hapA	DS_hapA__Pbre1_13G097000	333	1.2e-16	OG0000178	dispensable	13	13	Clade B	Pbr030017.2	OGG
DS_hapA	DS_hapA__Pbre1_13G130400	96	9.4e-06	OG0000186	dispensable	11	12	Clade A	Pbr039112.1	OGG
DS_hapA	DS_hapA__Pbre1_13G143600	290	3.8e-10	OG0000061	core	15	15	Clade L	Pbr039170.1	OGG
DS_hapA	DS_hapA__Pbre1_13G219400	191	1.4e-09	OG0000062	softcore	14	15	Unclassified	Pbr018354.1	OGG
DS_hapA	DS_hapA__Pbre1_13G311200	205	2.7e-12	OG0000103	core	15	15	Clade G	Pbr034181.1	OGG
DS_hapA	DS_hapA__Pbre1_13G347400	250	3.5e-08	OG0000042	core	15	16	Clade N	Pbr040944.1	OGG
DS_hapA	DS_hapA__Pbre1_13G359000	145	3.5e-11	OG0000010	softcore	14	24	Clade O	Pbr023051.1	OGG
DS_hapA	DS_hapA__Pbre1_13G407200	242	5.4e-14	OG0000116	softcore	14	15	Clade G	Pbr037618.1	OGG
DS_hapA	DS_hapA__Pbre1_14G109000	315	4.6e-12	OG0000111	core	15	15	Clade D	Pbr038717.1	OGG
DS_hapA	DS_hapA__Pbre1_14G110400	357	3.1e-09	OG0000078	core	15	15	Clade M	Pbr042561.1	OGG
DS_hapA	DS_hapA__Pbre1_14G155000	254	1.6e-16	OG0000011	core	15	22	Clade N	Pbr030521.1	OGG
DS_hapA	DS_hapA__Pbre1_14G155200	251	2.1e-16	OG0000070	core	15	15	Clade N	Pbr030521.1	OGG
DS_hapA	DS_hapA__Pbre1_14G163800	240	6.9e-13	OG0000173	dispensable	12	13	Clade N	Pbr008210.1	OGG
DS_hapA	DS_hapA__Pbre1_14G195000	655	9.4e-12	OG0000032	core	15	16	Unclassified	Pbr005095.1	OGG
DS_hapA	DS_hapA__Pbre1_14G244600	792	0.001	OG0000027	core	15	17	Clade C	Pbr037148.1	OGG
DS_hapA	DS_hapA__Pbre1_14G251200	519	1.7e-11	OG0000055	core	15	15	Clade H	Pbr013706.1	OGG
DS_hapA	DS_hapA__Pbre1_14G251400	481	4.2e-12	OG0000057	core	15	15	Clade H	Pbr037113.1	OGG
DS_hapA	DS_hapA__Pbre1_14G273800	534	2.4e-11	OG0000080	core	15	15	Clade H	Pbr027099.1	OGG
DS_hapA	DS_hapA__Pbre1_14G275800	355	3.3e-08	OG0000125	softcore	14	14	Unclassified	Pbr024260.1	OGG
DS_hapA	DS_hapA__Pbre1_14G337000	187	8.5e-08	OG0000200	dispensable	11	11	Clade J	Pbr041312.1	OGG
DS_hapA	DS_hapA__Pbre1_14G350200	277	6.5e-11	OG0000212	dispensable	2	2	Clade L	Pbr011525.1	OGG
DS_hapA	DS_hapA__Pbre1_14G360600	92	2.3e-08	OG0000009	dispensable	13	24	Clade A	Pbr011463.1	OGG
DS_hapA	DS_hapA__Pbre1_14G361400	93	1.2e-07	OG0000194	dispensable	12	12	Clade A	Pbr011460.1	OGG
DS_hapA	DS_hapA__Pbre1_14G362200	246	1.1e-06	OG0000139	softcore	14	14	Clade O	Pbr011456.1	OGG
DS_hapA	DS_hapA__Pbre1_14G378200	405	6e-15	OG0000097	softcore	14	15	Clade K	Pbr007246.1	OGG
DS_hapA	DS_hapA__Pbre1_14G394000	572	4.3e-18	OG0000012	dispensable	13	22	Clade B	Pbr007168.1	OGG
DS_hapA	DS_hapA__Pbre1_14G417200	264	1.7e-07	OG0000112	core	15	15	Unclassified	Pbr038923.1	OGG
DS_hapA	DS_hapA__Pbre1_15G040400	455	0.00018	OG0000176	dispensable	13	13	Clade A	Pbr005918.1	OGG
DS_hapA	DS_hapA__Pbre1_15G119200	431	1.2e-08	OG0000168	dispensable	13	13	Clade M	Pbr019789.1	OGG
DS_hapA	DS_hapA__Pbre1_15G130600	357	8.6e-10	OG0000153	softcore	14	14	Clade C	Pbr019740.1	OGG
DS_hapA	DS_hapA__Pbre1_15G145800	632	3.9e-15	OG0000016	softcore	14	19	Unclassified	Pbr019661.2	OGG
DS_hapA	DS_hapA__Pbre1_15G147800	251	3.3e-09	OG0000033	core	15	16	Clade I	Pbr019649.1	OGG
DS_hapA	DS_hapA__Pbre1_15G275200	462	7.9e-12	OG0000001	core	15	28	Clade M	Pbr007344.1	OGG
DS_hapA	DS_hapA__Pbre1_15G345000	390	0.0004	OG0000118	core	15	15	Clade B	Pbr015480.2	OGG
DS_hapA	DS_hapA__Pbre1_15G374400	621	4.6e-12	OG0000095	core	15	15	Clade N	Pbr015624.1	OGG
DS_hapA	DS_hapA__Pbre1_15G403600	154	0.00012	OG0000142	softcore	14	14	Clade M	Pbr037384.1	OGG
DS_hapA	DS_hapA__Pbre1_15G436800	323	1.9e-11	OG0000106	softcore	14	15	Clade O	Pbr034838.2	OGG
DS_hapA	DS_hapA__Pbre1_15G502800	269	5.5e-09	OG0000182	dispensable	13	13	Clade I	Pbr035437.1	OGG
DS_hapA	DS_hapA__Pbre1_15G504400	373	4e-16	OG0000105	softcore	14	15	Unclassified	Pbr025166.1	OGG
DS_hapA	DS_hapA__Pbre1_15G541600	366	6.9e-13	OG0000068	core	15	15	Clade F	Pbr024263.1	OGG
DS_hapA	DS_hapA__Pbre1_15G545800	382	7.7e-12	OG0000084	core	15	15	Unclassified	Pbr004663.1	OGG
DS_hapA	DS_hapA__Pbre1_15G556000	244	9.3e-09	OG0000160	dispensable	13	14	Clade N	Pbr039686.1	OGG
DS_hapA	DS_hapA__Pbre1_15G677800	310	2.5e-14	OG0000022	core	15	18	Clade G	Pbr040660.1	OGG
DS_hapA	DS_hapA__Pbre1_15G684800	336	0.00051	OG0000006	softcore	14	26	Unclassified	Pbr034713.1	OGG
DS_hapA	DS_hapA__Pbre1_15G689400	234	3.5e-14	OG0000050	core	15	16	Clade N	Pbr038026.1	OGG
DS_hapA	DS_hapA__Pbre1_15G704800	364	7.2e-12	OG0000081	core	15	15	Unclassified	Pbr004866.1	OGG
DS_hapA	DS_hapA__Pbre1_15G726400	228	1.3e-11	OG0000169	dispensable	13	13	Unclassified	Pbr000853.1	OGG
DS_hapA	DS_hapA__Pbre1_16G071600	237	3.7e-07	OG0000094	softcore	14	15	Clade L	Pbr013314.2	OGG
DS_hapA	DS_hapA__Pbre1_16G086800	350	8.1e-15	OG0000092	core	15	15	Clade N	Pbr013246.1	OGG
DS_hapA	DS_hapA__Pbre1_16G095200	555	1.7e-08	OG0000107	core	15	15	Clade L	Pbr030032.1	OGG
DS_hapA	DS_hapA__Pbre1_16G099000	334	1.2e-16	OG0000115	core	15	15	Clade B	Pbr013186.1	OGG
DS_hapA	DS_hapA__Pbre1_16G136800	96	1e-05	OG0000164	dispensable	13	13	Clade A	Pbr039112.1	OGG
DS_hapA	DS_hapA__Pbre1_16G149000	281	4.1e-11	OG0000013	core	15	21	Clade L	Pbr039170.1	OGG
DS_hapA	DS_hapA__Pbre1_16G168200	474	2.4e-12	OG0000184	dispensable	13	13	Clade G	Pbr027397.1	OGG
DS_hapA	DS_hapA__Pbre1_16G313200	205	2.7e-12	OG0000138	softcore	14	14	Clade G	Pbr034181.1	OGG
DS_hapA	DS_hapA__Pbre1_16G352000	234	2.6e-06	OG0000079	core	15	15	Clade N	Pbr040944.1	OGG
DS_hapA	DS_hapA__Pbre1_16G360200	217	0.00011	OG0000010	softcore	14	24	Clade O	Pbr023051.1	OGG
DS_hapA	DS_hapA__Pbre1_16G417200	242	4.6e-14	OG0000179	dispensable	12	13	Clade G	Pbr037618.1	OGG
DS_hapA	DS_hapA__Pbre1_16G469400	687	3.8e-14	OG0000007	core	15	26	Clade H	Pbr042466.1	OGG
DS_hapA	DS_hapA__Pbre1_16G483400	342	2.4e-10	OG0000083	core	15	15	Clade F	Pbr041633.1	OGG
DS_hapA	DS_hapA__Pbre1_16G483600	360	4.6e-12	OG0000030	core	15	16	Clade F	Pbr041632.1	OGG
DS_hapA	DS_hapA__Pbre1_17G006400	520	1.8e-11	OG0000046	core	15	16	Clade H	Pbr021888.1	OGG
DS_hapA	DS_hapA__Pbre1_17G082200	91	7.2e-06	OG0000198	dispensable	11	11	Clade A	Pbr041849.1	OGG
DS_hapA	DS_hapA__Pbre1_17G122600	331	4.2e-18	OG0000008	softcore	14	25	Clade B	Pbr016589.1	OGG
DS_hapA	DS_hapA__Pbre1_17G163000	416	4e-05	OG0000185	dispensable	13	13	Clade A	Pbr007757.1	OGG
DS_hapA	DS_hapA__Pbre1_17G236600	541	4.1e-16	OG0000036	softcore	14	16	Clade E	Pbr002358.2	OGG
DS_hapA	DS_hapA__Pbre1_17G325400	447	1.2e-08	OG0000145	dispensable	13	14	Clade J	Pbr028681.2	OGG
DS_hapA	DS_hapA__Pbre1_17G342600	340	0.00035	OG0000119	core	15	15	Clade B	Pbr040318.1	OGG
DS_hapA	DS_hapA__Pbre1_17G429800	184	1.3e-10	OG0000128	softcore	14	14	Clade N	Pbr026824.1	OGG
DS_hapA	DS_hapA__Pbre1_17G430000	259	8.4e-10	OG0000003	core	15	26	Clade N	Pbr026823.1	OGG
DS_hapA	DS_hapA__Pbre1_17G457000	283	8.2e-10	OG0000114	core	15	15	Clade C	Pbr024517.1	OGG
DS_hapB	DS_hapB__Pbre2_01G032000	306	5.2e-09	OG0000195	dispensable	12	12	Clade I	Pbr019740.1	OGG
DS_hapB	DS_hapB__Pbre2_01G086400	325	6.7e-14	OG0000120	core	15	15	Clade G	Pbr006319.1	OGG
DS_hapB	DS_hapB__Pbre2_01G101600	377	7.5e-12	OG0000085	core	15	15	Unclassified	Pbr037716.1	OGG
DS_hapB	DS_hapB__Pbre2_01G106200	365	9.8e-12	OG0000082	core	15	15	Clade F	Pbr041633.1	OGG
DS_hapB	DS_hapB__Pbre2_01G106600	360	9.7e-13	OG0000069	core	15	15	Clade F	Pbr041632.1	OGG
DS_hapB	DS_hapB__Pbre2_01G132200	643	4.5e-05	OG0000020	core	15	19	Unclassified	Pbr009179.1	OGG
DS_hapB	DS_hapB__Pbre2_01G168400	613	2.2e-14	OG0000031	core	15	16	Clade H	Pbr027424.1	OGG
DS_hapB	DS_hapB__Pbre2_01G177200	496	9.2e-14	OG0000180	dispensable	13	13	Clade H	Pbr018411.1	OGG
DS_hapB	DS_hapB__Pbre2_01G177400	496	3.7e-13	OG0000191	dispensable	12	12	Clade H	Pbr018411.1	OGG
DS_hapB	DS_hapB__Pbre2_01G182800	434	1.3e-14	OG0000147	softcore	14	14	Clade G	Pbr007793.1	OGG
DS_hapB	DS_hapB__Pbre2_01G237200	288	1.4e-05	OG0000075	core	15	15	Clade A	Pbr028196.1	OGG
DS_hapB	DS_hapB__Pbre2_01G278000	274	1.2e-13	OG0000047	core	15	16	Clade C	Pbr009541.1	OGG
DS_hapB	DS_hapB__Pbre2_01G318400	263	4.8e-09	OG0000000	core	15	36	Clade N	NA	OGG
DS_hapB	DS_hapB__Pbre2_01G318600	215	9.9e-14	OG0000029	core	15	16	Clade N	Pbr030521.1	OGG
DS_hapB	DS_hapB__Pbre2_01G319000	250	1.4e-10	OG0000158	dispensable	13	14	Clade N	NA	OGG
DS_hapB	DS_hapB__Pbre2_01G381600	399	4.4e-15	OG0000099	core	15	15	Clade G	Pbr018724.1	OGG
DS_hapB	DS_hapB__Pbre2_02G022800	458	7.8e-12	OG0000001	core	15	28	Clade M	Pbr007344.1	OGG
DS_hapB	DS_hapB__Pbre2_02G093200	390	0.0004	OG0000204	dispensable	10	10	Clade B	Pbr027564.1	OGG
DS_hapB	DS_hapB__Pbre2_02G123800	555	1e-12	OG0000096	core	15	15	Clade N	Pbr041470.1	OGG
DS_hapB	DS_hapB__Pbre2_02G154800	462	9.2e-12	OG0000143	softcore	14	14	Clade M	Pbr035981.1	OGG
DS_hapB	DS_hapB__Pbre2_02G194800	323	1e-10	OG0000141	softcore	14	14	Clade O	Pbr023339.1	OGG
DS_hapB	DS_hapB__Pbre2_02G263000	277	8.9e-07	OG0000155	softcore	14	14	Clade I	Pbr025153.1	OGG
DS_hapB	DS_hapB__Pbre2_02G264800	372	5.4e-16	OG0000140	softcore	14	14	Unclassified	Pbr025166.1	OGG
DS_hapB	DS_hapB__Pbre2_02G381200	433	9.6e-12	OG0000127	softcore	14	14	Clade G	Pbr016723.1	OGG
DS_hapB	DS_hapB__Pbre2_02G381400	512	1.1e-15	OG0000067	core	15	15	Clade G	Pbr016725.1	OGG
DS_hapB	DS_hapB__Pbre2_02G501000	420	3.5e-09	OG0000146	dispensable	13	14	Clade D	Pbr004947.1	OGG
DS_hapB	DS_hapB__Pbre2_03G148600	371	6.3e-06	OG0000197	dispensable	11	11	Clade H	Pbr037115.1	OGG
DS_hapB	DS_hapB__Pbre2_03G203000	305	1.3e-11	OG0000167	dispensable	13	13	Clade G	Pbr026439.1	OGG
DS_hapB	DS_hapB__Pbre2_03G203600	150	1.9e-07	OG0000207	dispensable	8	8	Clade G	Pbr026439.1	OGG
DS_hapB	DS_hapB__Pbre2_03G204000	322	2.3e-10	OG0000071	softcore	14	15	Clade G	Pbr040436.1	OGG
DS_hapB	DS_hapB__Pbre2_03G252000	963	0.0026	OG0000051	core	15	16	Clade C	Pbr011113.1	OGG
DS_hapB	DS_hapB__Pbre2_03G362800	229	7.7e-12	OG0000065	core	15	15	Clade O	Pbr027356.1	OGG
DS_hapB	DS_hapB__Pbre2_03G369200	454	1.6e-05	OG0000137	dispensable	13	14	Clade B	Pbr021160.1	OGG
DS_hapB	DS_hapB__Pbre2_03G450800	705	6.8e-15	OG0000149	softcore	14	14	Unclassified	Pbr017379.1	OGG
DS_hapB	DS_hapB__Pbre2_04G010800	453	1.9e-13	OG0000121	softcore	14	15	Clade G	Pbr030944.1	OGG
DS_hapB	DS_hapB__Pbre2_04G037000	530	2e-08	OG0000052	core	15	16	Clade L	Pbr016539.1	OGG
DS_hapB	DS_hapB__Pbre2_04G049600	371	3.9e-11	OG0000122	core	15	15	Clade D	Pbr031107.2	OGG
DS_hapB	DS_hapB__Pbre2_04G082000	161	0.00016	OG0000161	softcore	14	14	Clade A	Pbr009756.1	OGG
DS_hapB	DS_hapB__Pbre2_04G257800	198	1.1e-11	OG0000181	dispensable	13	13	Unclassified	Pbr019435.1	OGG
DS_hapB	DS_hapB__Pbre2_04G300800	713	8.9e-16	OG0000073	core	15	15	Clade E	Pbr006687.1	OGG
DS_hapB	DS_hapB__Pbre2_04G348400	320	5.9e-14	OG0000151	softcore	14	14	Clade G	Pbr017127.1	OGG
DS_hapB	DS_hapB__Pbre2_04G375000	330	1e-10	OG0000090	core	15	15	Clade M	Pbr004361.1	OGG
DS_hapB	DS_hapB__Pbre2_05G115200	591	5.8e-08	OG0000072	core	15	15	Clade L	Pbr024631.1	OGG
DS_hapB	DS_hapB__Pbre2_05G156800	329	5.5e-13	OG0000014	core	15	21	Clade N	Pbr008711.1	OGG
DS_hapB	DS_hapB__Pbre2_05G171400	266	0.00026	OG0000034	core	15	16	Clade A	Pbr041410.1	OGG
DS_hapB	DS_hapB__Pbre2_05G185000	337	1.3e-09	OG0000004	core	15	26	Clade C	Pbr041944.1	OGG
DS_hapB	DS_hapB__Pbre2_05G185600	176	2.1e-10	OG0000076	core	15	15	Clade C	Pbr003533.1	OGG
DS_hapB	DS_hapB__Pbre2_05G208000	341	9.9e-13	OG0000018	core	15	19	Clade F	Pbr022523.1	OGG
DS_hapB	DS_hapB__Pbre2_05G212200	341	5.2e-10	OG0000053	softcore	14	16	Clade O	Pbr041171.1	OGG
DS_hapB	DS_hapB__Pbre2_05G224200	611	2e-12	OG0000019	softcore	14	19	Unclassified	Pbr027399.1	OGG
DS_hapB	DS_hapB__Pbre2_05G224400	260	6.7e-11	OG0000208	dispensable	8	8	NA	Pbr027398.1	OGG
DS_hapB	DS_hapB__Pbre2_05G224600	512	1.4e-13	OG0000130	softcore	14	14	Clade G	Pbr027397.1	OGG
DS_hapB	DS_hapB__Pbre2_05G279400	571	6.1e-09	OG0000087	core	15	15	Clade L	Pbr014934.1	OGG
DS_hapB	DS_hapB__Pbre2_05G309000	553	1.4e-14	OG0000100	softcore	14	15	Clade E	Pbr032962.1	OGG
DS_hapB	DS_hapB__Pbre2_05G342000	755	0.0013	OG0000131	softcore	14	14	Clade C	Pbr025341.3	OGG
DS_hapB	DS_hapB__Pbre2_05G346800	502	6.2e-14	OG0000015	softcore	14	21	Clade H	Pbr025316.1	OGG
DS_hapB	DS_hapB__Pbre2_05G352600	301	1.8e-09	OG0000089	core	15	15	Clade M	Pbr025285.1	OGG
DS_hapB	DS_hapB__Pbre2_05G382400	306	1.9e-08	OG0000123	core	15	15	Clade J	Pbr041115.1	OGG
DS_hapB	DS_hapB__Pbre2_05G443000	314	1.3e-07	OG0000005	core	15	26	Clade J	Pbr042040.1	OGG
DS_hapB	DS_hapB__Pbre2_05G480400	244	1.3e-05	OG0000101	core	15	15	Unclassified	Pbr039557.1	OGG
DS_hapB	DS_hapB__Pbre2_05G507000	266	2.6e-12	OG0000040	core	15	16	Clade C	Pbr000478.1	OGG
DS_hapB	DS_hapB__Pbre2_05G526400	189	7.9e-12	OG0000117	core	15	15	Unclassified	Pbr041312.1	OGG
DS_hapB	DS_hapB__Pbre2_05G557600	479	3.1e-05	OG0000171	dispensable	13	13	Clade A	Pbr000228.1	OGG
DS_hapB	DS_hapB__Pbre2_05G558200	227	1.1e-05	OG0000183	dispensable	13	13	Clade G	Pbr018411.1	OGG
DS_hapB	DS_hapB__Pbre2_05G562600	238	7.7e-12	OG0000002	core	15	27	Clade F	Pbr000207.1	OGG
DS_hapB	DS_hapB__Pbre2_06G060000	685	3.8e-14	OG0000007	core	15	26	Clade H	Pbr042466.1	OGG
DS_hapB	DS_hapB__Pbre2_06G063000	321	4.3e-15	OG0000124	core	15	15	Clade G	Pbr013869.1	OGG
DS_hapB	DS_hapB__Pbre2_06G130600	260	3e-12	OG0000054	core	15	16	Clade N	Pbr030521.1	OGG
DS_hapB	DS_hapB__Pbre2_06G155400	633	1e-13	OG0000024	core	15	17	Unclassified	Pbr041336.1	OGG
DS_hapB	DS_hapB__Pbre2_06G206000	790	0.0007	OG0000074	core	15	15	Clade C	Pbr035115.1	OGG
DS_hapB	DS_hapB__Pbre2_06G213400	453	7.2e-11	OG0000056	core	15	15	Clade H	Pbr035149.1	OGG
DS_hapB	DS_hapB__Pbre2_06G213600	465	3.3e-13	OG0000058	softcore	14	15	Clade H	Pbr037113.1	OGG
DS_hapB	DS_hapB__Pbre2_06G214200	468	5.9e-13	OG0000060	core	15	15	Clade H	Pbr038573.1	OGG
DS_hapB	DS_hapB__Pbre2_06G214600	476	9.2e-13	OG0000059	core	15	15	Clade H	Pbr038573.1	OGG
DS_hapB	DS_hapB__Pbre2_06G237400	546	1.5e-11	OG0000043	core	15	16	Clade H	Pbr010581.1	OGG
DS_hapB	DS_hapB__Pbre2_06G238800	354	1.8e-08	OG0000063	softcore	14	15	Unclassified	Pbr010573.1	OGG
DS_hapB	DS_hapB__Pbre2_06G296400	187	3e-07	OG0000205	dispensable	9	9	Clade J	Pbr041312.1	OGG
DS_hapB	DS_hapB__Pbre2_06G297200	187	2.2e-08	OG0000199	dispensable	11	11	Clade J	Pbr041312.1	OGG
DS_hapB	DS_hapB__Pbre2_06G312000	235	3.3e-11	OG0000064	softcore	14	15	Clade L	Pbr011525.1	OGG
DS_hapB	DS_hapB__Pbre2_06G324400	92	8.8e-09	OG0000009	dispensable	13	24	Clade A	Pbr011463.1	OGG
DS_hapB	DS_hapB__Pbre2_06G325400	93	4.3e-06	OG0000157	dispensable	13	14	Clade A	Pbr011460.1	OGG
DS_hapB	DS_hapB__Pbre2_06G326600	269	9.8e-08	OG0000104	core	15	15	Clade O	Pbr011456.1	OGG
DS_hapB	DS_hapB__Pbre2_06G341000	422	2.3e-15	OG0000098	core	15	15	Clade K	Pbr007246.1	OGG
DS_hapB	DS_hapB__Pbre2_06G357800	572	4.1e-18	OG0000012	dispensable	13	22	Clade B	Pbr020204.1	OGG
DS_hapB	DS_hapB__Pbre2_06G377200	263	2.5e-08	OG0000175	dispensable	13	13	Clade L	Pbr020294.1	OGG
DS_hapB	DS_hapB__Pbre2_07G011200	464	1.1e-06	OG0000109	softcore	14	15	Clade D	Pbr023800.1	OGG
DS_hapB	DS_hapB__Pbre2_07G110400	513	2.1e-15	OG0000066	core	15	15	Clade G	Pbr040761.1	OGG
DS_hapB	DS_hapB__Pbre2_07G110800	305	7.2e-13	OG0000189	dispensable	12	12	Clade G	Pbr040759.1	OGG
DS_hapB	DS_hapB__Pbre2_07G169800	454	4.1e-16	OG0000196	dispensable	12	12	Clade K	Pbr037054.1	OGG
DS_hapB	DS_hapB__Pbre2_07G257800	610	2.2e-14	OG0000017	core	15	19	Clade H	Pbr027424.1	OGG
DS_hapB	DS_hapB__Pbre2_07G275400	385	1.1e-14	OG0000148	softcore	14	14	Clade G	Pbr007793.1	OGG
DS_hapB	DS_hapB__Pbre2_07G326600	284	6.2e-05	OG0000038	core	15	16	Clade A	Pbr032336.1	OGG
DS_hapB	DS_hapB__Pbre2_07G367600	272	2.5e-12	OG0000170	dispensable	13	13	Clade C	Pbr010922.1	OGG
DS_hapB	DS_hapB__Pbre2_07G421600	197	3.6e-10	OG0000201	dispensable	11	11	Clade N	Pbr038574.1	OGG
DS_hapB	DS_hapB__Pbre2_07G421800	214	2.1e-14	OG0000000	core	15	36	Clade N	Pbr030521.1	OGG
DS_hapB	DS_hapB__Pbre2_07G422000	259	7.4e-08	OG0000000	core	15	36	Clade N	NA	OGG
DS_hapB	DS_hapB__Pbre2_07G461800	402	7.1e-15	OG0000134	softcore	14	14	Clade G	Pbr010800.1	OGG
DS_hapB	DS_hapB__Pbre2_08G046200	454	0.0014	OG0000113	softcore	14	15	Clade A	Pbr005918.1	OGG
DS_hapB	DS_hapB__Pbre2_08G126400	370	9.7e-09	OG0000021	core	15	18	Clade M	Pbr019789.1	OGG
DS_hapB	DS_hapB__Pbre2_08G138600	360	1.6e-10	OG0000152	softcore	14	14	Clade C	Pbr021976.1	OGG
DS_hapB	DS_hapB__Pbre2_08G156400	356	3e-15	OG0000016	softcore	14	19	Unclassified	Pbr019661.2	OGG
DS_hapB	DS_hapB__Pbre2_08G156600	275	4.8e-12	OG0000165	dispensable	11	13	NA	Pbr019660.1	OGG
DS_hapB	DS_hapB__Pbre2_08G158200	251	3.3e-09	OG0000025	softcore	14	17	Clade I	Pbr019649.1	OGG
DS_hapB	DS_hapB__Pbre2_08G325000	315	3.6e-14	OG0000190	dispensable	12	12	Clade G	Pbr040660.1	OGG
DS_hapB	DS_hapB__Pbre2_08G330200	307	0.0022	OG0000006	softcore	14	26	Unclassified	Pbr034713.1	OGG
DS_hapB	DS_hapB__Pbre2_08G349800	361	7.1e-12	OG0000044	core	15	16	Unclassified	Pbr001646.1	OGG
DS_hapB	DS_hapB__Pbre2_08G368800	231	1.4e-11	OG0000028	core	15	17	Unclassified	Pbr000853.1	OGG
DS_hapB	DS_hapB__Pbre2_09G006400	530	1.9e-11	OG0000133	softcore	14	14	Clade H	Pbr021888.1	OGG
DS_hapB	DS_hapB__Pbre2_09G082000	91	1.7e-05	OG0000163	dispensable	13	13	Clade A	Pbr041849.1	OGG
DS_hapB	DS_hapB__Pbre2_09G242600	556	1.9e-16	OG0000037	core	15	16	Clade E	Pbr029607.1	OGG
DS_hapB	DS_hapB__Pbre2_09G332600	449	4.5e-09	OG0000108	softcore	14	15	Clade J	Pbr008831.1	OGG
DS_hapB	DS_hapB__Pbre2_09G350200	313	0.00049	OG0000206	dispensable	9	9	Clade B	Pbr040318.1	OGG
DS_hapB	DS_hapB__Pbre2_09G421400	229	4.7e-08	OG0000003	core	15	26	Clade N	Pbr026823.1	OGG
DS_hapB	DS_hapB__Pbre2_09G450200	283	4.3e-10	OG0000177	dispensable	13	13	Clade C	Pbr014375.1	OGG
DS_hapB	DS_hapB__Pbre2_10G116400	430	5.1e-09	OG0000023	core	15	17	Clade L	Pbr022391.1	OGG
DS_hapB	DS_hapB__Pbre2_10G174800	261	0.00025	OG0000035	core	15	16	Clade A	Pbr038570.1	OGG
DS_hapB	DS_hapB__Pbre2_10G183800	352	7.3e-10	OG0000004	core	15	26	Clade C	Pbr041944.1	OGG
DS_hapB	DS_hapB__Pbre2_10G184000	366	6.9e-10	OG0000039	core	15	16	Clade C	Pbr003533.1	OGG
DS_hapB	DS_hapB__Pbre2_10G274600	569	8.2e-09	OG0000086	core	15	15	Clade L	Pbr014934.1	OGG
DS_hapB	DS_hapB__Pbre2_10G300200	533	1.4e-15	OG0000135	softcore	14	14	Clade E	Pbr032962.1	OGG
DS_hapB	DS_hapB__Pbre2_10G328400	762	0.00019	OG0000045	core	15	16	Clade C	Pbr011113.1	OGG
DS_hapB	DS_hapB__Pbre2_10G333400	502	2.5e-13	OG0000166	dispensable	13	13	Clade H	Pbr009044.1	OGG
DS_hapB	DS_hapB__Pbre2_10G339200	298	1.8e-09	OG0000088	core	15	15	Clade M	Pbr009072.1	OGG
DS_hapB	DS_hapB__Pbre2_10G415200	309	7.3e-08	OG0000005	core	15	26	Clade J	Pbr021351.1	OGG
DS_hapB	DS_hapB__Pbre2_10G447000	242	6.5e-05	OG0000136	softcore	14	14	Unclassified	Pbr039557.1	OGG
DS_hapB	DS_hapB__Pbre2_10G475200	268	2.1e-12	OG0000077	core	15	15	Clade C	Pbr016145.1	OGG
DS_hapB	DS_hapB__Pbre2_10G496200	198	6.9e-09	OG0000192	dispensable	12	12	Unclassified	Pbr041312.1	OGG
DS_hapB	DS_hapB__Pbre2_10G527400	482	3.1e-05	OG0000048	core	15	16	Clade A	Pbr000228.1	OGG
DS_hapB	DS_hapB__Pbre2_10G527800	225	4.7e-06	OG0000202	dispensable	11	11	Clade G	Pbr027398.1	OGG
DS_hapB	DS_hapB__Pbre2_10G533200	232	8.7e-11	OG0000002	core	15	27	Clade F	Pbr000207.1	OGG
DS_hapB	DS_hapB__Pbre2_11G041000	433	3.2e-11	OG0000156	softcore	14	14	Clade D	Pbr023206.1	OGG
DS_hapB	DS_hapB__Pbre2_11G178400	460	4.7e-10	OG0000049	core	15	16	Clade H	Pbr023429.1	OGG
DS_hapB	DS_hapB__Pbre2_11G374000	229	6.7e-12	OG0000126	softcore	14	14	Clade O	Pbr027356.1	OGG
DS_hapB	DS_hapB__Pbre2_11G379000	455	1.6e-05	OG0000102	softcore	14	15	Clade B	Pbr027332.1	OGG
DS_hapB	DS_hapB__Pbre2_11G418200	476	1.7e-06	OG0000162	dispensable	13	13	Clade H	Pbr038274.1	OGG
DS_hapB	DS_hapB__Pbre2_11G477000	701	6.8e-15	OG0000150	softcore	14	14	Unclassified	Pbr017379.1	OGG
DS_hapB	DS_hapB__Pbre2_12G107400	344	5.8e-12	OG0000174	dispensable	12	13	Clade D	Pbr038717.1	OGG
DS_hapB	DS_hapB__Pbre2_12G108200	378	4.9e-08	OG0000041	core	15	16	Clade M	Pbr042561.1	OGG
DS_hapB	DS_hapB__Pbre2_12G152200	240	1.5e-13	OG0000110	softcore	14	15	Clade N	Pbr013890.1	OGG
DS_hapB	DS_hapB__Pbre2_12G291800	195	1.1e-11	OG0000154	softcore	14	14	Unclassified	Pbr028256.1	OGG
DS_hapB	DS_hapB__Pbre2_12G332800	716	1.1e-15	OG0000026	core	15	17	Clade E	Pbr026078.1	OGG
DS_hapB	DS_hapB__Pbre2_12G376000	323	3.7e-15	OG0000172	dispensable	13	13	Clade G	Pbr017127.1	OGG
DS_hapB	DS_hapB__Pbre2_12G402800	336	1.1e-10	OG0000091	softcore	14	15	Clade M	Pbr004361.1	OGG
DS_hapB	DS_hapB__Pbre2_13G020600	535	0.0004	OG0000159	softcore	14	14	Clade A	NA	OGG
DS_hapB	DS_hapB__Pbre2_13G065800	237	8e-07	OG0000132	softcore	14	14	Clade L	Pbr028813.1	OGG
DS_hapB	DS_hapB__Pbre2_13G080400	349	8.1e-15	OG0000093	core	15	15	Clade N	Pbr027487.1	OGG
DS_hapB	DS_hapB__Pbre2_13G093200	541	1.6e-08	OG0000144	softcore	14	14	Clade L	Pbr030032.1	OGG
DS_hapB	DS_hapB__Pbre2_13G095800	333	1.2e-16	OG0000178	dispensable	13	13	Clade B	Pbr030017.2	OGG
DS_hapB	DS_hapB__Pbre2_13G128600	96	9.4e-06	OG0000186	dispensable	11	12	Clade A	Pbr039112.1	OGG
DS_hapB	DS_hapB__Pbre2_13G140800	290	3.8e-10	OG0000061	core	15	15	Clade L	Pbr039170.1	OGG
DS_hapB	DS_hapB__Pbre2_13G214600	191	2.6e-10	OG0000062	softcore	14	15	Unclassified	Pbr018354.1	OGG
DS_hapB	DS_hapB__Pbre2_13G307600	205	2.7e-12	OG0000103	core	15	15	Clade G	Pbr034181.1	OGG
DS_hapB	DS_hapB__Pbre2_13G344400	250	3.5e-08	OG0000042	core	15	16	Clade N	Pbr040944.1	OGG
DS_hapB	DS_hapB__Pbre2_13G354800	145	3.5e-11	OG0000010	softcore	14	24	Clade O	Pbr023051.1	OGG
DS_hapB	DS_hapB__Pbre2_13G403400	242	5.4e-14	OG0000116	softcore	14	15	Clade G	Pbr037618.1	OGG
DS_hapB	DS_hapB__Pbre2_14G111200	315	5.1e-12	OG0000111	core	15	15	Clade D	Pbr038717.1	OGG
DS_hapB	DS_hapB__Pbre2_14G112600	357	3.1e-09	OG0000078	core	15	15	Clade M	Pbr042561.1	OGG
DS_hapB	DS_hapB__Pbre2_14G155400	253	1.6e-16	OG0000011	core	15	22	Clade N	Pbr030521.1	OGG
DS_hapB	DS_hapB__Pbre2_14G155600	251	2.1e-16	OG0000070	core	15	15	Clade N	Pbr030521.1	OGG
DS_hapB	DS_hapB__Pbre2_14G164800	240	1.5e-13	OG0000173	dispensable	12	13	Clade N	Pbr008210.1	OGG
DS_hapB	DS_hapB__Pbre2_14G197800	655	9.3e-12	OG0000032	core	15	16	Unclassified	Pbr005095.1	OGG
DS_hapB	DS_hapB__Pbre2_14G246800	792	0.001	OG0000027	core	15	17	Clade C	Pbr037148.1	OGG
DS_hapB	DS_hapB__Pbre2_14G253000	648	9.7e-12	OG0000055	core	15	15	Clade H	Pbr037115.1	OGG
DS_hapB	DS_hapB__Pbre2_14G253200	481	4.2e-12	OG0000057	core	15	15	Clade H	Pbr037113.1	OGG
DS_hapB	DS_hapB__Pbre2_14G275600	533	2.4e-11	OG0000080	core	15	15	Clade H	Pbr027099.1	OGG
DS_hapB	DS_hapB__Pbre2_14G277600	355	3.2e-08	OG0000125	softcore	14	14	Unclassified	Pbr027108.1	OGG
DS_hapB	DS_hapB__Pbre2_14G335200	187	8.4e-08	OG0000200	dispensable	11	11	Clade J	Pbr041312.1	OGG
DS_hapB	DS_hapB__Pbre2_14G347800	277	6.4e-11	OG0000210	dispensable	2	2	Clade L	Pbr011525.1	OGG
DS_hapB	DS_hapB__Pbre2_14G358200	92	2.2e-08	OG0000009	dispensable	13	24	Clade A	Pbr011463.1	OGG
DS_hapB	DS_hapB__Pbre2_14G359000	93	1.2e-07	OG0000194	dispensable	12	12	Clade A	Pbr011460.1	OGG
DS_hapB	DS_hapB__Pbre2_14G359800	246	1.1e-06	OG0000139	softcore	14	14	Clade O	Pbr011456.1	OGG
DS_hapB	DS_hapB__Pbre2_14G375600	374	5.3e-15	OG0000097	softcore	14	15	Clade K	Pbr007246.1	OGG
DS_hapB	DS_hapB__Pbre2_14G391600	572	4.3e-18	OG0000012	dispensable	13	22	Clade B	Pbr007168.1	OGG
DS_hapB	DS_hapB__Pbre2_14G415200	264	1.7e-07	OG0000112	core	15	15	Unclassified	Pbr038923.1	OGG
DS_hapB	DS_hapB__Pbre2_15G041400	455	0.00018	OG0000176	dispensable	13	13	Clade A	Pbr005918.1	OGG
DS_hapB	DS_hapB__Pbre2_15G120200	431	1.2e-08	OG0000168	dispensable	13	13	Clade M	Pbr019789.1	OGG
DS_hapB	DS_hapB__Pbre2_15G131800	357	8.5e-10	OG0000153	softcore	14	14	Clade C	Pbr019740.1	OGG
DS_hapB	DS_hapB__Pbre2_15G147400	349	1.7e-15	OG0000187	dispensable	12	12	Unclassified	Pbr019661.2	OGG
DS_hapB	DS_hapB__Pbre2_15G147600	233	3.9e-13	OG0000014	core	15	21	Clade N	Pbr019660.1	OGG
DS_hapB	DS_hapB__Pbre2_15G149600	250	3.3e-09	OG0000033	core	15	16	Clade I	Pbr019649.1	OGG
DS_hapB	DS_hapB__Pbre2_15G275400	462	7.9e-12	OG0000001	core	15	28	Clade M	Pbr007344.1	OGG
DS_hapB	DS_hapB__Pbre2_15G345400	390	0.0004	OG0000118	core	15	15	Clade B	Pbr015480.2	OGG
DS_hapB	DS_hapB__Pbre2_15G374000	621	4.6e-12	OG0000095	core	15	15	Clade N	Pbr015624.1	OGG
DS_hapB	DS_hapB__Pbre2_15G403400	517	1.4e-07	OG0000142	softcore	14	14	Clade M	Pbr037384.1	OGG
DS_hapB	DS_hapB__Pbre2_15G437200	323	1.9e-11	OG0000106	softcore	14	15	Clade O	Pbr034838.2	OGG
DS_hapB	DS_hapB__Pbre2_15G505400	270	5.5e-09	OG0000182	dispensable	13	13	Clade I	Pbr040195.1	OGG
DS_hapB	DS_hapB__Pbre2_15G507000	373	4e-16	OG0000105	softcore	14	15	Unclassified	Pbr025166.1	OGG
DS_hapB	DS_hapB__Pbre2_15G544200	366	6.9e-13	OG0000068	core	15	15	Clade F	Pbr024263.1	OGG
DS_hapB	DS_hapB__Pbre2_15G548600	382	7.7e-12	OG0000084	core	15	15	Unclassified	Pbr004663.1	OGG
DS_hapB	DS_hapB__Pbre2_15G558600	244	1.6e-08	OG0000160	dispensable	13	14	Clade N	Pbr039686.1	OGG
DS_hapB	DS_hapB__Pbre2_15G681800	310	2.5e-14	OG0000022	core	15	18	Clade G	Pbr040660.1	OGG
DS_hapB	DS_hapB__Pbre2_15G688200	336	0.00022	OG0000006	softcore	14	26	Unclassified	Pbr040691.1	OGG
DS_hapB	DS_hapB__Pbre2_15G693000	234	3.5e-14	OG0000050	core	15	16	Clade N	Pbr038026.1	OGG
DS_hapB	DS_hapB__Pbre2_15G708000	364	7.2e-12	OG0000081	core	15	15	Unclassified	Pbr004866.1	OGG
DS_hapB	DS_hapB__Pbre2_15G731000	228	1.3e-11	OG0000169	dispensable	13	13	Unclassified	Pbr000853.1	OGG
DS_hapB	DS_hapB__Pbre2_16G072400	237	3.7e-07	OG0000094	softcore	14	15	Clade L	Pbr013314.2	OGG
DS_hapB	DS_hapB__Pbre2_16G086600	350	8.1e-15	OG0000092	core	15	15	Clade N	Pbr013246.1	OGG
DS_hapB	DS_hapB__Pbre2_16G095400	555	1.7e-08	OG0000107	core	15	15	Clade L	Pbr030032.1	OGG
DS_hapB	DS_hapB__Pbre2_16G099200	334	1.2e-16	OG0000115	core	15	15	Clade B	Pbr013186.1	OGG
DS_hapB	DS_hapB__Pbre2_16G136400	96	1.9e-06	OG0000164	dispensable	13	13	Clade A	Pbr039112.1	OGG
DS_hapB	DS_hapB__Pbre2_16G148200	281	4.1e-11	OG0000013	core	15	21	Clade L	Pbr039170.1	OGG
DS_hapB	DS_hapB__Pbre2_16G167400	474	2.4e-12	OG0000184	dispensable	13	13	Clade G	Pbr027397.1	OGG
DS_hapB	DS_hapB__Pbre2_16G314200	409	3.8e-12	OG0000138	softcore	14	14	Clade G	Pbr034181.1	OGG
DS_hapB	DS_hapB__Pbre2_16G353000	234	1.2e-06	OG0000079	core	15	15	Clade N	Pbr040944.1	OGG
DS_hapB	DS_hapB__Pbre2_16G361800	219	3e-09	OG0000010	softcore	14	24	Clade O	Pbr023051.1	OGG
DS_hapB	DS_hapB__Pbre2_16G417800	242	4.6e-14	OG0000179	dispensable	12	13	Clade G	Pbr037618.1	OGG
DS_hapB	DS_hapB__Pbre2_16G469600	564	3e-14	OG0000007	core	15	26	Clade H	Pbr042466.1	OGG
DS_hapB	DS_hapB__Pbre2_16G484600	342	2.4e-10	OG0000083	core	15	15	Clade F	Pbr041633.1	OGG
DS_hapB	DS_hapB__Pbre2_16G484800	360	4.6e-12	OG0000030	core	15	16	Clade F	Pbr041632.1	OGG
DS_hapB	DS_hapB__Pbre2_17G006200	501	1.7e-11	OG0000046	core	15	16	Clade H	Pbr021888.1	OGG
DS_hapB	DS_hapB__Pbre2_17G082000	91	7.2e-06	OG0000198	dispensable	11	11	Clade A	Pbr041849.1	OGG
DS_hapB	DS_hapB__Pbre2_17G121400	355	4.6e-18	OG0000008	softcore	14	25	Clade B	Pbr016589.1	OGG
DS_hapB	DS_hapB__Pbre2_17G164000	415	1.1e-05	OG0000185	dispensable	13	13	Clade A	Pbr007757.1	OGG
DS_hapB	DS_hapB__Pbre2_17G238400	536	4e-16	OG0000036	softcore	14	16	Clade E	Pbr002358.2	OGG
DS_hapB	DS_hapB__Pbre2_17G327200	451	1.2e-08	OG0000145	dispensable	13	14	Clade J	Pbr028681.2	OGG
DS_hapB	DS_hapB__Pbre2_17G343000	340	0.00035	OG0000119	core	15	15	Clade B	Pbr040318.1	OGG
DS_hapB	DS_hapB__Pbre2_17G433200	207	1.6e-10	OG0000128	softcore	14	14	Clade N	Pbr026824.1	OGG
DS_hapB	DS_hapB__Pbre2_17G433400	259	8.4e-10	OG0000003	core	15	26	Clade N	Pbr026823.1	OGG
DS_hapB	DS_hapB__Pbre2_17G462800	283	8.1e-10	OG0000114	core	15	15	Clade C	Pbr024517.1	OGG
Hongxiangsu_hapA_KEL	Hongxiangsu_hapA_KEL__HXSChr01A000249.1-protein	306	5.4e-09	OG0000195	dispensable	12	12	Clade I	Pbr019740.1	OGG
Hongxiangsu_hapA_KEL	Hongxiangsu_hapA_KEL__HXSChr01A000620.1-protein	325	6.8e-14	OG0000120	core	15	15	Clade G	Pbr006319.1	OGG
Hongxiangsu_hapA_KEL	Hongxiangsu_hapA_KEL__HXSChr01A000730.1-protein	369	7.5e-12	OG0000085	core	15	15	Unclassified	Pbr037716.1	OGG
Hongxiangsu_hapA_KEL	Hongxiangsu_hapA_KEL__HXSChr01A000750.1-protein	365	1e-11	OG0000082	core	15	15	Clade F	Pbr041633.1	OGG
Hongxiangsu_hapA_KEL	Hongxiangsu_hapA_KEL__HXSChr01A000753.1-protein	406	1.2e-12	OG0000069	core	15	15	Clade F	Pbr041632.1	OGG
Hongxiangsu_hapA_KEL	Hongxiangsu_hapA_KEL__HXSChr01A000913.1-protein	592	4.9e-05	OG0000020	core	15	19	Unclassified	Pbr009179.1	OGG
Hongxiangsu_hapA_KEL	Hongxiangsu_hapA_KEL__HXSChr01A001017.1-protein	127	7.8e-13	OG0000215	dispensable	2	2	Clade H	Pbr013706.1	OGG
Hongxiangsu_hapA_KEL	Hongxiangsu_hapA_KEL__HXSChr01A001131.1-protein	580	2.1e-14	OG0000031	core	15	16	Clade H	Pbr027424.1	OGG
Hongxiangsu_hapA_KEL	Hongxiangsu_hapA_KEL__HXSChr01A001182.1-protein	406	7.2e-14	OG0000180	dispensable	13	13	Clade H	Pbr018411.1	OGG
Hongxiangsu_hapA_KEL	Hongxiangsu_hapA_KEL__HXSChr01A001183.1-protein	497	3.8e-13	OG0000191	dispensable	12	12	Clade H	Pbr018411.1	OGG
Hongxiangsu_hapA_KEL	Hongxiangsu_hapA_KEL__HXSChr01A001215.1-protein	434	1.3e-14	OG0000147	softcore	14	14	Clade G	Pbr007793.1	OGG
Hongxiangsu_hapA_KEL	Hongxiangsu_hapA_KEL__HXSChr01A001453.1-protein	288	1.5e-05	OG0000075	core	15	15	Clade A	Pbr028196.1	OGG
Hongxiangsu_hapA_KEL	Hongxiangsu_hapA_KEL__HXSChr01A001635.1-protein	274	1.2e-13	OG0000047	core	15	16	Clade C	Pbr009541.1	OGG
Hongxiangsu_hapA_KEL	Hongxiangsu_hapA_KEL__HXSChr01A001826.1-protein	439	3.1e-13	OG0000029	core	15	16	Clade N	NA	OGG
Hongxiangsu_hapA_KEL	Hongxiangsu_hapA_KEL__HXSChr01A001828.1-protein	249	2.1e-11	OG0000158	dispensable	13	14	Clade N	NA	OGG
Hongxiangsu_hapA_KEL	Hongxiangsu_hapA_KEL__HXSChr01A002092.1-protein	399	4.5e-15	OG0000099	core	15	15	Clade G	Pbr018724.1	OGG
Hongxiangsu_hapA_KEL	Hongxiangsu_hapA_KEL__HXSChr02A000101.1-protein	468	8.2e-12	OG0000001	core	15	28	Clade M	Pbr007344.1	OGG
Hongxiangsu_hapA_KEL	Hongxiangsu_hapA_KEL__HXSChr02A000423.1-protein	390	0.00041	OG0000204	dispensable	10	10	Clade B	Pbr027564.1	OGG
Hongxiangsu_hapA_KEL	Hongxiangsu_hapA_KEL__HXSChr02A000606.1-protein	560	1.1e-12	OG0000096	core	15	15	Clade N	Pbr041470.1	OGG
Hongxiangsu_hapA_KEL	Hongxiangsu_hapA_KEL__HXSChr02A000745.1-protein	463	1.2e-11	OG0000143	softcore	14	14	Clade M	Pbr035981.1	OGG
Hongxiangsu_hapA_KEL	Hongxiangsu_hapA_KEL__HXSChr02A000930.1-protein	323	1e-10	OG0000141	softcore	14	14	Clade O	Pbr023339.1	OGG
Hongxiangsu_hapA_KEL	Hongxiangsu_hapA_KEL__HXSChr02A001301.1-protein	266	8.6e-07	OG0000155	softcore	14	14	Clade I	Pbr025153.1	OGG
Hongxiangsu_hapA_KEL	Hongxiangsu_hapA_KEL__HXSChr02A001312.1-protein	372	5.5e-16	OG0000140	softcore	14	14	Unclassified	Pbr025166.1	OGG
Hongxiangsu_hapA_KEL	Hongxiangsu_hapA_KEL__HXSChr02A002113.1-protein	463	1.1e-11	OG0000127	softcore	14	14	Clade G	Pbr016723.1	OGG
Hongxiangsu_hapA_KEL	Hongxiangsu_hapA_KEL__HXSChr02A002114.1-protein	512	1.1e-15	OG0000067	core	15	15	Clade G	Pbr016725.1	OGG
Hongxiangsu_hapA_KEL	Hongxiangsu_hapA_KEL__HXSChr02A002687.1-protein	429	3.7e-09	OG0000146	dispensable	13	14	Clade D	Pbr004947.1	OGG
Hongxiangsu_hapA_KEL	Hongxiangsu_hapA_KEL__HXSChr03A000960.1-protein	319	1.4e-11	OG0000167	dispensable	13	13	Clade G	Pbr026439.1	OGG
Hongxiangsu_hapA_KEL	Hongxiangsu_hapA_KEL__HXSChr03A000962.1-protein	214	4e-12	OG0000207	dispensable	8	8	Clade G	Pbr026439.1	OGG
Hongxiangsu_hapA_KEL	Hongxiangsu_hapA_KEL__HXSChr03A000966.1-protein	371	2.9e-10	OG0000071	softcore	14	15	Clade G	Pbr040436.1	OGG
Hongxiangsu_hapA_KEL	Hongxiangsu_hapA_KEL__HXSChr03A001291.1-protein	953	0.0026	OG0000051	core	15	16	Clade C	Pbr011113.1	OGG
Hongxiangsu_hapA_KEL	Hongxiangsu_hapA_KEL__HXSChr03A002049.1-protein	248	9e-12	OG0000065	core	15	15	Clade O	Pbr027356.1	OGG
Hongxiangsu_hapA_KEL	Hongxiangsu_hapA_KEL__HXSChr03A002083.1-protein	454	1.6e-05	OG0000137	dispensable	13	14	Clade B	Pbr021160.1	OGG
Hongxiangsu_hapA_KEL	Hongxiangsu_hapA_KEL__HXSChr03A002496.1-protein	705	7e-15	OG0000149	softcore	14	14	Unclassified	Pbr017379.1	OGG
Hongxiangsu_hapA_KEL	Hongxiangsu_hapA_KEL__HXSChr04A000056.1-protein	452	1.9e-13	OG0000121	softcore	14	15	Clade G	Pbr030944.1	OGG
Hongxiangsu_hapA_KEL	Hongxiangsu_hapA_KEL__HXSChr04A000176.1-protein	544	2.1e-08	OG0000052	core	15	16	Clade L	Pbr013792.1	OGG
Hongxiangsu_hapA_KEL	Hongxiangsu_hapA_KEL__HXSChr04A000259.1-protein	360	3.8e-11	OG0000122	core	15	15	Clade D	Pbr031107.2	OGG
Hongxiangsu_hapA_KEL	Hongxiangsu_hapA_KEL__HXSChr04A000434.1-protein	166	0.00017	OG0000161	softcore	14	14	Clade A	Pbr009756.1	OGG
Hongxiangsu_hapA_KEL	Hongxiangsu_hapA_KEL__HXSChr04A001548.1-protein	188	1e-11	OG0000181	dispensable	13	13	Unclassified	Pbr019435.1	OGG
Hongxiangsu_hapA_KEL	Hongxiangsu_hapA_KEL__HXSChr04A001745.1-protein	736	9.5e-16	OG0000073	core	15	15	Clade E	Pbr006687.1	OGG
Hongxiangsu_hapA_KEL	Hongxiangsu_hapA_KEL__HXSChr04A001939.1-protein	320	6e-14	OG0000151	softcore	14	14	Clade G	Pbr017127.1	OGG
Hongxiangsu_hapA_KEL	Hongxiangsu_hapA_KEL__HXSChr04A002063.1-protein	330	1e-10	OG0000090	core	15	15	Clade M	Pbr004361.1	OGG
Hongxiangsu_hapA_KEL	Hongxiangsu_hapA_KEL__HXSChr05A000696.1-protein	400	3.1e-08	OG0000072	core	15	15	Clade L	Pbr024631.1	OGG
Hongxiangsu_hapA_KEL	Hongxiangsu_hapA_KEL__HXSChr05A001092.1-protein	512	1.1e-12	OG0000014	core	15	21	Clade N	Pbr008711.1	OGG
Hongxiangsu_hapA_KEL	Hongxiangsu_hapA_KEL__HXSChr05A001187.1-protein	266	0.00026	OG0000034	core	15	16	Clade A	Pbr041410.1	OGG
Hongxiangsu_hapA_KEL	Hongxiangsu_hapA_KEL__HXSChr05A001268.1-protein	747	1.5e-09	OG0000076	core	15	15	Clade C	Pbr003533.1	OGG
Hongxiangsu_hapA_KEL	Hongxiangsu_hapA_KEL__HXSChr05A001385.1-protein	341	1.2e-12	OG0000018	core	15	19	Clade F	Pbr022523.1	OGG
Hongxiangsu_hapA_KEL	Hongxiangsu_hapA_KEL__HXSChr05A001405.1-protein	341	1.9e-09	OG0000053	softcore	14	16	Clade O	Pbr041171.1	OGG
Hongxiangsu_hapA_KEL	Hongxiangsu_hapA_KEL__HXSChr05A001477.1-protein	1416	5.1e-13	OG0000130	softcore	14	14	Clade G	Pbr027399.1	OGG
Hongxiangsu_hapA_KEL	Hongxiangsu_hapA_KEL__HXSChr05A001797.1-protein	568	6.2e-09	OG0000087	core	15	15	Clade L	Pbr014934.1	OGG
Hongxiangsu_hapA_KEL	Hongxiangsu_hapA_KEL__HXSChr05A001919.1-protein	558	5.2e-11	OG0000100	softcore	14	15	Clade E	Pbr032962.1	OGG
Hongxiangsu_hapA_KEL	Hongxiangsu_hapA_KEL__HXSChr05A002084.1-protein	723	0.0012	OG0000131	softcore	14	14	Clade C	Pbr025341.3	OGG
Hongxiangsu_hapA_KEL	Hongxiangsu_hapA_KEL__HXSChr05A002119.1-protein	212	3.5e-12	OG0000203	dispensable	9	10	Clade H	Pbr025316.1	OGG
Hongxiangsu_hapA_KEL	Hongxiangsu_hapA_KEL__HXSChr05A002120.1-protein	464	5.7e-14	OG0000015	softcore	14	21	Clade H	Pbr025316.1	OGG
Hongxiangsu_hapA_KEL	Hongxiangsu_hapA_KEL__HXSChr05A002151.1-protein	301	1.8e-09	OG0000089	core	15	15	Clade M	Pbr025285.1	OGG
Hongxiangsu_hapA_KEL	Hongxiangsu_hapA_KEL__HXSChr05A002288.1-protein	306	1.9e-08	OG0000123	core	15	15	Clade J	Pbr041115.1	OGG
Hongxiangsu_hapA_KEL	Hongxiangsu_hapA_KEL__HXSChr05A002539.1-protein	313	1.3e-07	OG0000005	core	15	26	Clade J	Pbr021351.1	OGG
Hongxiangsu_hapA_KEL	Hongxiangsu_hapA_KEL__HXSChr05A002677.1-protein	278	1.6e-05	OG0000101	core	15	15	Unclassified	Pbr039557.1	OGG
Hongxiangsu_hapA_KEL	Hongxiangsu_hapA_KEL__HXSChr05A002801.1-protein	266	2.7e-12	OG0000040	core	15	16	Clade C	Pbr000478.1	OGG
Hongxiangsu_hapA_KEL	Hongxiangsu_hapA_KEL__HXSChr05A002889.1-protein	189	8.1e-12	OG0000117	core	15	15	Unclassified	Pbr041312.1	OGG
Hongxiangsu_hapA_KEL	Hongxiangsu_hapA_KEL__HXSChr05A003012.1-protein	481	3.2e-05	OG0000171	dispensable	13	13	Clade A	Pbr000228.1	OGG
Hongxiangsu_hapA_KEL	Hongxiangsu_hapA_KEL__HXSChr05A003014.1-protein	201	1.1e-05	OG0000183	dispensable	13	13	Clade G	Pbr040914.1	OGG
Hongxiangsu_hapA_KEL	Hongxiangsu_hapA_KEL__HXSChr05A003028.1-protein	212	0.00041	OG0000002	core	15	27	Clade F	Pbr000207.1	OGG
Hongxiangsu_hapA_KEL	Hongxiangsu_hapA_KEL__HXSChr06A000334.1-protein	685	3.9e-14	OG0000007	core	15	26	Clade H	Pbr042466.1	OGG
Hongxiangsu_hapA_KEL	Hongxiangsu_hapA_KEL__HXSChr06A000361.1-protein	321	4.4e-15	OG0000124	core	15	15	Clade G	Pbr013869.1	OGG
Hongxiangsu_hapA_KEL	Hongxiangsu_hapA_KEL__HXSChr06A000891.1-protein	260	2.2e-12	OG0000054	core	15	16	Clade N	NA	OGG
Hongxiangsu_hapA_KEL	Hongxiangsu_hapA_KEL__HXSChr06A001058.1-protein	628	1e-13	OG0000024	core	15	17	Unclassified	Pbr041336.1	OGG
Hongxiangsu_hapA_KEL	Hongxiangsu_hapA_KEL__HXSChr06A001333.1-protein	790	0.00072	OG0000074	core	15	15	Clade C	Pbr035115.1	OGG
Hongxiangsu_hapA_KEL	Hongxiangsu_hapA_KEL__HXSChr06A001363.1-protein	516	2.1e-12	OG0000056	core	15	15	Clade H	Pbr035149.1	OGG
Hongxiangsu_hapA_KEL	Hongxiangsu_hapA_KEL__HXSChr06A001365.1-protein	475	3.5e-13	OG0000058	softcore	14	15	Clade H	Pbr037113.1	OGG
Hongxiangsu_hapA_KEL	Hongxiangsu_hapA_KEL__HXSChr06A001370.1-protein	453	5.8e-13	OG0000060	core	15	15	Clade H	Pbr038573.1	OGG
Hongxiangsu_hapA_KEL	Hongxiangsu_hapA_KEL__HXSChr06A001373.1-protein	476	9.4e-13	OG0000059	core	15	15	Clade H	Pbr038573.1	OGG
Hongxiangsu_hapA_KEL	Hongxiangsu_hapA_KEL__HXSChr06A001486.1-protein	546	1.5e-11	OG0000043	core	15	16	Clade H	Pbr010581.1	OGG
Hongxiangsu_hapA_KEL	Hongxiangsu_hapA_KEL__HXSChr06A001493.1-protein	378	2e-08	OG0000063	softcore	14	15	Unclassified	Pbr010573.1	OGG
Hongxiangsu_hapA_KEL	Hongxiangsu_hapA_KEL__HXSChr06A001765.1-protein	187	3.4e-07	OG0000205	dispensable	9	9	Clade J	Pbr041312.1	OGG
Hongxiangsu_hapA_KEL	Hongxiangsu_hapA_KEL__HXSChr06A001769.1-protein	176	2e-08	OG0000199	dispensable	11	11	Clade J	Pbr041312.1	OGG
Hongxiangsu_hapA_KEL	Hongxiangsu_hapA_KEL__HXSChr06A001839.1-protein	928	2.3e-10	OG0000064	softcore	14	15	Clade L	NA	OGG
Hongxiangsu_hapA_KEL	Hongxiangsu_hapA_KEL__HXSChr06A001880.1-protein	92	9e-09	OG0000009	dispensable	13	24	Clade A	Pbr011463.1	OGG
Hongxiangsu_hapA_KEL	Hongxiangsu_hapA_KEL__HXSChr06A001884.1-protein	108	0.00067	OG0000157	dispensable	13	14	Clade A	Pbr011460.1	OGG
Hongxiangsu_hapA_KEL	Hongxiangsu_hapA_KEL__HXSChr06A001889.1-protein	246	8.6e-08	OG0000104	core	15	15	Clade O	Pbr011456.1	OGG
Hongxiangsu_hapA_KEL	Hongxiangsu_hapA_KEL__HXSChr06A001951.1-protein	397	2.1e-15	OG0000098	core	15	15	Clade K	Pbr007246.1	OGG
Hongxiangsu_hapA_KEL	Hongxiangsu_hapA_KEL__HXSChr06A002022.1-protein	582	2.2e-10	OG0000012	dispensable	13	22	Clade B	Pbr020204.1	OGG
Hongxiangsu_hapA_KEL	Hongxiangsu_hapA_KEL__HXSChr06A002114.1-protein	263	1.9e-08	OG0000175	dispensable	13	13	Clade L	Pbr020294.1	OGG
Hongxiangsu_hapA_KEL	Hongxiangsu_hapA_KEL__HXSChr07A000058.1-protein	434	1.3e-09	OG0000109	softcore	14	15	Clade D	Pbr023800.1	OGG
Hongxiangsu_hapA_KEL	Hongxiangsu_hapA_KEL__HXSChr07A000612.1-protein	513	2.1e-15	OG0000066	core	15	15	Clade G	Pbr040761.1	OGG
Hongxiangsu_hapA_KEL	Hongxiangsu_hapA_KEL__HXSChr07A000613.1-protein	487	1.4e-12	OG0000189	dispensable	12	12	Clade G	Pbr016723.1	OGG
Hongxiangsu_hapA_KEL	Hongxiangsu_hapA_KEL__HXSChr07A000966.1-protein	467	3.6e-16	OG0000196	dispensable	12	12	Clade K	Pbr037054.1	OGG
Hongxiangsu_hapA_KEL	Hongxiangsu_hapA_KEL__HXSChr07A001395.1-protein	794	0.0085	OG0000020	core	15	19	Unclassified	Pbr009179.1	OGG
Hongxiangsu_hapA_KEL	Hongxiangsu_hapA_KEL__HXSChr07A001530.1-protein	577	2.1e-14	OG0000017	core	15	19	Clade H	Pbr027424.1	OGG
Hongxiangsu_hapA_KEL	Hongxiangsu_hapA_KEL__HXSChr07A001628.1-protein	466	1.4e-14	OG0000148	softcore	14	14	Clade G	Pbr007793.1	OGG
Hongxiangsu_hapA_KEL	Hongxiangsu_hapA_KEL__HXSChr07A001898.1-protein	285	6.4e-05	OG0000038	core	15	16	Clade A	Pbr032336.1	OGG
Hongxiangsu_hapA_KEL	Hongxiangsu_hapA_KEL__HXSChr07A002098.1-protein	272	2.6e-12	OG0000170	dispensable	13	13	Clade C	Pbr010922.1	OGG
Hongxiangsu_hapA_KEL	Hongxiangsu_hapA_KEL__HXSChr07A002356.1-protein	249	5.5e-10	OG0000201	dispensable	11	11	Clade N	NA	OGG
Hongxiangsu_hapA_KEL	Hongxiangsu_hapA_KEL__HXSChr07A002357.1-protein	457	7.1e-14	OG0000000	core	15	36	Clade N	NA	OGG
Hongxiangsu_hapA_KEL	Hongxiangsu_hapA_KEL__HXSChr07A002537.1-protein	388	7e-15	OG0000134	softcore	14	14	Clade G	Pbr010800.1	OGG
Hongxiangsu_hapA_KEL	Hongxiangsu_hapA_KEL__HXSChr08A000214.1-protein	454	0.0014	OG0000113	softcore	14	15	Clade A	Pbr005918.1	OGG
Hongxiangsu_hapA_KEL	Hongxiangsu_hapA_KEL__HXSChr08A000610.1-protein	434	1.3e-08	OG0000021	core	15	18	Clade M	Pbr019789.1	OGG
Hongxiangsu_hapA_KEL	Hongxiangsu_hapA_KEL__HXSChr08A000682.1-protein	360	1.7e-10	OG0000152	softcore	14	14	Clade C	Pbr021976.1	OGG
Hongxiangsu_hapA_KEL	Hongxiangsu_hapA_KEL__HXSChr08A000788.1-protein	354	3.7e-15	OG0000016	softcore	14	19	Unclassified	Pbr019661.2	OGG
Hongxiangsu_hapA_KEL	Hongxiangsu_hapA_KEL__HXSChr08A000789.1-protein	772	2e-11	OG0000165	dispensable	11	13	NA	NA	OGG
Hongxiangsu_hapA_KEL	Hongxiangsu_hapA_KEL__HXSChr08A000797.1-protein	251	3.4e-09	OG0000025	softcore	14	17	Clade I	Pbr019649.1	OGG
Hongxiangsu_hapA_KEL	Hongxiangsu_hapA_KEL__HXSChr08A001858.1-protein	315	3.6e-14	OG0000022	core	15	18	Clade G	Pbr040660.1	OGG
Hongxiangsu_hapA_KEL	Hongxiangsu_hapA_KEL__HXSChr08A001894.1-protein	414	0.0034	OG0000006	softcore	14	26	Unclassified	Pbr034713.1	OGG
Hongxiangsu_hapA_KEL	Hongxiangsu_hapA_KEL__HXSChr08A002000.1-protein	361	7.3e-12	OG0000044	core	15	16	Unclassified	Pbr001646.1	OGG
Hongxiangsu_hapA_KEL	Hongxiangsu_hapA_KEL__HXSChr08A002103.1-protein	254	1.7e-11	OG0000028	core	15	17	Unclassified	Pbr000853.1	OGG
Hongxiangsu_hapA_KEL	Hongxiangsu_hapA_KEL__HXSChr09A000030.1-protein	529	1.9e-11	OG0000133	softcore	14	14	Clade H	Pbr021888.1	OGG
Hongxiangsu_hapA_KEL	Hongxiangsu_hapA_KEL__HXSChr09A000366.1-protein	91	1.8e-05	OG0000163	dispensable	13	13	Clade A	Pbr041849.1	OGG
Hongxiangsu_hapA_KEL	Hongxiangsu_hapA_KEL__HXSChr09A000544.1-protein	331	2.6e-17	OG0000008	softcore	14	25	Clade B	Pbr016589.1	OGG
Hongxiangsu_hapA_KEL	Hongxiangsu_hapA_KEL__HXSChr09A001053.1-protein	602	2.1e-16	OG0000037	core	15	16	Clade E	Pbr029607.1	OGG
Hongxiangsu_hapA_KEL	Hongxiangsu_hapA_KEL__HXSChr09A001521.1-protein	527	5.7e-09	OG0000108	softcore	14	15	Clade J	Pbr008831.1	OGG
Hongxiangsu_hapA_KEL	Hongxiangsu_hapA_KEL__HXSChr09A002151.1-protein	242	0.00033	OG0000003	core	15	26	Clade N	Pbr026823.1	OGG
Hongxiangsu_hapA_KEL	Hongxiangsu_hapA_KEL__HXSChr09A002310.1-protein	283	4.4e-10	OG0000177	dispensable	13	13	Clade C	Pbr014375.1	OGG
Hongxiangsu_hapA_KEL	Hongxiangsu_hapA_KEL__HXSChr10A000642.1-protein	430	5.2e-09	OG0000023	core	15	17	Clade L	Pbr022391.1	OGG
Hongxiangsu_hapA_KEL	Hongxiangsu_hapA_KEL__HXSChr10A001073.1-protein	261	0.00025	OG0000035	core	15	16	Clade A	Pbr012051.1	OGG
Hongxiangsu_hapA_KEL	Hongxiangsu_hapA_KEL__HXSChr10A001146.1-protein	302	6e-10	OG0000004	core	15	26	Clade C	Pbr041944.1	OGG
Hongxiangsu_hapA_KEL	Hongxiangsu_hapA_KEL__HXSChr10A001148.1-protein	366	7.1e-10	OG0000039	core	15	16	Clade C	Pbr003533.1	OGG
Hongxiangsu_hapA_KEL	Hongxiangsu_hapA_KEL__HXSChr10A001262.1-protein	346	1.4e-12	OG0000129	dispensable	13	14	Clade F	Pbr040914.1	OGG
Hongxiangsu_hapA_KEL	Hongxiangsu_hapA_KEL__HXSChr10A001361.1-protein	863	6.3e-10	OG0000019	softcore	14	19	Unclassified	Pbr027397.1	OGG
Hongxiangsu_hapA_KEL	Hongxiangsu_hapA_KEL__HXSChr10A001627.1-protein	569	8.4e-09	OG0000086	core	15	15	Clade L	Pbr014934.1	OGG
Hongxiangsu_hapA_KEL	Hongxiangsu_hapA_KEL__HXSChr10A001755.1-protein	535	5.4e-12	OG0000135	softcore	14	14	Clade E	Pbr032962.1	OGG
Hongxiangsu_hapA_KEL	Hongxiangsu_hapA_KEL__HXSChr10A001895.1-protein	758	0.0002	OG0000045	core	15	16	Clade C	Pbr011113.1	OGG
Hongxiangsu_hapA_KEL	Hongxiangsu_hapA_KEL__HXSChr10A001928.1-protein	560	1.2e-12	OG0000188	dispensable	12	12	Clade H	Pbr009044.1	OGG
Hongxiangsu_hapA_KEL	Hongxiangsu_hapA_KEL__HXSChr10A001929.1-protein	464	2.3e-13	OG0000166	dispensable	13	13	Clade H	Pbr009044.1	OGG
Hongxiangsu_hapA_KEL	Hongxiangsu_hapA_KEL__HXSChr10A001958.1-protein	298	1.8e-09	OG0000088	core	15	15	Clade M	Pbr009072.1	OGG
Hongxiangsu_hapA_KEL	Hongxiangsu_hapA_KEL__HXSChr10A002482.1-protein	277	8.2e-05	OG0000136	softcore	14	14	Unclassified	Pbr039557.1	OGG
Hongxiangsu_hapA_KEL	Hongxiangsu_hapA_KEL__HXSChr10A002607.1-protein	268	2.2e-12	OG0000077	core	15	15	Clade C	Pbr016145.1	OGG
Hongxiangsu_hapA_KEL	Hongxiangsu_hapA_KEL__HXSChr10A002690.1-protein	198	7e-09	OG0000192	dispensable	12	12	Unclassified	Pbr041312.1	OGG
Hongxiangsu_hapA_KEL	Hongxiangsu_hapA_KEL__HXSChr10A002835.1-protein	482	3.2e-05	OG0000048	core	15	16	Clade A	Pbr000228.1	OGG
Hongxiangsu_hapA_KEL	Hongxiangsu_hapA_KEL__HXSChr10A002837.1-protein	199	3.9e-06	OG0000202	dispensable	11	11	Clade G	Pbr027398.1	OGG
Hongxiangsu_hapA_KEL	Hongxiangsu_hapA_KEL__HXSChr10A002860.1-protein	232	2.2e-11	OG0000002	core	15	27	Clade F	Pbr000207.1	OGG
Hongxiangsu_hapA_KEL	Hongxiangsu_hapA_KEL__HXSChr11A000205.1-protein	431	3.2e-11	OG0000156	softcore	14	14	Clade D	Pbr023206.1	OGG
Hongxiangsu_hapA_KEL	Hongxiangsu_hapA_KEL__HXSChr11A000869.1-protein	460	2.9e-10	OG0000049	core	15	16	Clade H	Pbr023429.1	OGG
Hongxiangsu_hapA_KEL	Hongxiangsu_hapA_KEL__HXSChr11A002096.1-protein	229	7.9e-12	OG0000126	softcore	14	14	Clade O	Pbr027356.1	OGG
Hongxiangsu_hapA_KEL	Hongxiangsu_hapA_KEL__HXSChr11A002122.1-protein	455	1.6e-05	OG0000102	softcore	14	15	Clade B	Pbr027332.1	OGG
Hongxiangsu_hapA_KEL	Hongxiangsu_hapA_KEL__HXSChr11A002596.1-protein	709	7e-15	OG0000150	softcore	14	14	Unclassified	Pbr017379.1	OGG
Hongxiangsu_hapA_KEL	Hongxiangsu_hapA_KEL__HXSChr12A000586.1-protein	344	5.2e-12	OG0000174	dispensable	12	13	Clade D	Pbr038717.1	OGG
Hongxiangsu_hapA_KEL	Hongxiangsu_hapA_KEL__HXSChr12A000592.1-protein	378	5e-08	OG0000041	core	15	16	Clade M	Pbr042561.1	OGG
Hongxiangsu_hapA_KEL	Hongxiangsu_hapA_KEL__HXSChr12A000908.1-protein	240	1.5e-13	OG0000110	softcore	14	15	Clade N	Pbr013890.1	OGG
Hongxiangsu_hapA_KEL	Hongxiangsu_hapA_KEL__HXSChr12A001737.1-protein	177	9.2e-12	OG0000154	softcore	14	14	Unclassified	Pbr028256.1	OGG
Hongxiangsu_hapA_KEL	Hongxiangsu_hapA_KEL__HXSChr12A001941.1-protein	716	1.2e-15	OG0000026	core	15	17	Clade E	Pbr026078.1	OGG
Hongxiangsu_hapA_KEL	Hongxiangsu_hapA_KEL__HXSChr12A002130.1-protein	323	3.7e-15	OG0000172	dispensable	13	13	Clade G	Pbr017127.1	OGG
Hongxiangsu_hapA_KEL	Hongxiangsu_hapA_KEL__HXSChr12A002241.1-protein	336	1.1e-10	OG0000091	softcore	14	15	Clade M	Pbr004361.1	OGG
Hongxiangsu_hapA_KEL	Hongxiangsu_hapA_KEL__HXSChr13A000090.1-protein	535	0.00041	OG0000159	softcore	14	14	Clade A	NA	OGG
Hongxiangsu_hapA_KEL	Hongxiangsu_hapA_KEL__HXSChr13A000300.1-protein	259	9.5e-07	OG0000132	softcore	14	14	Clade L	Pbr028813.1	OGG
Hongxiangsu_hapA_KEL	Hongxiangsu_hapA_KEL__HXSChr13A000371.1-protein	349	8.3e-15	OG0000093	core	15	15	Clade N	Pbr027487.1	OGG
Hongxiangsu_hapA_KEL	Hongxiangsu_hapA_KEL__HXSChr13A000429.1-protein	1425	5.4e-08	OG0000144	softcore	14	14	Clade L	Pbr013200.1	OGG
Hongxiangsu_hapA_KEL	Hongxiangsu_hapA_KEL__HXSChr13A000446.1-protein	381	1.5e-16	OG0000178	dispensable	13	13	Clade B	Pbr030017.2	OGG
Hongxiangsu_hapA_KEL	Hongxiangsu_hapA_KEL__HXSChr13A000592.1-protein	96	9.6e-06	OG0000186	dispensable	11	12	Clade A	Pbr039112.1	OGG
Hongxiangsu_hapA_KEL	Hongxiangsu_hapA_KEL__HXSChr13A000651.1-protein	290	3.8e-10	OG0000061	core	15	15	Clade L	Pbr039170.1	OGG
Hongxiangsu_hapA_KEL	Hongxiangsu_hapA_KEL__HXSChr13A001013.1-protein	192	4.2e-10	OG0000062	softcore	14	15	Unclassified	Pbr018354.1	OGG
Hongxiangsu_hapA_KEL	Hongxiangsu_hapA_KEL__HXSChr13A001448.1-protein	205	2.8e-12	OG0000103	core	15	15	Clade G	Pbr034181.1	OGG
Hongxiangsu_hapA_KEL	Hongxiangsu_hapA_KEL__HXSChr13A001663.1-protein	235	5.1e-09	OG0000042	core	15	16	Clade N	Pbr040944.1	OGG
Hongxiangsu_hapA_KEL	Hongxiangsu_hapA_KEL__HXSChr13A002010.1-protein	242	5.6e-14	OG0000116	softcore	14	15	Clade G	Pbr037618.1	OGG
Hongxiangsu_hapA_KEL	Hongxiangsu_hapA_KEL__HXSChr14A000559.1-protein	315	4.7e-12	OG0000111	core	15	15	Clade D	Pbr038717.1	OGG
Hongxiangsu_hapA_KEL	Hongxiangsu_hapA_KEL__HXSChr14A000567.1-protein	357	3.2e-09	OG0000078	core	15	15	Clade M	Pbr042561.1	OGG
Hongxiangsu_hapA_KEL	Hongxiangsu_hapA_KEL__HXSChr14A000838.1-protein	254	1.7e-16	OG0000011	core	15	22	Clade N	Pbr030521.1	OGG
Hongxiangsu_hapA_KEL	Hongxiangsu_hapA_KEL__HXSChr14A000840.1-protein	249	2.1e-16	OG0000070	core	15	15	Clade N	Pbr030521.1	OGG
Hongxiangsu_hapA_KEL	Hongxiangsu_hapA_KEL__HXSChr14A000913.1-protein	240	1.5e-13	OG0000173	dispensable	12	13	Clade N	Pbr008210.1	OGG
Hongxiangsu_hapA_KEL	Hongxiangsu_hapA_KEL__HXSChr14A001202.1-protein	629	4.1e-15	OG0000032	core	15	16	Unclassified	Pbr005095.1	OGG
Hongxiangsu_hapA_KEL	Hongxiangsu_hapA_KEL__HXSChr14A001485.1-protein	792	0.0011	OG0000027	core	15	17	Clade C	Pbr037148.1	OGG
Hongxiangsu_hapA_KEL	Hongxiangsu_hapA_KEL__HXSChr14A001519.1-protein	406	5.3e-12	OG0000055	core	15	15	Clade H	Pbr037115.1	OGG
Hongxiangsu_hapA_KEL	Hongxiangsu_hapA_KEL__HXSChr14A001520.1-protein	481	4.3e-12	OG0000057	core	15	15	Clade H	Pbr037113.1	OGG
Hongxiangsu_hapA_KEL	Hongxiangsu_hapA_KEL__HXSChr14A001639.1-protein	534	2.4e-11	OG0000080	core	15	15	Clade H	Pbr027099.1	OGG
Hongxiangsu_hapA_KEL	Hongxiangsu_hapA_KEL__HXSChr14A001650.1-protein	391	3.8e-08	OG0000125	softcore	14	14	Unclassified	Pbr027108.1	OGG
Hongxiangsu_hapA_KEL	Hongxiangsu_hapA_KEL__HXSChr14A001934.1-protein	187	8.7e-08	OG0000200	dispensable	11	11	Clade J	Pbr041312.1	OGG
Hongxiangsu_hapA_KEL	Hongxiangsu_hapA_KEL__HXSChr14A001999.1-protein	1116	4.7e-10	OG0000064	softcore	14	15	Clade L	NA	OGG
Hongxiangsu_hapA_KEL	Hongxiangsu_hapA_KEL__HXSChr14A002048.1-protein	93	1.2e-07	OG0000194	dispensable	12	12	Clade A	Pbr011460.1	OGG
Hongxiangsu_hapA_KEL	Hongxiangsu_hapA_KEL__HXSChr14A002052.1-protein	287	1.5e-06	OG0000139	softcore	14	14	Clade O	Pbr011456.1	OGG
Hongxiangsu_hapA_KEL	Hongxiangsu_hapA_KEL__HXSChr14A002121.1-protein	376	5.5e-15	OG0000097	softcore	14	15	Clade K	Pbr007246.1	OGG
Hongxiangsu_hapA_KEL	Hongxiangsu_hapA_KEL__HXSChr14A002284.1-protein	264	1.8e-07	OG0000112	core	15	15	Unclassified	Pbr038923.1	OGG
Hongxiangsu_hapA_KEL	Hongxiangsu_hapA_KEL__HXSChr15A000177.1-protein	455	0.00018	OG0000176	dispensable	13	13	Clade A	Pbr005918.1	OGG
Hongxiangsu_hapA_KEL	Hongxiangsu_hapA_KEL__HXSChr15A000521.1-protein	431	1.2e-08	OG0000168	dispensable	13	13	Clade M	Pbr019789.1	OGG
Hongxiangsu_hapA_KEL	Hongxiangsu_hapA_KEL__HXSChr15A000579.1-protein	357	8.7e-10	OG0000153	softcore	14	14	Clade C	Pbr019740.1	OGG
Hongxiangsu_hapA_KEL	Hongxiangsu_hapA_KEL__HXSChr15A000643.1-protein	350	1.8e-15	OG0000187	dispensable	12	12	Unclassified	Pbr019661.2	OGG
Hongxiangsu_hapA_KEL	Hongxiangsu_hapA_KEL__HXSChr15A000644.1-protein	728	2e-12	OG0000213	dispensable	2	2	NA	NA	OGG
Hongxiangsu_hapA_KEL	Hongxiangsu_hapA_KEL__HXSChr15A000652.1-protein	250	3.4e-09	OG0000033	core	15	16	Clade I	Pbr019649.1	OGG
Hongxiangsu_hapA_KEL	Hongxiangsu_hapA_KEL__HXSChr15A001265.1-protein	469	8.2e-12	OG0000001	core	15	28	Clade M	Pbr034262.2	OGG
Hongxiangsu_hapA_KEL	Hongxiangsu_hapA_KEL__HXSChr15A001598.1-protein	390	0.00041	OG0000118	core	15	15	Clade B	Pbr015480.2	OGG
Hongxiangsu_hapA_KEL	Hongxiangsu_hapA_KEL__HXSChr15A001736.1-protein	590	1.7e-13	OG0000095	core	15	15	Clade N	Pbr015624.1	OGG
Hongxiangsu_hapA_KEL	Hongxiangsu_hapA_KEL__HXSChr15A001872.1-protein	180	3.9e-08	OG0000142	softcore	14	14	Clade M	Pbr037384.1	OGG
Hongxiangsu_hapA_KEL	Hongxiangsu_hapA_KEL__HXSChr15A002023.1-protein	323	1.9e-11	OG0000106	softcore	14	15	Clade O	Pbr034838.2	OGG
Hongxiangsu_hapA_KEL	Hongxiangsu_hapA_KEL__HXSChr15A002354.1-protein	269	5.6e-09	OG0000182	dispensable	13	13	Clade I	Pbr035437.1	OGG
Hongxiangsu_hapA_KEL	Hongxiangsu_hapA_KEL__HXSChr15A002364.1-protein	424	4.9e-16	OG0000105	softcore	14	15	Unclassified	Pbr025166.1	OGG
Hongxiangsu_hapA_KEL	Hongxiangsu_hapA_KEL__HXSChr15A002581.1-protein	366	7e-13	OG0000068	core	15	15	Clade F	Pbr024263.1	OGG
Hongxiangsu_hapA_KEL	Hongxiangsu_hapA_KEL__HXSChr15A002604.1-protein	349	6.9e-12	OG0000084	core	15	15	Unclassified	Pbr004663.1	OGG
Hongxiangsu_hapA_KEL	Hongxiangsu_hapA_KEL__HXSChr15A002674.1-protein	210	2.6e-11	OG0000160	dispensable	13	14	Clade N	Pbr039686.1	OGG
Hongxiangsu_hapA_KEL	Hongxiangsu_hapA_KEL__HXSChr15A003527.1-protein	310	2.5e-14	OG0000022	core	15	18	Clade G	Pbr040660.1	OGG
Hongxiangsu_hapA_KEL	Hongxiangsu_hapA_KEL__HXSChr15A003574.1-protein	416	0.0003	OG0000006	softcore	14	26	Unclassified	Pbr040691.1	OGG
Hongxiangsu_hapA_KEL	Hongxiangsu_hapA_KEL__HXSChr15A003600.1-protein	234	3.6e-14	OG0000050	core	15	16	Clade N	Pbr038026.1	OGG
Hongxiangsu_hapA_KEL	Hongxiangsu_hapA_KEL__HXSChr15A003672.1-protein	364	7.4e-12	OG0000081	core	15	15	Unclassified	Pbr004866.1	OGG
Hongxiangsu_hapA_KEL	Hongxiangsu_hapA_KEL__HXSChr15A003785.1-protein	228	1.3e-11	OG0000169	dispensable	13	13	Unclassified	Pbr000853.1	OGG
Hongxiangsu_hapA_KEL	Hongxiangsu_hapA_KEL__HXSChr16A000295.1-protein	237	3.8e-07	OG0000094	softcore	14	15	Clade L	Pbr013314.2	OGG
Hongxiangsu_hapA_KEL	Hongxiangsu_hapA_KEL__HXSChr16A000377.1-protein	351	8.3e-15	OG0000092	core	15	15	Clade N	Pbr013246.1	OGG
Hongxiangsu_hapA_KEL	Hongxiangsu_hapA_KEL__HXSChr16A000418.1-protein	1125	4.1e-08	OG0000107	core	15	15	Clade L	Pbr013200.1	OGG
Hongxiangsu_hapA_KEL	Hongxiangsu_hapA_KEL__HXSChr16A000431.1-protein	334	1.2e-16	OG0000115	core	15	15	Clade B	Pbr013186.1	OGG
Hongxiangsu_hapA_KEL	Hongxiangsu_hapA_KEL__HXSChr16A000607.1-protein	96	1.9e-06	OG0000164	dispensable	13	13	Clade A	Pbr039112.1	OGG
Hongxiangsu_hapA_KEL	Hongxiangsu_hapA_KEL__HXSChr16A000658.1-protein	281	4.2e-11	OG0000013	core	15	21	Clade L	Pbr039170.1	OGG
Hongxiangsu_hapA_KEL	Hongxiangsu_hapA_KEL__HXSChr16A000755.1-protein	474	2.5e-12	OG0000184	dispensable	13	13	Clade G	Pbr027397.1	OGG
Hongxiangsu_hapA_KEL	Hongxiangsu_hapA_KEL__HXSChr16A001466.1-protein	205	2.8e-12	OG0000138	softcore	14	14	Clade G	Pbr034181.1	OGG
Hongxiangsu_hapA_KEL	Hongxiangsu_hapA_KEL__HXSChr16A001680.1-protein	234	1e-05	OG0000079	core	15	15	Clade N	Pbr040944.1	OGG
Hongxiangsu_hapA_KEL	Hongxiangsu_hapA_KEL__HXSChr16A001747.1-protein	193	0.00078	OG0000010	softcore	14	24	Clade O	Pbr023051.1	OGG
Hongxiangsu_hapA_KEL	Hongxiangsu_hapA_KEL__HXSChr16A002100.1-protein	243	4.7e-14	OG0000179	dispensable	12	13	Clade G	Pbr037618.1	OGG
Hongxiangsu_hapA_KEL	Hongxiangsu_hapA_KEL__HXSChr16A002571.1-protein	365	2.7e-10	OG0000083	core	15	15	Clade F	Pbr041633.1	OGG
Hongxiangsu_hapA_KEL	Hongxiangsu_hapA_KEL__HXSChr16A002575.1-protein	465	3.3e-12	OG0000030	core	15	16	Clade F	Pbr041632.1	OGG
Hongxiangsu_hapA_KEL	Hongxiangsu_hapA_KEL__HXSChr17A000031.1-protein	501	1.8e-11	OG0000046	core	15	16	Clade H	Pbr021888.1	OGG
Hongxiangsu_hapA_KEL	Hongxiangsu_hapA_KEL__HXSChr17A000374.1-protein	91	7.4e-06	OG0000198	dispensable	11	11	Clade A	Pbr041849.1	OGG
Hongxiangsu_hapA_KEL	Hongxiangsu_hapA_KEL__HXSChr17A000569.1-protein	496	2.1e-08	OG0000008	softcore	14	25	Clade B	Pbr016589.1	OGG
Hongxiangsu_hapA_KEL	Hongxiangsu_hapA_KEL__HXSChr17A000758.1-protein	417	4.1e-05	OG0000185	dispensable	13	13	Clade A	Pbr007757.1	OGG
Hongxiangsu_hapA_KEL	Hongxiangsu_hapA_KEL__HXSChr17A001132.1-protein	564	4.4e-16	OG0000036	softcore	14	16	Clade E	Pbr002358.2	OGG
Hongxiangsu_hapA_KEL	Hongxiangsu_hapA_KEL__HXSChr17A001752.1-protein	448	1.2e-08	OG0000145	dispensable	13	14	Clade J	Pbr028681.2	OGG
Hongxiangsu_hapA_KEL	Hongxiangsu_hapA_KEL__HXSChr17A001859.1-protein	325	0.00033	OG0000119	core	15	15	Clade B	Pbr040318.1	OGG
Hongxiangsu_hapA_KEL	Hongxiangsu_hapA_KEL__HXSChr17A002313.1-protein	286	2.7e-10	OG0000128	softcore	14	14	Clade N	Pbr026824.1	OGG
Hongxiangsu_hapA_KEL	Hongxiangsu_hapA_KEL__HXSChr17A002314.1-protein	259	8.6e-10	OG0000003	core	15	26	Clade N	Pbr026823.1	OGG
Hongxiangsu_hapA_KEL	Hongxiangsu_hapA_KEL__HXSChr17A002473.1-protein	283	8.3e-10	OG0000114	core	15	15	Clade C	Pbr024517.1	OGG
Hongxiangsu_hapB_EL	Hongxiangsu_hapB_EL__HXSChr01B000278.1-protein	306	3.4e-09	OG0000195	dispensable	12	12	Clade I	Pbr019740.1	OGG
Hongxiangsu_hapB_EL	Hongxiangsu_hapB_EL__HXSChr01B000653.1-protein	325	6.8e-14	OG0000120	core	15	15	Clade G	Pbr006319.1	OGG
Hongxiangsu_hapB_EL	Hongxiangsu_hapB_EL__HXSChr01B000768.1-protein	377	7.7e-12	OG0000085	core	15	15	Unclassified	Pbr037716.1	OGG
Hongxiangsu_hapB_EL	Hongxiangsu_hapB_EL__HXSChr01B000792.1-protein	365	1.2e-11	OG0000082	core	15	15	Clade F	Pbr041633.1	OGG
Hongxiangsu_hapB_EL	Hongxiangsu_hapB_EL__HXSChr01B000797.1-protein	343	9.2e-13	OG0000069	core	15	15	Clade F	Pbr041632.1	OGG
Hongxiangsu_hapB_EL	Hongxiangsu_hapB_EL__HXSChr01B000931.1-protein	643	4.6e-05	OG0000020	core	15	19	Unclassified	Pbr009179.1	OGG
Hongxiangsu_hapB_EL	Hongxiangsu_hapB_EL__HXSChr01B001143.1-protein	580	2.1e-14	OG0000031	core	15	16	Clade H	Pbr027424.1	OGG
Hongxiangsu_hapB_EL	Hongxiangsu_hapB_EL__HXSChr01B001190.1-protein	406	7.2e-14	OG0000180	dispensable	13	13	Clade H	Pbr018411.1	OGG
Hongxiangsu_hapB_EL	Hongxiangsu_hapB_EL__HXSChr01B001191.1-protein	486	3.7e-13	OG0000191	dispensable	12	12	Clade H	Pbr018411.1	OGG
Hongxiangsu_hapB_EL	Hongxiangsu_hapB_EL__HXSChr01B001222.1-protein	434	1.3e-14	OG0000147	softcore	14	14	Clade G	Pbr007793.1	OGG
Hongxiangsu_hapB_EL	Hongxiangsu_hapB_EL__HXSChr01B001479.1-protein	347	1.3e-05	OG0000075	core	15	15	Clade A	Pbr028196.1	OGG
Hongxiangsu_hapB_EL	Hongxiangsu_hapB_EL__HXSChr01B001668.1-protein	273	1.2e-13	OG0000047	core	15	16	Clade C	Pbr009541.1	OGG
Hongxiangsu_hapB_EL	Hongxiangsu_hapB_EL__HXSChr01B001933.1-protein	250	1.5e-10	OG0000158	dispensable	13	14	Clade N	NA	OGG
Hongxiangsu_hapB_EL	Hongxiangsu_hapB_EL__HXSChr01B001936.1-protein	215	1e-13	OG0000029	core	15	16	Clade N	Pbr030521.1	OGG
Hongxiangsu_hapB_EL	Hongxiangsu_hapB_EL__HXSChr01B001937.1-protein	263	4.9e-09	OG0000000	core	15	36	Clade N	NA	OGG
Hongxiangsu_hapB_EL	Hongxiangsu_hapB_EL__HXSChr01B002118.1-protein	399	4.5e-15	OG0000099	core	15	15	Clade G	Pbr013624.1	OGG
Hongxiangsu_hapB_EL	Hongxiangsu_hapB_EL__HXSChr02B000102.1-protein	468	8.2e-12	OG0000001	core	15	28	Clade M	Pbr007344.1	OGG
Hongxiangsu_hapB_EL	Hongxiangsu_hapB_EL__HXSChr02B000414.1-protein	390	0.00041	OG0000204	dispensable	10	10	Clade B	Pbr027564.1	OGG
Hongxiangsu_hapB_EL	Hongxiangsu_hapB_EL__HXSChr02B000563.1-protein	560	1.1e-12	OG0000096	core	15	15	Clade N	Pbr041470.1	OGG
Hongxiangsu_hapB_EL	Hongxiangsu_hapB_EL__HXSChr02B000707.1-protein	463	1.2e-11	OG0000143	softcore	14	14	Clade M	Pbr035981.1	OGG
Hongxiangsu_hapB_EL	Hongxiangsu_hapB_EL__HXSChr02B000890.1-protein	323	1e-10	OG0000141	softcore	14	14	Clade O	Pbr023339.1	OGG
Hongxiangsu_hapB_EL	Hongxiangsu_hapB_EL__HXSChr02B001252.1-protein	266	8.5e-07	OG0000155	softcore	14	14	Clade I	Pbr025153.1	OGG
Hongxiangsu_hapB_EL	Hongxiangsu_hapB_EL__HXSChr02B001263.1-protein	372	5.5e-16	OG0000140	softcore	14	14	Unclassified	Pbr025166.1	OGG
Hongxiangsu_hapB_EL	Hongxiangsu_hapB_EL__HXSChr02B002120.1-protein	463	1.1e-11	OG0000127	softcore	14	14	Clade G	Pbr016723.1	OGG
Hongxiangsu_hapB_EL	Hongxiangsu_hapB_EL__HXSChr02B002121.1-protein	513	1.1e-15	OG0000067	core	15	15	Clade G	Pbr016725.1	OGG
Hongxiangsu_hapB_EL	Hongxiangsu_hapB_EL__HXSChr02B002687.1-protein	463	1e-09	OG0000146	dispensable	13	14	Clade D	Pbr004947.1	OGG
Hongxiangsu_hapB_EL	Hongxiangsu_hapB_EL__HXSChr03B000197.1-protein	257	3.6e-11	OG0000013	core	15	21	Clade L	Pbr039170.1	OGG
Hongxiangsu_hapB_EL	Hongxiangsu_hapB_EL__HXSChr03B000664.1-protein	460	2.7e-07	OG0000197	dispensable	11	11	Clade H	Pbr037115.1	OGG
Hongxiangsu_hapB_EL	Hongxiangsu_hapB_EL__HXSChr03B000957.1-protein	319	1.4e-11	OG0000167	dispensable	13	13	Clade G	Pbr026439.1	OGG
Hongxiangsu_hapB_EL	Hongxiangsu_hapB_EL__HXSChr03B000960.1-protein	214	4e-12	OG0000207	dispensable	8	8	Clade G	Pbr026439.1	OGG
Hongxiangsu_hapB_EL	Hongxiangsu_hapB_EL__HXSChr03B000964.1-protein	371	2.9e-10	OG0000071	softcore	14	15	Clade G	Pbr040436.1	OGG
Hongxiangsu_hapB_EL	Hongxiangsu_hapB_EL__HXSChr03B001330.1-protein	953	0.0026	OG0000051	core	15	16	Clade C	Pbr011113.1	OGG
Hongxiangsu_hapB_EL	Hongxiangsu_hapB_EL__HXSChr03B002111.1-protein	264	1e-11	OG0000065	core	15	15	Clade O	Pbr027356.1	OGG
Hongxiangsu_hapB_EL	Hongxiangsu_hapB_EL__HXSChr03B002145.1-protein	454	1.6e-05	OG0000137	dispensable	13	14	Clade B	Pbr021160.1	OGG
Hongxiangsu_hapB_EL	Hongxiangsu_hapB_EL__HXSChr03B002595.1-protein	705	7e-15	OG0000149	softcore	14	14	Unclassified	Pbr017379.1	OGG
Hongxiangsu_hapB_EL	Hongxiangsu_hapB_EL__HXSChr04B000060.1-protein	453	1.9e-13	OG0000121	softcore	14	15	Clade G	Pbr030944.1	OGG
Hongxiangsu_hapB_EL	Hongxiangsu_hapB_EL__HXSChr04B000180.1-protein	530	2e-08	OG0000052	core	15	16	Clade L	Pbr013792.1	OGG
Hongxiangsu_hapB_EL	Hongxiangsu_hapB_EL__HXSChr04B000272.1-protein	360	3.8e-11	OG0000122	core	15	15	Clade D	Pbr031107.2	OGG
Hongxiangsu_hapB_EL	Hongxiangsu_hapB_EL__HXSChr04B000438.1-protein	166	0.00017	OG0000161	softcore	14	14	Clade A	Pbr009756.1	OGG
Hongxiangsu_hapB_EL	Hongxiangsu_hapB_EL__HXSChr04B001549.1-protein	188	6.2e-12	OG0000181	dispensable	13	13	Unclassified	Pbr019435.1	OGG
Hongxiangsu_hapB_EL	Hongxiangsu_hapB_EL__HXSChr04B001731.1-protein	719	7.9e-15	OG0000073	core	15	15	Clade E	Pbr006687.1	OGG
Hongxiangsu_hapB_EL	Hongxiangsu_hapB_EL__HXSChr04B001926.1-protein	370	7.5e-14	OG0000151	softcore	14	14	Clade G	Pbr017127.1	OGG
Hongxiangsu_hapB_EL	Hongxiangsu_hapB_EL__HXSChr04B002037.1-protein	330	1e-10	OG0000090	core	15	15	Clade M	Pbr004361.1	OGG
Hongxiangsu_hapB_EL	Hongxiangsu_hapB_EL__HXSChr05B000713.1-protein	429	3.5e-08	OG0000072	core	15	15	Clade L	Pbr024631.1	OGG
Hongxiangsu_hapB_EL	Hongxiangsu_hapB_EL__HXSChr05B001116.1-protein	652	1.5e-12	OG0000014	core	15	21	Clade N	Pbr008711.1	OGG
Hongxiangsu_hapB_EL	Hongxiangsu_hapB_EL__HXSChr05B001227.1-protein	266	0.00026	OG0000034	core	15	16	Clade A	Pbr041410.1	OGG
Hongxiangsu_hapB_EL	Hongxiangsu_hapB_EL__HXSChr05B001322.1-protein	692	1.5e-09	OG0000076	core	15	15	Clade C	Pbr003533.1	OGG
Hongxiangsu_hapB_EL	Hongxiangsu_hapB_EL__HXSChr05B001452.1-protein	341	1e-12	OG0000018	core	15	19	Clade F	Pbr022523.1	OGG
Hongxiangsu_hapB_EL	Hongxiangsu_hapB_EL__HXSChr05B001476.1-protein	341	1e-09	OG0000053	softcore	14	16	Clade O	Pbr041171.1	OGG
Hongxiangsu_hapB_EL	Hongxiangsu_hapB_EL__HXSChr05B001561.1-protein	1442	5.2e-13	OG0000130	softcore	14	14	Clade G	Pbr027399.1	OGG
Hongxiangsu_hapB_EL	Hongxiangsu_hapB_EL__HXSChr05B001889.1-protein	568	6.2e-09	OG0000087	core	15	15	Clade L	Pbr014934.1	OGG
Hongxiangsu_hapB_EL	Hongxiangsu_hapB_EL__HXSChr05B002009.1-protein	581	1.5e-14	OG0000100	softcore	14	15	Clade E	Pbr032962.1	OGG
Hongxiangsu_hapB_EL	Hongxiangsu_hapB_EL__HXSChr05B002175.1-protein	723	0.0012	OG0000131	softcore	14	14	Clade C	Pbr025341.3	OGG
Hongxiangsu_hapB_EL	Hongxiangsu_hapB_EL__HXSChr05B002196.1-protein	399	5.4e-12	OG0000015	softcore	14	21	Clade H	Pbr025320.2	OGG
Hongxiangsu_hapB_EL	Hongxiangsu_hapB_EL__HXSChr05B002201.1-protein	465	5.7e-14	OG0000015	softcore	14	21	Clade H	Pbr025316.1	OGG
Hongxiangsu_hapB_EL	Hongxiangsu_hapB_EL__HXSChr05B002232.1-protein	301	1.8e-09	OG0000089	core	15	15	Clade M	Pbr025285.1	OGG
Hongxiangsu_hapB_EL	Hongxiangsu_hapB_EL__HXSChr05B002361.1-protein	306	1.9e-08	OG0000123	core	15	15	Clade J	Pbr041115.1	OGG
Hongxiangsu_hapB_EL	Hongxiangsu_hapB_EL__HXSChr05B002622.1-protein	264	1e-07	OG0000005	core	15	26	Clade J	Pbr042040.1	OGG
Hongxiangsu_hapB_EL	Hongxiangsu_hapB_EL__HXSChr05B002770.1-protein	278	1.6e-05	OG0000101	core	15	15	Unclassified	Pbr039557.1	OGG
Hongxiangsu_hapB_EL	Hongxiangsu_hapB_EL__HXSChr05B002899.1-protein	266	2.7e-12	OG0000040	core	15	16	Clade C	Pbr000478.1	OGG
Hongxiangsu_hapB_EL	Hongxiangsu_hapB_EL__HXSChr05B002986.1-protein	189	8.1e-12	OG0000117	core	15	15	Unclassified	Pbr041312.1	OGG
Hongxiangsu_hapB_EL	Hongxiangsu_hapB_EL__HXSChr05B003116.1-protein	481	3.2e-05	OG0000171	dispensable	13	13	Clade A	Pbr000228.1	OGG
Hongxiangsu_hapB_EL	Hongxiangsu_hapB_EL__HXSChr05B003118.1-protein	201	1.1e-05	OG0000183	dispensable	13	13	Clade G	Pbr017379.1	OGG
Hongxiangsu_hapB_EL	Hongxiangsu_hapB_EL__HXSChr05B003133.1-protein	212	0.00041	OG0000002	core	15	27	Clade F	Pbr000207.1	OGG
Hongxiangsu_hapB_EL	Hongxiangsu_hapB_EL__HXSChr06B000327.1-protein	676	3.8e-14	OG0000007	core	15	26	Clade H	Pbr042466.1	OGG
Hongxiangsu_hapB_EL	Hongxiangsu_hapB_EL__HXSChr06B000352.1-protein	321	4.4e-15	OG0000124	core	15	15	Clade G	Pbr013869.1	OGG
Hongxiangsu_hapB_EL	Hongxiangsu_hapB_EL__HXSChr06B000894.1-protein	260	3.1e-12	OG0000054	core	15	16	Clade N	NA	OGG
Hongxiangsu_hapB_EL	Hongxiangsu_hapB_EL__HXSChr06B001066.1-protein	628	1e-13	OG0000024	core	15	17	Unclassified	Pbr041336.1	OGG
Hongxiangsu_hapB_EL	Hongxiangsu_hapB_EL__HXSChr06B001335.1-protein	790	0.00072	OG0000074	core	15	15	Clade C	Pbr035115.1	OGG
Hongxiangsu_hapB_EL	Hongxiangsu_hapB_EL__HXSChr06B001365.1-protein	516	2.1e-12	OG0000056	core	15	15	Clade H	Pbr035149.1	OGG
Hongxiangsu_hapB_EL	Hongxiangsu_hapB_EL__HXSChr06B001369.1-protein	475	3.5e-13	OG0000058	softcore	14	15	Clade H	Pbr037113.1	OGG
Hongxiangsu_hapB_EL	Hongxiangsu_hapB_EL__HXSChr06B001373.1-protein	459	5.9e-13	OG0000060	core	15	15	Clade H	Pbr038573.1	OGG
Hongxiangsu_hapB_EL	Hongxiangsu_hapB_EL__HXSChr06B001377.1-protein	476	9.4e-13	OG0000059	core	15	15	Clade H	Pbr038573.1	OGG
Hongxiangsu_hapB_EL	Hongxiangsu_hapB_EL__HXSChr06B001490.1-protein	546	1.5e-11	OG0000043	core	15	16	Clade H	Pbr010581.1	OGG
Hongxiangsu_hapB_EL	Hongxiangsu_hapB_EL__HXSChr06B001497.1-protein	391	2.1e-08	OG0000063	softcore	14	15	Unclassified	Pbr010573.1	OGG
Hongxiangsu_hapB_EL	Hongxiangsu_hapB_EL__HXSChr06B001773.1-protein	176	2.8e-07	OG0000205	dispensable	9	9	Clade J	Pbr041312.1	OGG
Hongxiangsu_hapB_EL	Hongxiangsu_hapB_EL__HXSChr06B001775.1-protein	205	3.2e-07	OG0000199	dispensable	11	11	Clade J	Pbr041312.1	OGG
Hongxiangsu_hapB_EL	Hongxiangsu_hapB_EL__HXSChr06B001847.1-protein	1258	3.7e-10	OG0000064	softcore	14	15	Clade L	NA	OGG
Hongxiangsu_hapB_EL	Hongxiangsu_hapB_EL__HXSChr06B001888.1-protein	92	9e-09	OG0000009	dispensable	13	24	Clade A	Pbr011463.1	OGG
Hongxiangsu_hapB_EL	Hongxiangsu_hapB_EL__HXSChr06B001892.1-protein	108	0.00067	OG0000157	dispensable	13	14	Clade A	Pbr011460.1	OGG
Hongxiangsu_hapB_EL	Hongxiangsu_hapB_EL__HXSChr06B001896.1-protein	246	8.6e-08	OG0000104	core	15	15	Clade O	Pbr011456.1	OGG
Hongxiangsu_hapB_EL	Hongxiangsu_hapB_EL__HXSChr06B001959.1-protein	397	2.1e-15	OG0000098	core	15	15	Clade K	Pbr007246.1	OGG
Hongxiangsu_hapB_EL	Hongxiangsu_hapB_EL__HXSChr06B002035.1-protein	589	2.2e-10	OG0000012	dispensable	13	22	Clade B	Pbr020204.1	OGG
Hongxiangsu_hapB_EL	Hongxiangsu_hapB_EL__HXSChr06B002126.1-protein	263	2.6e-08	OG0000175	dispensable	13	13	Clade L	Pbr020294.1	OGG
Hongxiangsu_hapB_EL	Hongxiangsu_hapB_EL__HXSChr07B000057.1-protein	434	1.3e-09	OG0000109	softcore	14	15	Clade D	Pbr023800.1	OGG
Hongxiangsu_hapB_EL	Hongxiangsu_hapB_EL__HXSChr07B000593.1-protein	513	2.1e-15	OG0000066	core	15	15	Clade G	Pbr040761.1	OGG
Hongxiangsu_hapB_EL	Hongxiangsu_hapB_EL__HXSChr07B000594.1-protein	484	1.4e-12	OG0000189	dispensable	12	12	Clade G	Pbr016723.1	OGG
Hongxiangsu_hapB_EL	Hongxiangsu_hapB_EL__HXSChr07B000982.1-protein	467	3.6e-16	OG0000196	dispensable	12	12	Clade K	Pbr037054.1	OGG
Hongxiangsu_hapB_EL	Hongxiangsu_hapB_EL__HXSChr07B001657.1-protein	577	2.1e-14	OG0000017	core	15	19	Clade H	Pbr027424.1	OGG
Hongxiangsu_hapB_EL	Hongxiangsu_hapB_EL__HXSChr07B001759.1-protein	432	1.3e-14	OG0000148	softcore	14	14	Clade G	Pbr007793.1	OGG
Hongxiangsu_hapB_EL	Hongxiangsu_hapB_EL__HXSChr07B002004.1-protein	439	0.00012	OG0000038	core	15	16	Clade A	Pbr032336.1	OGG
Hongxiangsu_hapB_EL	Hongxiangsu_hapB_EL__HXSChr07B002208.1-protein	272	2.6e-12	OG0000170	dispensable	13	13	Clade C	Pbr010922.1	OGG
Hongxiangsu_hapB_EL	Hongxiangsu_hapB_EL__HXSChr07B002463.1-protein	245	2.6e-09	OG0000201	dispensable	11	11	Clade N	NA	OGG
Hongxiangsu_hapB_EL	Hongxiangsu_hapB_EL__HXSChr07B002464.1-protein	457	7.1e-14	OG0000000	core	15	36	Clade N	NA	OGG
Hongxiangsu_hapB_EL	Hongxiangsu_hapB_EL__HXSChr07B002647.1-protein	388	7e-15	OG0000134	softcore	14	14	Clade G	Pbr010800.1	OGG
Hongxiangsu_hapB_EL	Hongxiangsu_hapB_EL__HXSChr08B000212.1-protein	454	0.0014	OG0000113	softcore	14	15	Clade A	Pbr005918.1	OGG
Hongxiangsu_hapB_EL	Hongxiangsu_hapB_EL__HXSChr08B000597.1-protein	434	1.3e-08	OG0000021	core	15	18	Clade M	Pbr019789.1	OGG
Hongxiangsu_hapB_EL	Hongxiangsu_hapB_EL__HXSChr08B000669.1-protein	360	1.7e-10	OG0000152	softcore	14	14	Clade C	Pbr021976.1	OGG
Hongxiangsu_hapB_EL	Hongxiangsu_hapB_EL__HXSChr08B000760.1-protein	354	3.7e-15	OG0000016	softcore	14	19	Unclassified	Pbr019661.2	OGG
Hongxiangsu_hapB_EL	Hongxiangsu_hapB_EL__HXSChr08B000761.1-protein	761	2e-11	OG0000165	dispensable	11	13	NA	NA	OGG
Hongxiangsu_hapB_EL	Hongxiangsu_hapB_EL__HXSChr08B000768.1-protein	251	3.4e-09	OG0000025	softcore	14	17	Clade I	Pbr019649.1	OGG
Hongxiangsu_hapB_EL	Hongxiangsu_hapB_EL__HXSChr08B001844.1-protein	315	3.6e-14	OG0000022	core	15	18	Clade G	Pbr040660.1	OGG
Hongxiangsu_hapB_EL	Hongxiangsu_hapB_EL__HXSChr08B001881.1-protein	414	0.0034	OG0000006	softcore	14	26	Unclassified	Pbr034713.1	OGG
Hongxiangsu_hapB_EL	Hongxiangsu_hapB_EL__HXSChr08B001988.1-protein	361	7.3e-12	OG0000044	core	15	16	Unclassified	Pbr001646.1	OGG
Hongxiangsu_hapB_EL	Hongxiangsu_hapB_EL__HXSChr08B002093.1-protein	254	1.7e-11	OG0000028	core	15	17	Unclassified	Pbr000853.1	OGG
Hongxiangsu_hapB_EL	Hongxiangsu_hapB_EL__HXSChr09B000032.1-protein	531	1.9e-11	OG0000133	softcore	14	14	Clade H	Pbr021888.1	OGG
Hongxiangsu_hapB_EL	Hongxiangsu_hapB_EL__HXSChr09B000382.1-protein	91	1.8e-05	OG0000163	dispensable	13	13	Clade A	Pbr041849.1	OGG
Hongxiangsu_hapB_EL	Hongxiangsu_hapB_EL__HXSChr09B000555.1-protein	331	2.6e-17	OG0000008	softcore	14	25	Clade B	Pbr016589.1	OGG
Hongxiangsu_hapB_EL	Hongxiangsu_hapB_EL__HXSChr09B001069.1-protein	601	2.1e-16	OG0000037	core	15	16	Clade E	Pbr029607.1	OGG
Hongxiangsu_hapB_EL	Hongxiangsu_hapB_EL__HXSChr09B001538.1-protein	459	4.7e-09	OG0000108	softcore	14	15	Clade J	Pbr037501.1	OGG
Hongxiangsu_hapB_EL	Hongxiangsu_hapB_EL__HXSChr09B002182.1-protein	229	4.8e-08	OG0000003	core	15	26	Clade N	Pbr026823.1	OGG
Hongxiangsu_hapB_EL	Hongxiangsu_hapB_EL__HXSChr09B002320.1-protein	283	4.4e-10	OG0000177	dispensable	13	13	Clade C	Pbr014375.1	OGG
Hongxiangsu_hapB_EL	Hongxiangsu_hapB_EL__HXSChr10B000663.1-protein	422	5.1e-09	OG0000023	core	15	17	Clade L	Pbr022398.1	OGG
Hongxiangsu_hapB_EL	Hongxiangsu_hapB_EL__HXSChr10B001117.1-protein	261	0.00025	OG0000035	core	15	16	Clade A	Pbr038570.1	OGG
Hongxiangsu_hapB_EL	Hongxiangsu_hapB_EL__HXSChr10B001198.1-protein	347	6e-10	OG0000004	core	15	26	Clade C	Pbr003532.1	OGG
Hongxiangsu_hapB_EL	Hongxiangsu_hapB_EL__HXSChr10B001199.1-protein	389	7.7e-10	OG0000039	core	15	16	Clade C	Pbr003533.1	OGG
Hongxiangsu_hapB_EL	Hongxiangsu_hapB_EL__HXSChr10B001330.1-protein	346	7.9e-13	OG0000129	dispensable	13	14	Clade F	Pbr040914.1	OGG
Hongxiangsu_hapB_EL	Hongxiangsu_hapB_EL__HXSChr10B001415.1-protein	937	1.3e-09	OG0000019	softcore	14	19	Unclassified	Pbr027397.1	OGG
Hongxiangsu_hapB_EL	Hongxiangsu_hapB_EL__HXSChr10B001699.1-protein	569	8.4e-09	OG0000086	core	15	15	Clade L	Pbr014934.1	OGG
Hongxiangsu_hapB_EL	Hongxiangsu_hapB_EL__HXSChr10B001823.1-protein	569	1.6e-15	OG0000135	softcore	14	14	Clade E	Pbr032962.1	OGG
Hongxiangsu_hapB_EL	Hongxiangsu_hapB_EL__HXSChr10B001958.1-protein	833	0.00022	OG0000045	core	15	16	Clade C	Pbr011113.1	OGG
Hongxiangsu_hapB_EL	Hongxiangsu_hapB_EL__HXSChr10B001994.1-protein	670	4.3e-11	OG0000188	dispensable	12	12	Clade H	Pbr009044.1	OGG
Hongxiangsu_hapB_EL	Hongxiangsu_hapB_EL__HXSChr10B001995.1-protein	464	2.3e-13	OG0000166	dispensable	13	13	Clade H	Pbr009044.1	OGG
Hongxiangsu_hapB_EL	Hongxiangsu_hapB_EL__HXSChr10B002024.1-protein	397	2.8e-09	OG0000088	core	15	15	Clade M	Pbr009072.1	OGG
Hongxiangsu_hapB_EL	Hongxiangsu_hapB_EL__HXSChr10B002561.1-protein	277	8.2e-05	OG0000136	softcore	14	14	Unclassified	Pbr039557.1	OGG
Hongxiangsu_hapB_EL	Hongxiangsu_hapB_EL__HXSChr10B002686.1-protein	268	2.2e-12	OG0000077	core	15	15	Clade C	Pbr016145.1	OGG
Hongxiangsu_hapB_EL	Hongxiangsu_hapB_EL__HXSChr10B002775.1-protein	198	7e-09	OG0000192	dispensable	12	12	Unclassified	Pbr041312.1	OGG
Hongxiangsu_hapB_EL	Hongxiangsu_hapB_EL__HXSChr10B002915.1-protein	482	3.2e-05	OG0000048	core	15	16	Clade A	Pbr000228.1	OGG
Hongxiangsu_hapB_EL	Hongxiangsu_hapB_EL__HXSChr10B002917.1-protein	199	3.9e-06	OG0000202	dispensable	11	11	Clade G	Pbr027398.1	OGG
Hongxiangsu_hapB_EL	Hongxiangsu_hapB_EL__HXSChr10B002941.1-protein	177	1.6e-11	OG0000002	core	15	27	Clade F	Pbr000207.1	OGG
Hongxiangsu_hapB_EL	Hongxiangsu_hapB_EL__HXSChr11B000193.1-protein	431	3.2e-11	OG0000156	softcore	14	14	Clade D	Pbr023206.1	OGG
Hongxiangsu_hapB_EL	Hongxiangsu_hapB_EL__HXSChr11B000870.1-protein	460	4.8e-10	OG0000049	core	15	16	Clade H	Pbr023429.1	OGG
Hongxiangsu_hapB_EL	Hongxiangsu_hapB_EL__HXSChr11B002197.1-protein	229	6.9e-12	OG0000126	softcore	14	14	Clade O	Pbr027356.1	OGG
Hongxiangsu_hapB_EL	Hongxiangsu_hapB_EL__HXSChr11B002225.1-protein	455	1.6e-05	OG0000102	softcore	14	15	Clade B	Pbr027332.1	OGG
Hongxiangsu_hapB_EL	Hongxiangsu_hapB_EL__HXSChr11B002429.1-protein	489	1.8e-06	OG0000162	dispensable	13	13	Clade H	Pbr038274.1	OGG
Hongxiangsu_hapB_EL	Hongxiangsu_hapB_EL__HXSChr11B002728.1-protein	709	7e-15	OG0000150	softcore	14	14	Unclassified	Pbr017379.1	OGG
Hongxiangsu_hapB_EL	Hongxiangsu_hapB_EL__HXSChr12B000588.1-protein	344	5.9e-12	OG0000174	dispensable	12	13	Clade D	Pbr038717.1	OGG
Hongxiangsu_hapB_EL	Hongxiangsu_hapB_EL__HXSChr12B000593.1-protein	386	5.2e-08	OG0000041	core	15	16	Clade M	Pbr042561.1	OGG
Hongxiangsu_hapB_EL	Hongxiangsu_hapB_EL__HXSChr12B000909.1-protein	240	1.5e-13	OG0000110	softcore	14	15	Clade N	Pbr013890.1	OGG
Hongxiangsu_hapB_EL	Hongxiangsu_hapB_EL__HXSChr12B001739.1-protein	177	9.2e-12	OG0000154	softcore	14	14	Unclassified	Pbr028256.1	OGG
Hongxiangsu_hapB_EL	Hongxiangsu_hapB_EL__HXSChr12B001938.1-protein	712	1.2e-15	OG0000026	core	15	17	Clade E	Pbr026078.1	OGG
Hongxiangsu_hapB_EL	Hongxiangsu_hapB_EL__HXSChr12B002129.1-protein	323	3.7e-15	OG0000172	dispensable	13	13	Clade G	Pbr017127.1	OGG
Hongxiangsu_hapB_EL	Hongxiangsu_hapB_EL__HXSChr12B002242.1-protein	336	1.1e-10	OG0000091	softcore	14	15	Clade M	Pbr004361.1	OGG
Hongxiangsu_hapB_EL	Hongxiangsu_hapB_EL__HXSChr13B000091.1-protein	535	0.00041	OG0000159	softcore	14	14	Clade A	NA	OGG
Hongxiangsu_hapB_EL	Hongxiangsu_hapB_EL__HXSChr13B000289.1-protein	271	1e-06	OG0000132	softcore	14	14	Clade L	Pbr028813.1	OGG
Hongxiangsu_hapB_EL	Hongxiangsu_hapB_EL__HXSChr13B000356.1-protein	349	8.3e-15	OG0000093	core	15	15	Clade N	Pbr027487.1	OGG
Hongxiangsu_hapB_EL	Hongxiangsu_hapB_EL__HXSChr13B000415.1-protein	1417	5.4e-08	OG0000144	softcore	14	14	Clade L	Pbr013200.1	OGG
Hongxiangsu_hapB_EL	Hongxiangsu_hapB_EL__HXSChr13B000427.1-protein	333	1.2e-16	OG0000178	dispensable	13	13	Clade B	Pbr030017.2	OGG
Hongxiangsu_hapB_EL	Hongxiangsu_hapB_EL__HXSChr13B000576.1-protein	96	9.6e-06	OG0000186	dispensable	11	12	Clade A	Pbr039112.1	OGG
Hongxiangsu_hapB_EL	Hongxiangsu_hapB_EL__HXSChr13B000633.1-protein	290	3.8e-10	OG0000061	core	15	15	Clade L	Pbr039170.1	OGG
Hongxiangsu_hapB_EL	Hongxiangsu_hapB_EL__HXSChr13B000999.1-protein	191	1.5e-09	OG0000062	softcore	14	15	Unclassified	Pbr018354.1	OGG
Hongxiangsu_hapB_EL	Hongxiangsu_hapB_EL__HXSChr13B001459.1-protein	205	2.8e-12	OG0000103	core	15	15	Clade G	Pbr034181.1	OGG
Hongxiangsu_hapB_EL	Hongxiangsu_hapB_EL__HXSChr13B001668.1-protein	250	8.4e-08	OG0000042	core	15	16	Clade N	Pbr040944.1	OGG
Hongxiangsu_hapB_EL	Hongxiangsu_hapB_EL__HXSChr13B002011.1-protein	242	5.6e-14	OG0000116	softcore	14	15	Clade G	Pbr037618.1	OGG
Hongxiangsu_hapB_EL	Hongxiangsu_hapB_EL__HXSChr14B000539.1-protein	315	4.7e-12	OG0000111	core	15	15	Clade D	Pbr038717.1	OGG
Hongxiangsu_hapB_EL	Hongxiangsu_hapB_EL__HXSChr14B000549.1-protein	357	3.2e-09	OG0000078	core	15	15	Clade M	Pbr042561.1	OGG
Hongxiangsu_hapB_EL	Hongxiangsu_hapB_EL__HXSChr14B000823.1-protein	254	1.7e-16	OG0000011	core	15	22	Clade N	Pbr030521.1	OGG
Hongxiangsu_hapB_EL	Hongxiangsu_hapB_EL__HXSChr14B000826.1-protein	251	2.2e-16	OG0000070	core	15	15	Clade N	Pbr030521.1	OGG
Hongxiangsu_hapB_EL	Hongxiangsu_hapB_EL__HXSChr14B000886.1-protein	240	1.5e-13	OG0000173	dispensable	12	13	Clade N	Pbr008210.1	OGG
Hongxiangsu_hapB_EL	Hongxiangsu_hapB_EL__HXSChr14B001225.1-protein	629	4.1e-15	OG0000032	core	15	16	Unclassified	Pbr005087.1	OGG
Hongxiangsu_hapB_EL	Hongxiangsu_hapB_EL__HXSChr14B001506.1-protein	792	0.0011	OG0000027	core	15	17	Clade C	Pbr037148.1	OGG
Hongxiangsu_hapB_EL	Hongxiangsu_hapB_EL__HXSChr14B001553.1-protein	519	1.7e-11	OG0000055	core	15	15	Clade H	Pbr013706.1	OGG
Hongxiangsu_hapB_EL	Hongxiangsu_hapB_EL__HXSChr14B001556.1-protein	481	4.3e-12	OG0000057	core	15	15	Clade H	Pbr037113.1	OGG
Hongxiangsu_hapB_EL	Hongxiangsu_hapB_EL__HXSChr14B001667.1-protein	534	2.4e-11	OG0000080	core	15	15	Clade H	Pbr027099.1	OGG
Hongxiangsu_hapB_EL	Hongxiangsu_hapB_EL__HXSChr14B001678.1-protein	395	3.9e-08	OG0000125	softcore	14	14	Unclassified	Pbr024260.1	OGG
Hongxiangsu_hapB_EL	Hongxiangsu_hapB_EL__HXSChr14B001955.1-protein	187	8.7e-08	OG0000200	dispensable	11	11	Clade J	Pbr041312.1	OGG
Hongxiangsu_hapB_EL	Hongxiangsu_hapB_EL__HXSChr14B002019.1-protein	933	3.8e-10	NA	private_unassigned	1	1	NA	NA	unassigned_private
Hongxiangsu_hapB_EL	Hongxiangsu_hapB_EL__HXSChr14B002071.1-protein	92	2.3e-08	OG0000009	dispensable	13	24	Clade A	Pbr011463.1	OGG
Hongxiangsu_hapB_EL	Hongxiangsu_hapB_EL__HXSChr14B002074.1-protein	93	1.2e-07	OG0000194	dispensable	12	12	Clade A	Pbr011460.1	OGG
Hongxiangsu_hapB_EL	Hongxiangsu_hapB_EL__HXSChr14B002079.1-protein	248	1.2e-06	OG0000139	softcore	14	14	Clade O	Pbr011456.1	OGG
Hongxiangsu_hapB_EL	Hongxiangsu_hapB_EL__HXSChr14B002148.1-protein	405	6.1e-15	OG0000097	softcore	14	15	Clade K	Pbr007246.1	OGG
Hongxiangsu_hapB_EL	Hongxiangsu_hapB_EL__HXSChr14B002315.1-protein	264	1.8e-07	OG0000112	core	15	15	Unclassified	Pbr038923.1	OGG
Hongxiangsu_hapB_EL	Hongxiangsu_hapB_EL__HXSChr15B000180.1-protein	488	0.0002	OG0000176	dispensable	13	13	Clade A	Pbr005918.1	OGG
Hongxiangsu_hapB_EL	Hongxiangsu_hapB_EL__HXSChr15B000530.1-protein	431	1.2e-08	OG0000168	dispensable	13	13	Clade M	Pbr019789.1	OGG
Hongxiangsu_hapB_EL	Hongxiangsu_hapB_EL__HXSChr15B000587.1-protein	357	8.7e-10	OG0000153	softcore	14	14	Clade C	Pbr019740.1	OGG
Hongxiangsu_hapB_EL	Hongxiangsu_hapB_EL__HXSChr15B000651.1-protein	350	1.8e-15	OG0000016	softcore	14	19	Unclassified	Pbr019661.2	OGG
Hongxiangsu_hapB_EL	Hongxiangsu_hapB_EL__HXSChr15B000652.1-protein	725	2.1e-12	NA	private_unassigned	1	1	NA	NA	unassigned_private
Hongxiangsu_hapB_EL	Hongxiangsu_hapB_EL__HXSChr15B000661.1-protein	251	3.4e-09	OG0000033	core	15	16	Clade I	Pbr019649.1	OGG
Hongxiangsu_hapB_EL	Hongxiangsu_hapB_EL__HXSChr15B001243.1-protein	469	8.2e-12	OG0000001	core	15	28	Clade M	Pbr034262.2	OGG
Hongxiangsu_hapB_EL	Hongxiangsu_hapB_EL__HXSChr15B001580.1-protein	390	0.00041	OG0000118	core	15	15	Clade B	Pbr015480.2	OGG
Hongxiangsu_hapB_EL	Hongxiangsu_hapB_EL__HXSChr15B001718.1-protein	590	4.4e-12	OG0000095	core	15	15	Clade N	Pbr015624.1	OGG
Hongxiangsu_hapB_EL	Hongxiangsu_hapB_EL__HXSChr15B001866.1-protein	180	3.1e-08	OG0000142	softcore	14	14	Clade M	Pbr037384.1	OGG
Hongxiangsu_hapB_EL	Hongxiangsu_hapB_EL__HXSChr15B002013.1-protein	323	1.9e-11	OG0000106	softcore	14	15	Clade O	Pbr034838.2	OGG
Hongxiangsu_hapB_EL	Hongxiangsu_hapB_EL__HXSChr15B002361.1-protein	269	5.6e-09	OG0000182	dispensable	13	13	Clade I	Pbr035437.1	OGG
Hongxiangsu_hapB_EL	Hongxiangsu_hapB_EL__HXSChr15B002370.1-protein	382	4.2e-16	OG0000105	softcore	14	15	Unclassified	Pbr025166.1	OGG
Hongxiangsu_hapB_EL	Hongxiangsu_hapB_EL__HXSChr15B002623.1-protein	366	7e-13	OG0000068	core	15	15	Clade F	Pbr024263.1	OGG
Hongxiangsu_hapB_EL	Hongxiangsu_hapB_EL__HXSChr15B002650.1-protein	349	6.9e-12	OG0000084	core	15	15	Unclassified	Pbr004663.1	OGG
Hongxiangsu_hapB_EL	Hongxiangsu_hapB_EL__HXSChr15B002721.1-protein	210	2.6e-11	OG0000160	dispensable	13	14	Clade N	Pbr039686.1	OGG
Hongxiangsu_hapB_EL	Hongxiangsu_hapB_EL__HXSChr15B003651.1-protein	310	2.5e-14	OG0000022	core	15	18	Clade G	Pbr040660.1	OGG
Hongxiangsu_hapB_EL	Hongxiangsu_hapB_EL__HXSChr15B003700.1-protein	416	0.0003	OG0000006	softcore	14	26	Unclassified	Pbr040691.1	OGG
Hongxiangsu_hapB_EL	Hongxiangsu_hapB_EL__HXSChr15B003726.1-protein	235	3.6e-14	OG0000050	core	15	16	Clade N	Pbr038026.1	OGG
Hongxiangsu_hapB_EL	Hongxiangsu_hapB_EL__HXSChr15B003803.1-protein	364	7.4e-12	OG0000081	core	15	15	Unclassified	Pbr004866.1	OGG
Hongxiangsu_hapB_EL	Hongxiangsu_hapB_EL__HXSChr15B003916.1-protein	227	1.3e-11	OG0000169	dispensable	13	13	Unclassified	Pbr000853.1	OGG
Hongxiangsu_hapB_EL	Hongxiangsu_hapB_EL__HXSChr16B000290.1-protein	242	3.8e-07	OG0000094	softcore	14	15	Clade L	Pbr013314.2	OGG
Hongxiangsu_hapB_EL	Hongxiangsu_hapB_EL__HXSChr16B000365.1-protein	351	8.3e-15	OG0000092	core	15	15	Clade N	Pbr013246.1	OGG
Hongxiangsu_hapB_EL	Hongxiangsu_hapB_EL__HXSChr16B000422.1-protein	318	1.1e-16	OG0000115	core	15	15	Clade B	Pbr013186.1	OGG
Hongxiangsu_hapB_EL	Hongxiangsu_hapB_EL__HXSChr16B000596.1-protein	96	1.9e-06	OG0000164	dispensable	13	13	Clade A	Pbr039112.1	OGG
Hongxiangsu_hapB_EL	Hongxiangsu_hapB_EL__HXSChr16B000650.1-protein	281	4.2e-11	OG0000013	core	15	21	Clade L	Pbr039170.1	OGG
Hongxiangsu_hapB_EL	Hongxiangsu_hapB_EL__HXSChr16B000740.1-protein	474	2.5e-12	OG0000184	dispensable	13	13	Clade G	Pbr027397.1	OGG
Hongxiangsu_hapB_EL	Hongxiangsu_hapB_EL__HXSChr16B001461.1-protein	205	2.8e-12	OG0000138	softcore	14	14	Clade G	Pbr034181.1	OGG
Hongxiangsu_hapB_EL	Hongxiangsu_hapB_EL__HXSChr16B001682.1-protein	234	1.2e-06	OG0000079	core	15	15	Clade N	Pbr040944.1	OGG
Hongxiangsu_hapB_EL	Hongxiangsu_hapB_EL__HXSChr16B001748.1-protein	225	0.00071	OG0000010	softcore	14	24	Clade O	Pbr023051.1	OGG
Hongxiangsu_hapB_EL	Hongxiangsu_hapB_EL__HXSChr16B002106.1-protein	243	4.7e-14	OG0000179	dispensable	12	13	Clade G	Pbr037618.1	OGG
Hongxiangsu_hapB_EL	Hongxiangsu_hapB_EL__HXSChr16B002657.1-protein	365	2.7e-10	OG0000083	core	15	15	Clade F	Pbr041633.1	OGG
Hongxiangsu_hapB_EL	Hongxiangsu_hapB_EL__HXSChr16B002659.1-protein	481	7e-12	OG0000030	core	15	16	Clade F	Pbr041632.1	OGG
Hongxiangsu_hapB_EL	Hongxiangsu_hapB_EL__HXSChr16B002822.1-protein	555	1.7e-08	OG0000107	core	15	15	Clade L	Pbr030032.1	OGG
Hongxiangsu_hapB_EL	Hongxiangsu_hapB_EL__HXSChr17B000032.1-protein	520	1.9e-11	OG0000046	core	15	16	Clade H	Pbr021888.1	OGG
Hongxiangsu_hapB_EL	Hongxiangsu_hapB_EL__HXSChr17B000387.1-protein	91	7.4e-06	OG0000198	dispensable	11	11	Clade A	Pbr041849.1	OGG
Hongxiangsu_hapB_EL	Hongxiangsu_hapB_EL__HXSChr17B000580.1-protein	402	7.7e-09	OG0000008	softcore	14	25	Clade B	Pbr016589.1	OGG
Hongxiangsu_hapB_EL	Hongxiangsu_hapB_EL__HXSChr17B000775.1-protein	417	4.1e-05	OG0000185	dispensable	13	13	Clade A	Pbr007757.1	OGG
Hongxiangsu_hapB_EL	Hongxiangsu_hapB_EL__HXSChr17B001190.1-protein	536	4.1e-16	OG0000036	softcore	14	16	Clade E	Pbr002358.2	OGG
Hongxiangsu_hapB_EL	Hongxiangsu_hapB_EL__HXSChr17B001870.1-protein	521	1.5e-08	OG0000145	dispensable	13	14	Clade J	Pbr028681.2	OGG
Hongxiangsu_hapB_EL	Hongxiangsu_hapB_EL__HXSChr17B001992.1-protein	340	0.00036	OG0000119	core	15	15	Clade B	Pbr040318.1	OGG
Hongxiangsu_hapB_EL	Hongxiangsu_hapB_EL__HXSChr17B002444.1-protein	254	2.3e-10	OG0000128	softcore	14	14	Clade N	Pbr026824.1	OGG
Hongxiangsu_hapB_EL	Hongxiangsu_hapB_EL__HXSChr17B002445.1-protein	259	8.6e-10	OG0000003	core	15	26	Clade N	Pbr026823.1	OGG
Hongxiangsu_hapB_EL	Hongxiangsu_hapB_EL__HXSChr17B002625.1-protein	283	8.3e-10	OG0000114	core	15	15	Clade C	Pbr024517.1	OGG
MRB_hapA	MRB_hapA__Pcom1_01G036400	306	3.3e-09	OG0000195	dispensable	12	12	Clade I	Pbr019740.1	OGG
MRB_hapA	MRB_hapA__Pcom1_01G086200	325	6.7e-14	OG0000120	core	15	15	Clade G	Pbr006319.1	OGG
MRB_hapA	MRB_hapA__Pcom1_01G103000	377	7.5e-12	OG0000085	core	15	15	Unclassified	Pbr037716.1	OGG
MRB_hapA	MRB_hapA__Pcom1_01G107200	365	9.8e-12	OG0000082	core	15	15	Clade F	Pbr041633.1	OGG
MRB_hapA	MRB_hapA__Pcom1_01G107600	350	9.3e-13	OG0000069	core	15	15	Clade F	Pbr041632.1	OGG
MRB_hapA	MRB_hapA__Pcom1_01G131000	643	4.5e-05	OG0000020	core	15	19	Unclassified	Pbr009179.1	OGG
MRB_hapA	MRB_hapA__Pcom1_01G166400	613	2.2e-14	OG0000031	core	15	16	Clade H	Pbr027424.1	OGG
MRB_hapA	MRB_hapA__Pcom1_01G175400	496	9.2e-14	OG0000180	dispensable	13	13	Clade H	Pbr018411.1	OGG
MRB_hapA	MRB_hapA__Pcom1_01G175800	496	3.7e-13	OG0000191	dispensable	12	12	Clade H	Pbr018411.1	OGG
MRB_hapA	MRB_hapA__Pcom1_01G182000	434	1.3e-14	OG0000147	softcore	14	14	Clade G	Pbr007793.1	OGG
MRB_hapA	MRB_hapA__Pcom1_01G236000	340	1.8e-05	OG0000075	core	15	15	Clade A	Pbr028196.1	OGG
MRB_hapA	MRB_hapA__Pcom1_01G278400	274	1.2e-13	OG0000047	core	15	16	Clade C	Pbr009541.1	OGG
MRB_hapA	MRB_hapA__Pcom1_01G337200	212	1.6e-11	OG0000158	dispensable	13	14	Clade N	Pbr035149.1	OGG
MRB_hapA	MRB_hapA__Pcom1_01G337600	215	1.7e-13	OG0000029	core	15	16	Clade N	Pbr030521.1	OGG
MRB_hapA	MRB_hapA__Pcom1_01G337800	262	1.8e-09	OG0000000	core	15	36	Clade N	Pbr030521.1	OGG
MRB_hapA	MRB_hapA__Pcom1_01G381000	399	4.4e-15	OG0000099	core	15	15	Clade G	Pbr013624.1	OGG
MRB_hapA	MRB_hapA__Pcom1_02G022000	468	8e-12	OG0000001	core	15	28	Clade M	Pbr007344.1	OGG
MRB_hapA	MRB_hapA__Pcom1_02G127400	555	1e-12	OG0000096	core	15	15	Clade N	Pbr041470.1	OGG
MRB_hapA	MRB_hapA__Pcom1_02G160200	468	1.2e-11	OG0000143	softcore	14	14	Clade M	Pbr035981.1	OGG
MRB_hapA	MRB_hapA__Pcom1_02G203600	323	8.4e-11	OG0000141	softcore	14	14	Clade O	Pbr023339.1	OGG
MRB_hapA	MRB_hapA__Pcom1_02G270800	276	4.9e-08	OG0000155	softcore	14	14	Clade I	Pbr025153.1	OGG
MRB_hapA	MRB_hapA__Pcom1_02G272600	372	5.4e-16	OG0000140	softcore	14	14	Unclassified	Pbr025166.1	OGG
MRB_hapA	MRB_hapA__Pcom1_02G386800	433	9.6e-12	OG0000127	softcore	14	14	Clade G	Pbr016723.1	OGG
MRB_hapA	MRB_hapA__Pcom1_02G387000	508	1e-15	OG0000067	core	15	15	Clade G	Pbr016725.1	OGG
MRB_hapA	MRB_hapA__Pcom1_02G498000	429	3.1e-08	OG0000146	dispensable	13	14	Clade D	Pbr004947.1	OGG
MRB_hapA	MRB_hapA__Pcom1_03G030200	409	4.7e-10	OG0000193	dispensable	9	12	Clade D	Pbr000622.1	OGG
MRB_hapA	MRB_hapA__Pcom1_03G137000	376	5.1e-10	OG0000197	dispensable	11	11	Clade H	Pbr023429.1	OGG
MRB_hapA	MRB_hapA__Pcom1_03G189200	305	4.6e-12	OG0000167	dispensable	13	13	Clade G	Pbr026439.1	OGG
MRB_hapA	MRB_hapA__Pcom1_03G190000	324	2.3e-10	OG0000071	softcore	14	15	Clade G	Pbr040436.1	OGG
MRB_hapA	MRB_hapA__Pcom1_03G235400	963	0.0026	OG0000051	core	15	16	Clade C	Pbr011113.1	OGG
MRB_hapA	MRB_hapA__Pcom1_03G339000	229	1.6e-11	OG0000065	core	15	15	Clade O	Pbr027356.1	OGG
MRB_hapA	MRB_hapA__Pcom1_03G345600	454	1.6e-05	OG0000137	dispensable	13	14	Clade B	Pbr021160.1	OGG
MRB_hapA	MRB_hapA__Pcom1_03G430200	705	6.8e-15	OG0000149	softcore	14	14	Unclassified	Pbr017379.1	OGG
MRB_hapA	MRB_hapA__Pcom1_04G011800	450	1.8e-13	OG0000121	softcore	14	15	Clade G	Pbr030944.1	OGG
MRB_hapA	MRB_hapA__Pcom1_04G036800	530	2e-08	OG0000052	core	15	16	Clade L	Pbr016539.1	OGG
MRB_hapA	MRB_hapA__Pcom1_04G049000	360	3.7e-11	OG0000122	core	15	15	Clade D	Pbr031107.2	OGG
MRB_hapA	MRB_hapA__Pcom1_04G077200	166	0.00016	OG0000161	softcore	14	14	Clade A	Pbr009756.1	OGG
MRB_hapA	MRB_hapA__Pcom1_04G257400	198	1.1e-11	OG0000181	dispensable	13	13	Unclassified	Pbr019435.1	OGG
MRB_hapA	MRB_hapA__Pcom1_04G298400	713	8.9e-16	OG0000073	core	15	15	Clade E	Pbr006687.1	OGG
MRB_hapA	MRB_hapA__Pcom1_04G341400	320	5.9e-14	OG0000151	softcore	14	14	Clade G	Pbr017127.1	OGG
MRB_hapA	MRB_hapA__Pcom1_04G368200	330	1e-10	OG0000090	core	15	15	Clade M	Pbr004361.1	OGG
MRB_hapA	MRB_hapA__Pcom1_05G111600	571	3.8e-09	OG0000072	core	15	15	Clade L	Pbr024631.1	OGG
MRB_hapA	MRB_hapA__Pcom1_05G152000	329	5.5e-13	OG0000014	core	15	21	Clade N	Pbr008711.1	OGG
MRB_hapA	MRB_hapA__Pcom1_05G165600	266	0.0006	OG0000034	core	15	16	Clade A	Pbr041410.1	OGG
MRB_hapA	MRB_hapA__Pcom1_05G177600	349	1.4e-09	OG0000004	core	15	26	Clade C	Pbr041944.1	OGG
MRB_hapA	MRB_hapA__Pcom1_05G177800	324	5.5e-10	OG0000076	core	15	15	Clade C	Pbr003533.1	OGG
MRB_hapA	MRB_hapA__Pcom1_05G199000	341	9.9e-13	OG0000018	core	15	19	Clade F	Pbr022523.1	OGG
MRB_hapA	MRB_hapA__Pcom1_05G204200	341	1.9e-09	OG0000053	softcore	14	16	Clade O	Pbr041171.1	OGG
MRB_hapA	MRB_hapA__Pcom1_05G218000	570	1.9e-12	OG0000019	softcore	14	19	Unclassified	Pbr027399.1	OGG
MRB_hapA	MRB_hapA__Pcom1_05G218200	260	6.7e-11	OG0000208	dispensable	8	8	NA	Pbr027398.1	OGG
MRB_hapA	MRB_hapA__Pcom1_05G218400	562	1.6e-13	OG0000130	softcore	14	14	Clade G	Pbr027397.1	OGG
MRB_hapA	MRB_hapA__Pcom1_05G276400	568	6e-09	OG0000087	core	15	15	Clade L	Pbr014934.1	OGG
MRB_hapA	MRB_hapA__Pcom1_05G303800	534	1.3e-14	OG0000100	softcore	14	15	Clade E	Pbr032962.1	OGG
MRB_hapA	MRB_hapA__Pcom1_05G335400	723	0.0012	OG0000131	softcore	14	14	Clade C	Pbr025341.3	OGG
MRB_hapA	MRB_hapA__Pcom1_05G339800	94	3.4e-12	OG0000203	dispensable	9	10	Clade H	Pbr025320.2	OGG
MRB_hapA	MRB_hapA__Pcom1_05G340800	502	6.2e-14	OG0000015	softcore	14	21	Clade H	Pbr025316.1	OGG
MRB_hapA	MRB_hapA__Pcom1_05G346600	301	1.8e-09	OG0000089	core	15	15	Clade M	Pbr025285.1	OGG
MRB_hapA	MRB_hapA__Pcom1_05G379800	306	1.9e-08	OG0000123	core	15	15	Clade J	Pbr041115.1	OGG
MRB_hapA	MRB_hapA__Pcom1_05G438000	314	9.1e-07	OG0000005	core	15	26	Clade J	Pbr021351.1	OGG
MRB_hapA	MRB_hapA__Pcom1_05G477600	244	1.3e-05	OG0000101	core	15	15	Unclassified	Pbr039557.1	OGG
MRB_hapA	MRB_hapA__Pcom1_05G506000	266	2.6e-12	OG0000040	core	15	16	Clade C	Pbr000478.1	OGG
MRB_hapA	MRB_hapA__Pcom1_05G526200	189	7.9e-12	OG0000117	core	15	15	Unclassified	Pbr041312.1	OGG
MRB_hapA	MRB_hapA__Pcom1_05G556600	483	3.1e-05	OG0000171	dispensable	13	13	Clade A	Pbr000228.1	OGG
MRB_hapA	MRB_hapA__Pcom1_05G557200	227	1.1e-05	OG0000183	dispensable	13	13	Clade G	Pbr016723.1	OGG
MRB_hapA	MRB_hapA__Pcom1_05G561400	212	0.0014	OG0000002	core	15	27	Clade F	Pbr000207.1	OGG
MRB_hapA	MRB_hapA__Pcom1_06G054000	685	3.8e-14	OG0000007	core	15	26	Clade H	Pbr042466.1	OGG
MRB_hapA	MRB_hapA__Pcom1_06G056400	320	4.3e-15	OG0000124	core	15	15	Clade G	Pbr013869.1	OGG
MRB_hapA	MRB_hapA__Pcom1_06G128400	260	1.1e-11	OG0000054	core	15	16	Clade N	NA	OGG
MRB_hapA	MRB_hapA__Pcom1_06G154600	633	8.1e-14	OG0000024	core	15	17	Unclassified	Pbr041336.1	OGG
MRB_hapA	MRB_hapA__Pcom1_06G203000	790	0.0007	OG0000074	core	15	15	Clade C	Pbr035115.1	OGG
MRB_hapA	MRB_hapA__Pcom1_06G209000	516	2e-12	OG0000056	core	15	15	Clade H	Pbr035149.1	OGG
MRB_hapA	MRB_hapA__Pcom1_06G209200	475	3.4e-13	OG0000058	softcore	14	15	Clade H	Pbr037113.1	OGG
MRB_hapA	MRB_hapA__Pcom1_06G209400	468	4.2e-13	OG0000060	core	15	15	Clade H	Pbr038573.1	OGG
MRB_hapA	MRB_hapA__Pcom1_06G210000	476	9.2e-13	OG0000059	core	15	15	Clade H	Pbr038573.1	OGG
MRB_hapA	MRB_hapA__Pcom1_06G233800	545	1.5e-11	OG0000043	core	15	16	Clade H	Pbr010581.1	OGG
MRB_hapA	MRB_hapA__Pcom1_06G235600	358	1.8e-08	OG0000063	softcore	14	15	Unclassified	Pbr010573.1	OGG
MRB_hapA	MRB_hapA__Pcom1_06G295600	187	7.4e-06	OG0000214	dispensable	2	2	Clade J	Pbr041312.1	OGG
MRB_hapA	MRB_hapA__Pcom1_06G295800	187	2.2e-08	OG0000199	dispensable	11	11	Clade J	Pbr041312.1	OGG
MRB_hapA	MRB_hapA__Pcom1_06G312200	293	4.4e-11	OG0000064	softcore	14	15	Clade L	Pbr041211.1	OGG
MRB_hapA	MRB_hapA__Pcom1_06G323400	92	5.7e-09	OG0000009	dispensable	13	24	Clade A	Pbr011463.1	OGG
MRB_hapA	MRB_hapA__Pcom1_06G324200	93	4.3e-06	OG0000157	dispensable	13	14	Clade A	Pbr011460.1	OGG
MRB_hapA	MRB_hapA__Pcom1_06G325200	550	2.7e-07	OG0000104	core	15	15	Clade O	Pbr011456.1	OGG
MRB_hapA	MRB_hapA__Pcom1_06G340400	400	2.1e-15	OG0000098	core	15	15	Clade K	Pbr007246.1	OGG
MRB_hapA	MRB_hapA__Pcom1_06G356400	529	1.6e-10	OG0000012	dispensable	13	22	Clade B	Pbr020204.1	OGG
MRB_hapA	MRB_hapA__Pcom1_06G376000	263	2.5e-08	OG0000175	dispensable	13	13	Clade L	Pbr020294.1	OGG
MRB_hapA	MRB_hapA__Pcom1_07G012200	433	1.3e-09	OG0000109	softcore	14	15	Clade D	Pbr023800.1	OGG
MRB_hapA	MRB_hapA__Pcom1_07G109600	513	2.1e-15	OG0000066	core	15	15	Clade G	Pbr040761.1	OGG
MRB_hapA	MRB_hapA__Pcom1_07G164000	454	4.1e-16	OG0000196	dispensable	12	12	Clade K	Pbr037054.1	OGG
MRB_hapA	MRB_hapA__Pcom1_07G223400	648	0.0024	OG0000020	core	15	19	Unclassified	Pbr009179.1	OGG
MRB_hapA	MRB_hapA__Pcom1_07G250600	610	2.2e-14	OG0000017	core	15	19	Clade H	Pbr027424.1	OGG
MRB_hapA	MRB_hapA__Pcom1_07G265200	464	1.4e-14	OG0000148	softcore	14	14	Clade G	Pbr007793.1	OGG
MRB_hapA	MRB_hapA__Pcom1_07G314800	285	6.2e-05	OG0000038	core	15	16	Clade A	Pbr032336.1	OGG
MRB_hapA	MRB_hapA__Pcom1_07G359200	272	2.5e-12	OG0000170	dispensable	13	13	Clade C	Pbr010922.1	OGG
MRB_hapA	MRB_hapA__Pcom1_07G415400	196	3.5e-10	OG0000201	dispensable	11	11	Clade N	NA	OGG
MRB_hapA	MRB_hapA__Pcom1_07G415600	215	2.1e-14	OG0000000	core	15	36	Clade N	Pbr030521.1	OGG
MRB_hapA	MRB_hapA__Pcom1_07G415800	241	6.6e-08	OG0000000	core	15	36	Clade N	NA	OGG
MRB_hapA	MRB_hapA__Pcom1_07G455400	402	7.1e-15	OG0000134	softcore	14	14	Clade G	Pbr010800.1	OGG
MRB_hapA	MRB_hapA__Pcom1_08G041200	454	0.00018	OG0000113	softcore	14	15	Clade A	Pbr005918.1	OGG
MRB_hapA	MRB_hapA__Pcom1_08G124200	434	1.2e-08	OG0000021	core	15	18	Clade M	Pbr019789.1	OGG
MRB_hapA	MRB_hapA__Pcom1_08G137400	360	1.6e-10	OG0000152	softcore	14	14	Clade C	Pbr021976.1	OGG
MRB_hapA	MRB_hapA__Pcom1_08G154200	355	3.7e-15	OG0000016	softcore	14	19	Unclassified	Pbr019661.2	OGG
MRB_hapA	MRB_hapA__Pcom1_08G154400	251	4.1e-12	OG0000165	dispensable	11	13	NA	Pbr019660.1	OGG
MRB_hapA	MRB_hapA__Pcom1_08G156200	251	3.3e-09	OG0000025	softcore	14	17	Clade I	Pbr019649.1	OGG
MRB_hapA	MRB_hapA__Pcom1_08G320600	315	3.6e-14	OG0000190	dispensable	12	12	Clade G	Pbr040660.1	OGG
MRB_hapA	MRB_hapA__Pcom1_08G325600	353	0.0019	OG0000006	softcore	14	26	Unclassified	Pbr034713.1	OGG
MRB_hapA	MRB_hapA__Pcom1_08G348200	361	7.1e-12	OG0000044	core	15	16	Unclassified	Pbr001646.1	OGG
MRB_hapA	MRB_hapA__Pcom1_08G365400	231	1.4e-11	OG0000028	core	15	17	Unclassified	Pbr000853.1	OGG
MRB_hapA	MRB_hapA__Pcom1_09G005800	527	1.9e-11	OG0000133	softcore	14	14	Clade H	Pbr021888.1	OGG
MRB_hapA	MRB_hapA__Pcom1_09G078200	91	1.7e-05	OG0000163	dispensable	13	13	Clade A	Pbr041849.1	OGG
MRB_hapA	MRB_hapA__Pcom1_09G120200	331	2.5e-17	OG0000008	softcore	14	25	Clade B	Pbr016589.1	OGG
MRB_hapA	MRB_hapA__Pcom1_09G238000	551	1.9e-16	OG0000037	core	15	16	Clade E	Pbr029607.1	OGG
MRB_hapA	MRB_hapA__Pcom1_09G329000	449	4.5e-09	OG0000108	softcore	14	15	Clade J	Pbr008831.1	OGG
MRB_hapA	MRB_hapA__Pcom1_09G343600	313	0.0014	OG0000206	dispensable	9	9	Clade B	Pbr040318.1	OGG
MRB_hapA	MRB_hapA__Pcom1_09G417400	229	4.7e-08	OG0000003	core	15	26	Clade N	Pbr026823.1	OGG
MRB_hapA	MRB_hapA__Pcom1_09G444800	283	4.3e-10	OG0000177	dispensable	13	13	Clade C	Pbr014375.1	OGG
MRB_hapA	MRB_hapA__Pcom1_10G115600	430	5.1e-09	OG0000023	core	15	17	Clade L	Pbr022391.1	OGG
MRB_hapA	MRB_hapA__Pcom1_10G169600	261	0.00025	OG0000035	core	15	16	Clade A	Pbr038570.1	OGG
MRB_hapA	MRB_hapA__Pcom1_10G180000	347	7.1e-10	OG0000004	core	15	26	Clade C	Pbr003532.1	OGG
MRB_hapA	MRB_hapA__Pcom1_10G180200	366	6.9e-10	OG0000039	core	15	16	Clade C	Pbr003533.1	OGG
MRB_hapA	MRB_hapA__Pcom1_10G197400	346	7.8e-13	OG0000129	dispensable	13	14	Clade F	Pbr040914.1	OGG
MRB_hapA	MRB_hapA__Pcom1_10G260400	569	8.2e-09	OG0000086	core	15	15	Clade L	Pbr014934.1	OGG
MRB_hapA	MRB_hapA__Pcom1_10G284800	568	1.6e-15	OG0000135	softcore	14	14	Clade E	Pbr032962.1	OGG
MRB_hapA	MRB_hapA__Pcom1_10G315200	742	0.00019	OG0000045	core	15	16	Clade C	Pbr011113.1	OGG
MRB_hapA	MRB_hapA__Pcom1_10G319600	473	5.7e-14	OG0000188	dispensable	12	12	Clade H	Pbr009044.1	OGG
MRB_hapA	MRB_hapA__Pcom1_10G320000	471	2.3e-13	OG0000166	dispensable	13	13	Clade H	Pbr009044.1	OGG
MRB_hapA	MRB_hapA__Pcom1_10G326600	298	1.8e-09	OG0000088	core	15	15	Clade M	Pbr009072.1	OGG
MRB_hapA	MRB_hapA__Pcom1_10G402400	309	7.3e-08	OG0000005	core	15	26	Clade J	Pbr021351.1	OGG
MRB_hapA	MRB_hapA__Pcom1_10G434600	243	6.5e-05	OG0000136	softcore	14	14	Unclassified	Pbr039557.1	OGG
MRB_hapA	MRB_hapA__Pcom1_10G461400	268	1.8e-12	OG0000077	core	15	15	Clade C	Pbr016145.1	OGG
MRB_hapA	MRB_hapA__Pcom1_10G482800	187	7.8e-11	OG0000192	dispensable	12	12	Unclassified	Pbr041312.1	OGG
MRB_hapA	MRB_hapA__Pcom1_10G513200	482	3.1e-05	OG0000048	core	15	16	Clade A	Pbr000228.1	OGG
MRB_hapA	MRB_hapA__Pcom1_10G513800	225	4.7e-06	OG0000202	dispensable	11	11	Clade G	Pbr027398.1	OGG
MRB_hapA	MRB_hapA__Pcom1_10G517600	232	5.4e-12	OG0000002	core	15	27	Clade F	Pbr000207.1	OGG
MRB_hapA	MRB_hapA__Pcom1_11G037200	433	1e-10	OG0000156	softcore	14	14	Clade D	Pbr023206.1	OGG
MRB_hapA	MRB_hapA__Pcom1_11G175000	467	2.9e-10	OG0000049	core	15	16	Clade H	Pbr023429.1	OGG
MRB_hapA	MRB_hapA__Pcom1_11G376600	229	7.7e-12	OG0000126	softcore	14	14	Clade O	Pbr027356.1	OGG
MRB_hapA	MRB_hapA__Pcom1_11G382000	407	1.3e-05	OG0000102	softcore	14	15	Clade B	Pbr027332.1	OGG
MRB_hapA	MRB_hapA__Pcom1_11G418800	447	3.1e-12	OG0000162	dispensable	13	13	Clade H	Pbr038274.1	OGG
MRB_hapA	MRB_hapA__Pcom1_11G475200	709	6.9e-15	OG0000150	softcore	14	14	Unclassified	Pbr017379.1	OGG
MRB_hapA	MRB_hapA__Pcom1_12G103600	355	4.5e-08	OG0000041	core	15	16	Clade M	Pbr042561.1	OGG
MRB_hapA	MRB_hapA__Pcom1_12G152200	240	1.5e-13	OG0000110	softcore	14	15	Clade N	Pbr013890.1	OGG
MRB_hapA	MRB_hapA__Pcom1_12G291800	195	1.1e-11	OG0000154	softcore	14	14	Unclassified	Pbr028256.1	OGG
MRB_hapA	MRB_hapA__Pcom1_12G333000	668	1e-15	OG0000026	core	15	17	Clade E	Pbr026078.1	OGG
MRB_hapA	MRB_hapA__Pcom1_12G378200	323	3.7e-15	OG0000172	dispensable	13	13	Clade G	Pbr017127.1	OGG
MRB_hapA	MRB_hapA__Pcom1_12G403800	336	1.1e-10	OG0000091	softcore	14	15	Clade M	Pbr004361.1	OGG
MRB_hapA	MRB_hapA__Pcom1_13G022800	535	0.0004	OG0000159	softcore	14	14	Clade A	NA	OGG
MRB_hapA	MRB_hapA__Pcom1_13G070800	237	8e-07	OG0000132	softcore	14	14	Clade L	Pbr028813.1	OGG
MRB_hapA	MRB_hapA__Pcom1_13G085800	357	8.3e-15	OG0000093	core	15	15	Clade N	Pbr027487.1	OGG
MRB_hapA	MRB_hapA__Pcom1_13G100000	545	1.6e-08	OG0000144	softcore	14	14	Clade L	Pbr030032.1	OGG
MRB_hapA	MRB_hapA__Pcom1_13G102600	333	7.6e-16	OG0000178	dispensable	13	13	Clade B	Pbr030017.2	OGG
MRB_hapA	MRB_hapA__Pcom1_13G136200	96	9.4e-06	OG0000186	dispensable	11	12	Clade A	Pbr039112.1	OGG
MRB_hapA	MRB_hapA__Pcom1_13G149000	290	3.8e-10	OG0000061	core	15	15	Clade L	Pbr039170.1	OGG
MRB_hapA	MRB_hapA__Pcom1_13G226400	191	4.1e-10	OG0000062	softcore	14	15	Unclassified	Pbr018354.1	OGG
MRB_hapA	MRB_hapA__Pcom1_13G322200	205	2.7e-12	OG0000103	core	15	15	Clade G	Pbr034181.1	OGG
MRB_hapA	MRB_hapA__Pcom1_13G361200	235	4.7e-08	OG0000042	core	15	16	Clade N	Pbr040944.1	OGG
MRB_hapA	MRB_hapA__Pcom1_13G371400	223	7.9e-11	OG0000010	softcore	14	24	Clade O	Pbr023051.1	OGG
MRB_hapA	MRB_hapA__Pcom1_13G419200	242	5.4e-14	OG0000116	softcore	14	15	Clade G	Pbr037618.1	OGG
MRB_hapA	MRB_hapA__Pcom1_14G105600	315	5.1e-12	OG0000111	core	15	15	Clade D	Pbr038717.1	OGG
MRB_hapA	MRB_hapA__Pcom1_14G107000	356	3.1e-09	OG0000078	core	15	15	Clade M	Pbr042561.1	OGG
MRB_hapA	MRB_hapA__Pcom1_14G150000	254	6.4e-16	OG0000011	core	15	22	Clade N	Pbr030521.1	OGG
MRB_hapA	MRB_hapA__Pcom1_14G150200	245	2e-16	OG0000070	core	15	15	Clade N	Pbr030521.1	OGG
MRB_hapA	MRB_hapA__Pcom1_14G150800	171	1.7e-12	OG0000011	core	15	22	Clade N	Pbr030521.1	OGG
MRB_hapA	MRB_hapA__Pcom1_14G160200	240	1.5e-13	OG0000173	dispensable	12	13	Clade N	Pbr008210.1	OGG
MRB_hapA	MRB_hapA__Pcom1_14G187800	634	2.8e-15	OG0000032	core	15	16	Unclassified	Pbr005095.1	OGG
MRB_hapA	MRB_hapA__Pcom1_14G234000	792	0.001	OG0000027	core	15	17	Clade C	Pbr037148.1	OGG
MRB_hapA	MRB_hapA__Pcom1_14G241000	517	9.6e-12	OG0000055	core	15	15	Clade H	Pbr037115.1	OGG
MRB_hapA	MRB_hapA__Pcom1_14G241400	481	4.2e-12	OG0000057	core	15	15	Clade H	Pbr037113.1	OGG
MRB_hapA	MRB_hapA__Pcom1_14G262000	534	2.4e-11	OG0000080	core	15	15	Clade H	Pbr027099.1	OGG
MRB_hapA	MRB_hapA__Pcom1_14G264000	355	3.2e-08	OG0000125	softcore	14	14	Unclassified	Pbr027108.1	OGG
MRB_hapA	MRB_hapA__Pcom1_14G334000	283	6.7e-11	NA	private_unassigned	1	1	NA	Pbr011525.1	unassigned_private
MRB_hapA	MRB_hapA__Pcom1_14G345600	92	2.2e-08	OG0000009	dispensable	13	24	Clade A	Pbr011463.1	OGG
MRB_hapA	MRB_hapA__Pcom1_14G346400	93	1.2e-07	OG0000194	dispensable	12	12	Clade A	Pbr011460.1	OGG
MRB_hapA	MRB_hapA__Pcom1_14G347200	248	5.3e-07	OG0000139	softcore	14	14	Clade O	Pbr011456.1	OGG
MRB_hapA	MRB_hapA__Pcom1_14G362200	639	1.1e-13	OG0000097	softcore	14	15	Clade K	NA	OGG
MRB_hapA	MRB_hapA__Pcom1_14G380200	567	7.7e-11	OG0000012	dispensable	13	22	Clade B	Pbr007168.1	OGG
MRB_hapA	MRB_hapA__Pcom1_14G399400	241	1.5e-07	OG0000112	core	15	15	Unclassified	Pbr038923.1	OGG
MRB_hapA	MRB_hapA__Pcom1_15G040800	455	0.00018	OG0000176	dispensable	13	13	Clade A	Pbr005918.1	OGG
MRB_hapA	MRB_hapA__Pcom1_15G119200	430	1.2e-08	OG0000168	dispensable	13	13	Clade M	Pbr019789.1	OGG
MRB_hapA	MRB_hapA__Pcom1_15G131800	357	8.5e-10	OG0000153	softcore	14	14	Clade C	Pbr019740.1	OGG
MRB_hapA	MRB_hapA__Pcom1_15G146200	350	1.7e-15	OG0000187	dispensable	12	12	Unclassified	Pbr019661.2	OGG
MRB_hapA	MRB_hapA__Pcom1_15G146400	233	4.1e-13	OG0000014	core	15	21	Clade N	Pbr019660.1	OGG
MRB_hapA	MRB_hapA__Pcom1_15G148000	250	3.3e-09	OG0000033	core	15	16	Clade I	Pbr019649.1	OGG
MRB_hapA	MRB_hapA__Pcom1_15G148400	239	3.1e-09	OG0000033	core	15	16	Clade I	Pbr019649.1	OGG
MRB_hapA	MRB_hapA__Pcom1_15G277200	462	7.9e-12	OG0000001	core	15	28	Clade M	Pbr007344.1	OGG
MRB_hapA	MRB_hapA__Pcom1_15G348200	390	0.0004	OG0000118	core	15	15	Clade B	Pbr015480.2	OGG
MRB_hapA	MRB_hapA__Pcom1_15G376600	589	1.7e-13	OG0000095	core	15	15	Clade N	Pbr015624.1	OGG
MRB_hapA	MRB_hapA__Pcom1_15G405800	284	5.9e-12	OG0000142	softcore	14	14	Clade M	Pbr035981.1	OGG
MRB_hapA	MRB_hapA__Pcom1_15G439400	323	1.9e-11	OG0000106	softcore	14	15	Clade O	Pbr034838.2	OGG
MRB_hapA	MRB_hapA__Pcom1_15G506200	269	5.5e-09	OG0000182	dispensable	13	13	Clade I	Pbr035437.1	OGG
MRB_hapA	MRB_hapA__Pcom1_15G507800	382	4.1e-16	OG0000105	softcore	14	15	Unclassified	Pbr025166.1	OGG
MRB_hapA	MRB_hapA__Pcom1_15G545600	341	6.2e-13	OG0000068	core	15	15	Clade F	Pbr024263.1	OGG
MRB_hapA	MRB_hapA__Pcom1_15G548400	384	7.7e-12	OG0000084	core	15	15	Unclassified	Pbr004663.1	OGG
MRB_hapA	MRB_hapA__Pcom1_15G559400	244	1.6e-08	OG0000160	dispensable	13	14	Clade N	Pbr039686.1	OGG
MRB_hapA	MRB_hapA__Pcom1_15G687000	310	2.5e-14	OG0000022	core	15	18	Clade G	Pbr040660.1	OGG
MRB_hapA	MRB_hapA__Pcom1_15G692800	359	0.0011	OG0000006	softcore	14	26	Unclassified	Pbr034713.1	OGG
MRB_hapA	MRB_hapA__Pcom1_15G696800	234	3.5e-14	OG0000050	core	15	16	Clade N	Pbr038026.1	OGG
MRB_hapA	MRB_hapA__Pcom1_15G711800	364	7.2e-12	OG0000081	core	15	15	Unclassified	Pbr004866.1	OGG
MRB_hapA	MRB_hapA__Pcom1_15G733800	228	1.3e-11	OG0000169	dispensable	13	13	Unclassified	Pbr000853.1	OGG
MRB_hapA	MRB_hapA__Pcom1_16G070800	242	3.7e-07	OG0000094	softcore	14	15	Clade L	Pbr013314.2	OGG
MRB_hapA	MRB_hapA__Pcom1_16G086800	350	8.1e-15	OG0000092	core	15	15	Clade N	Pbr013246.1	OGG
MRB_hapA	MRB_hapA__Pcom1_16G096600	555	1.7e-08	OG0000107	core	15	15	Clade L	Pbr030032.1	OGG
MRB_hapA	MRB_hapA__Pcom1_16G100000	333	1.2e-16	OG0000115	core	15	15	Clade B	Pbr013186.1	OGG
MRB_hapA	MRB_hapA__Pcom1_16G137800	96	1.9e-06	OG0000164	dispensable	13	13	Clade A	Pbr039112.1	OGG
MRB_hapA	MRB_hapA__Pcom1_16G150400	281	4.1e-11	OG0000013	core	15	21	Clade L	Pbr039170.1	OGG
MRB_hapA	MRB_hapA__Pcom1_16G170600	476	1.7e-12	OG0000184	dispensable	13	13	Clade G	Pbr027397.1	OGG
MRB_hapA	MRB_hapA__Pcom1_16G316800	205	2.7e-12	OG0000138	softcore	14	14	Clade G	Pbr034181.1	OGG
MRB_hapA	MRB_hapA__Pcom1_16G356000	235	5.4e-06	OG0000079	core	15	15	Clade N	Pbr040944.1	OGG
MRB_hapA	MRB_hapA__Pcom1_16G364800	219	4.6e-11	OG0000010	softcore	14	24	Clade O	Pbr023051.1	OGG
MRB_hapA	MRB_hapA__Pcom1_16G423400	242	4.6e-14	OG0000179	dispensable	12	13	Clade G	Pbr037618.1	OGG
MRB_hapA	MRB_hapA__Pcom1_16G475800	688	3.8e-14	OG0000007	core	15	26	Clade H	Pbr042466.1	OGG
MRB_hapA	MRB_hapA__Pcom1_16G491400	365	2.6e-10	OG0000083	core	15	15	Clade F	Pbr041633.1	OGG
MRB_hapA	MRB_hapA__Pcom1_16G491600	553	4.1e-12	OG0000030	core	15	16	Clade F	Pbr041632.1	OGG
MRB_hapA	MRB_hapA__Pcom1_16G517400	520	3.2e-11	OG0000046	core	15	16	Clade H	Pbr021888.1	OGG
MRB_hapA	MRB_hapA__Pcom1_17G006600	520	3.2e-11	OG0000046	core	15	16	Clade H	Pbr021888.1	OGG
MRB_hapA	MRB_hapA__Pcom1_17G085000	91	7.2e-06	OG0000198	dispensable	11	11	Clade A	Pbr041849.1	OGG
MRB_hapA	MRB_hapA__Pcom1_17G123600	321	4e-18	OG0000008	softcore	14	25	Clade B	Pbr016589.1	OGG
MRB_hapA	MRB_hapA__Pcom1_17G165800	417	4e-05	OG0000185	dispensable	13	13	Clade A	Pbr007757.1	OGG
MRB_hapA	MRB_hapA__Pcom1_17G239800	540	4e-16	OG0000036	softcore	14	16	Clade E	Pbr002358.2	OGG
MRB_hapA	MRB_hapA__Pcom1_17G322000	451	1.6e-09	OG0000145	dispensable	13	14	Clade J	Pbr028681.2	OGG
MRB_hapA	MRB_hapA__Pcom1_17G338600	325	0.00033	OG0000119	core	15	15	Clade B	Pbr040318.1	OGG
MRB_hapA	MRB_hapA__Pcom1_17G428200	207	2.3e-10	OG0000128	softcore	14	14	Clade N	Pbr026824.1	OGG
MRB_hapA	MRB_hapA__Pcom1_17G454600	281	8e-10	OG0000114	core	15	15	Clade C	Pbr024517.1	OGG
MRB_hapB	MRB_hapB__Pcom2_01G030200	305	3.2e-09	OG0000195	dispensable	12	12	Clade I	Pbr019740.1	OGG
MRB_hapB	MRB_hapB__Pcom2_01G082400	325	6.6e-14	OG0000120	core	15	15	Clade G	Pbr006319.1	OGG
MRB_hapB	MRB_hapB__Pcom2_01G098000	377	7.5e-12	OG0000085	core	15	15	Unclassified	Pbr037716.1	OGG
MRB_hapB	MRB_hapB__Pcom2_01G102400	365	9.7e-12	OG0000082	core	15	15	Clade F	Pbr041633.1	OGG
MRB_hapB	MRB_hapB__Pcom2_01G102800	350	9.2e-13	OG0000069	core	15	15	Clade F	Pbr041632.1	OGG
MRB_hapB	MRB_hapB__Pcom2_01G129600	643	4.7e-05	OG0000020	core	15	19	Unclassified	Pbr009179.1	OGG
MRB_hapB	MRB_hapB__Pcom2_01G165800	613	2.2e-14	OG0000031	core	15	16	Clade H	Pbr027424.1	OGG
MRB_hapB	MRB_hapB__Pcom2_01G175400	496	9.1e-14	OG0000180	dispensable	13	13	Clade H	Pbr018411.1	OGG
MRB_hapB	MRB_hapB__Pcom2_01G175600	496	3.7e-13	OG0000191	dispensable	12	12	Clade H	Pbr018411.1	OGG
MRB_hapB	MRB_hapB__Pcom2_01G182000	434	1.2e-14	OG0000147	softcore	14	14	Clade G	Pbr007793.1	OGG
MRB_hapB	MRB_hapB__Pcom2_01G236800	344	1.8e-05	OG0000075	core	15	15	Clade A	Pbr028196.1	OGG
MRB_hapB	MRB_hapB__Pcom2_01G279000	274	1.2e-13	OG0000047	core	15	16	Clade C	Pbr009541.1	OGG
MRB_hapB	MRB_hapB__Pcom2_01G336200	215	6.3e-14	OG0000029	core	15	16	Clade N	Pbr030521.1	OGG
MRB_hapB	MRB_hapB__Pcom2_01G336400	263	3.8e-09	OG0000000	core	15	36	Clade N	Pbr030521.1	OGG
MRB_hapB	MRB_hapB__Pcom2_01G378000	399	4.3e-15	OG0000099	core	15	15	Clade G	Pbr013624.1	OGG
MRB_hapB	MRB_hapB__Pcom2_02G021200	468	7.9e-12	OG0000001	core	15	28	Clade M	Pbr007344.1	OGG
MRB_hapB	MRB_hapB__Pcom2_02G127200	556	1e-12	OG0000096	core	15	15	Clade N	Pbr041470.1	OGG
MRB_hapB	MRB_hapB__Pcom2_02G158800	468	1.2e-11	OG0000143	softcore	14	14	Clade M	Pbr035981.1	OGG
MRB_hapB	MRB_hapB__Pcom2_02G202000	323	8.3e-11	OG0000141	softcore	14	14	Clade O	Pbr023339.1	OGG
MRB_hapB	MRB_hapB__Pcom2_02G268600	276	4.8e-08	OG0000155	softcore	14	14	Clade I	Pbr025153.1	OGG
MRB_hapB	MRB_hapB__Pcom2_02G270200	372	5.3e-16	OG0000140	softcore	14	14	Unclassified	Pbr025166.1	OGG
MRB_hapB	MRB_hapB__Pcom2_02G382200	433	9.4e-12	OG0000127	softcore	14	14	Clade G	Pbr016723.1	OGG
MRB_hapB	MRB_hapB__Pcom2_02G382400	512	2.6e-15	OG0000067	core	15	15	Clade G	Pbr016725.1	OGG
MRB_hapB	MRB_hapB__Pcom2_02G491800	429	1.6e-08	OG0000146	dispensable	13	14	Clade D	Pbr004947.1	OGG
MRB_hapB	MRB_hapB__Pcom2_03G032800	414	5.5e-10	OG0000193	dispensable	9	12	Clade D	Pbr000622.1	OGG
MRB_hapB	MRB_hapB__Pcom2_03G141800	413	6e-10	OG0000197	dispensable	11	11	Clade H	Pbr023429.1	OGG
MRB_hapB	MRB_hapB__Pcom2_03G193000	305	1.3e-11	OG0000167	dispensable	13	13	Clade G	Pbr026439.1	OGG
MRB_hapB	MRB_hapB__Pcom2_03G194200	322	2.3e-10	OG0000071	softcore	14	15	Clade G	Pbr040436.1	OGG
MRB_hapB	MRB_hapB__Pcom2_03G238400	745	0.0019	OG0000051	core	15	16	Clade C	Pbr011113.1	OGG
MRB_hapB	MRB_hapB__Pcom2_03G339600	229	1.6e-11	OG0000065	core	15	15	Clade O	Pbr027356.1	OGG
MRB_hapB	MRB_hapB__Pcom2_03G346200	454	1.5e-05	OG0000137	dispensable	13	14	Clade B	Pbr021160.1	OGG
MRB_hapB	MRB_hapB__Pcom2_03G431600	705	6.7e-15	OG0000149	softcore	14	14	Unclassified	Pbr017379.1	OGG
MRB_hapB	MRB_hapB__Pcom2_04G012400	450	1.8e-13	OG0000121	softcore	14	15	Clade G	Pbr030944.1	OGG
MRB_hapB	MRB_hapB__Pcom2_04G037800	652	2.5e-08	OG0000052	core	15	16	Clade L	Pbr013792.1	OGG
MRB_hapB	MRB_hapB__Pcom2_04G050200	360	3.7e-11	OG0000122	core	15	15	Clade D	Pbr031107.2	OGG
MRB_hapB	MRB_hapB__Pcom2_04G078800	166	0.00016	OG0000161	softcore	14	14	Clade A	Pbr009756.1	OGG
MRB_hapB	MRB_hapB__Pcom2_04G253200	198	1.1e-11	OG0000181	dispensable	13	13	Unclassified	Pbr019435.1	OGG
MRB_hapB	MRB_hapB__Pcom2_04G293400	713	8.8e-16	OG0000073	core	15	15	Clade E	Pbr006687.1	OGG
MRB_hapB	MRB_hapB__Pcom2_04G338400	320	5.8e-14	OG0000151	softcore	14	14	Clade G	Pbr017127.1	OGG
MRB_hapB	MRB_hapB__Pcom2_04G366000	330	1e-10	OG0000090	core	15	15	Clade M	Pbr004361.1	OGG
MRB_hapB	MRB_hapB__Pcom2_05G111000	360	1.8e-09	OG0000072	core	15	15	Clade L	Pbr024631.1	OGG
MRB_hapB	MRB_hapB__Pcom2_05G149000	329	5.5e-13	OG0000014	core	15	21	Clade N	Pbr008711.1	OGG
MRB_hapB	MRB_hapB__Pcom2_05G163000	266	0.00025	OG0000034	core	15	16	Clade A	Pbr041410.1	OGG
MRB_hapB	MRB_hapB__Pcom2_05G176600	349	1.3e-09	OG0000004	core	15	26	Clade C	Pbr041944.1	OGG
MRB_hapB	MRB_hapB__Pcom2_05G176800	364	6.4e-10	OG0000076	core	15	15	Clade C	Pbr003533.1	OGG
MRB_hapB	MRB_hapB__Pcom2_05G198800	341	1.2e-12	OG0000018	core	15	19	Clade F	Pbr022523.1	OGG
MRB_hapB	MRB_hapB__Pcom2_05G203200	341	9.8e-10	OG0000053	softcore	14	16	Clade O	Pbr041171.1	OGG
MRB_hapB	MRB_hapB__Pcom2_05G217400	570	1.8e-12	OG0000019	softcore	14	19	Unclassified	Pbr027399.1	OGG
MRB_hapB	MRB_hapB__Pcom2_05G217600	260	6.6e-11	OG0000208	dispensable	8	8	NA	Pbr027398.1	OGG
MRB_hapB	MRB_hapB__Pcom2_05G217800	577	1.7e-13	OG0000130	softcore	14	14	Clade G	Pbr027397.1	OGG
MRB_hapB	MRB_hapB__Pcom2_05G278200	568	5.9e-09	OG0000087	core	15	15	Clade L	Pbr014934.1	OGG
MRB_hapB	MRB_hapB__Pcom2_05G305600	534	1.3e-14	OG0000100	softcore	14	15	Clade E	Pbr032962.1	OGG
MRB_hapB	MRB_hapB__Pcom2_05G338200	723	0.0012	OG0000131	softcore	14	14	Clade C	Pbr025341.3	OGG
MRB_hapB	MRB_hapB__Pcom2_05G343000	94	3.1e-13	OG0000203	dispensable	9	10	Clade H	Pbr025320.2	OGG
MRB_hapB	MRB_hapB__Pcom2_05G344400	502	6.1e-14	OG0000015	softcore	14	21	Clade H	Pbr025316.1	OGG
MRB_hapB	MRB_hapB__Pcom2_05G350400	301	1.8e-09	OG0000089	core	15	15	Clade M	Pbr025285.1	OGG
MRB_hapB	MRB_hapB__Pcom2_05G380400	306	1.8e-08	OG0000123	core	15	15	Clade J	Pbr041115.1	OGG
MRB_hapB	MRB_hapB__Pcom2_05G437400	314	1.3e-07	OG0000005	core	15	26	Clade J	Pbr021351.1	OGG
MRB_hapB	MRB_hapB__Pcom2_05G475600	244	1.3e-05	OG0000101	core	15	15	Unclassified	Pbr039557.1	OGG
MRB_hapB	MRB_hapB__Pcom2_05G502600	266	2.6e-12	OG0000040	core	15	16	Clade C	Pbr000478.1	OGG
MRB_hapB	MRB_hapB__Pcom2_05G522800	189	7.8e-12	OG0000117	core	15	15	Unclassified	Pbr041312.1	OGG
MRB_hapB	MRB_hapB__Pcom2_05G553200	483	3.1e-05	OG0000171	dispensable	13	13	Clade A	Pbr000228.1	OGG
MRB_hapB	MRB_hapB__Pcom2_05G553800	227	1.1e-05	OG0000183	dispensable	13	13	Clade G	Pbr016723.1	OGG
MRB_hapB	MRB_hapB__Pcom2_06G060000	683	3.7e-14	OG0000007	core	15	26	Clade H	Pbr042466.1	OGG
MRB_hapB	MRB_hapB__Pcom2_06G062600	321	4.2e-15	OG0000124	core	15	15	Clade G	Pbr013869.1	OGG
MRB_hapB	MRB_hapB__Pcom2_06G131400	260	2.1e-12	OG0000054	core	15	16	Clade N	NA	OGG
MRB_hapB	MRB_hapB__Pcom2_06G156600	633	1e-13	OG0000024	core	15	17	Unclassified	Pbr041336.1	OGG
MRB_hapB	MRB_hapB__Pcom2_06G208800	790	0.00069	OG0000074	core	15	15	Clade C	Pbr035115.1	OGG
MRB_hapB	MRB_hapB__Pcom2_06G214800	516	2e-12	OG0000056	core	15	15	Clade H	Pbr035149.1	OGG
MRB_hapB	MRB_hapB__Pcom2_06G215000	475	3.4e-13	OG0000058	softcore	14	15	Clade H	Pbr037113.1	OGG
MRB_hapB	MRB_hapB__Pcom2_06G215200	468	4.1e-13	OG0000060	core	15	15	Clade H	Pbr038573.1	OGG
MRB_hapB	MRB_hapB__Pcom2_06G215400	476	9.1e-13	OG0000059	core	15	15	Clade H	Pbr038573.1	OGG
MRB_hapB	MRB_hapB__Pcom2_06G237600	545	1.4e-11	OG0000043	core	15	16	Clade H	Pbr010581.1	OGG
MRB_hapB	MRB_hapB__Pcom2_06G239400	360	1.8e-08	OG0000063	softcore	14	15	Unclassified	Pbr010573.1	OGG
MRB_hapB	MRB_hapB__Pcom2_06G299600	187	7.3e-06	OG0000214	dispensable	2	2	Clade J	Pbr041312.1	OGG
MRB_hapB	MRB_hapB__Pcom2_06G299800	187	2.2e-08	OG0000199	dispensable	11	11	Clade J	Pbr041312.1	OGG
MRB_hapB	MRB_hapB__Pcom2_06G315600	290	4.2e-11	OG0000064	softcore	14	15	Clade L	Pbr041211.1	OGG
MRB_hapB	MRB_hapB__Pcom2_06G326800	92	8.7e-09	OG0000009	dispensable	13	24	Clade A	Pbr011463.1	OGG
MRB_hapB	MRB_hapB__Pcom2_06G327400	94	2.8e-06	OG0000157	dispensable	13	14	Clade A	Pbr011460.1	OGG
MRB_hapB	MRB_hapB__Pcom2_06G328400	246	4.5e-08	OG0000104	core	15	15	Clade O	Pbr011456.1	OGG
MRB_hapB	MRB_hapB__Pcom2_06G343600	400	2.1e-15	OG0000098	core	15	15	Clade K	Pbr007246.1	OGG
MRB_hapB	MRB_hapB__Pcom2_06G359400	570	1.8e-10	OG0000012	dispensable	13	22	Clade B	Pbr020204.1	OGG
MRB_hapB	MRB_hapB__Pcom2_06G379000	263	2.5e-08	OG0000175	dispensable	13	13	Clade L	Pbr020294.1	OGG
MRB_hapB	MRB_hapB__Pcom2_07G011200	432	1.3e-09	OG0000109	softcore	14	15	Clade D	Pbr023800.1	OGG
MRB_hapB	MRB_hapB__Pcom2_07G111400	513	2e-15	OG0000066	core	15	15	Clade G	Pbr040761.1	OGG
MRB_hapB	MRB_hapB__Pcom2_07G111800	241	3.9e-11	OG0000189	dispensable	12	12	Clade G	Pbr040759.1	OGG
MRB_hapB	MRB_hapB__Pcom2_07G167800	454	4.1e-16	OG0000196	dispensable	12	12	Clade K	Pbr037054.1	OGG
MRB_hapB	MRB_hapB__Pcom2_07G227000	648	0.0024	OG0000020	core	15	19	Unclassified	Pbr009179.1	OGG
MRB_hapB	MRB_hapB__Pcom2_07G253000	610	2.2e-14	OG0000017	core	15	19	Clade H	Pbr027424.1	OGG
MRB_hapB	MRB_hapB__Pcom2_07G268600	429	1.2e-14	OG0000148	softcore	14	14	Clade G	Pbr007793.1	OGG
MRB_hapB	MRB_hapB__Pcom2_07G315400	285	6.2e-05	OG0000038	core	15	16	Clade A	Pbr032336.1	OGG
MRB_hapB	MRB_hapB__Pcom2_07G358200	272	2.5e-12	OG0000170	dispensable	13	13	Clade C	Pbr010922.1	OGG
MRB_hapB	MRB_hapB__Pcom2_07G414600	196	3.5e-10	OG0000201	dispensable	11	11	Clade N	NA	OGG
MRB_hapB	MRB_hapB__Pcom2_07G414800	215	2.1e-14	OG0000000	core	15	36	Clade N	Pbr030521.1	OGG
MRB_hapB	MRB_hapB__Pcom2_07G415000	241	6.5e-08	OG0000000	core	15	36	Clade N	NA	OGG
MRB_hapB	MRB_hapB__Pcom2_07G455000	402	7.1e-15	OG0000134	softcore	14	14	Clade G	Pbr010800.1	OGG
MRB_hapB	MRB_hapB__Pcom2_08G040800	454	0.00018	OG0000113	softcore	14	15	Clade A	Pbr005918.1	OGG
MRB_hapB	MRB_hapB__Pcom2_08G127000	433	1.2e-08	OG0000021	core	15	18	Clade M	Pbr019789.1	OGG
MRB_hapB	MRB_hapB__Pcom2_08G139600	360	1.6e-10	OG0000152	softcore	14	14	Clade C	Pbr021976.1	OGG
MRB_hapB	MRB_hapB__Pcom2_08G157000	586	7.1e-15	OG0000016	softcore	14	19	Unclassified	Pbr019661.2	OGG
MRB_hapB	MRB_hapB__Pcom2_08G158800	251	3.3e-09	OG0000025	softcore	14	17	Clade I	Pbr019649.1	OGG
MRB_hapB	MRB_hapB__Pcom2_08G322400	315	3.5e-14	OG0000190	dispensable	12	12	Clade G	Pbr040660.1	OGG
MRB_hapB	MRB_hapB__Pcom2_08G327800	353	0.0019	OG0000006	softcore	14	26	Unclassified	Pbr034713.1	OGG
MRB_hapB	MRB_hapB__Pcom2_08G351000	361	7e-12	OG0000044	core	15	16	Unclassified	Pbr001646.1	OGG
MRB_hapB	MRB_hapB__Pcom2_08G367600	231	1.4e-11	OG0000028	core	15	17	Unclassified	Pbr000853.1	OGG
MRB_hapB	MRB_hapB__Pcom2_09G006000	527	1.8e-11	OG0000133	softcore	14	14	Clade H	Pbr021888.1	OGG
MRB_hapB	MRB_hapB__Pcom2_09G080400	91	1.7e-05	OG0000163	dispensable	13	13	Clade A	Pbr041849.1	OGG
MRB_hapB	MRB_hapB__Pcom2_09G120400	331	2.5e-17	OG0000008	softcore	14	25	Clade B	Pbr016589.1	OGG
MRB_hapB	MRB_hapB__Pcom2_09G234200	555	1.9e-16	OG0000037	core	15	16	Clade E	Pbr029607.1	OGG
MRB_hapB	MRB_hapB__Pcom2_09G327800	449	6.5e-09	OG0000108	softcore	14	15	Clade J	Pbr008831.1	OGG
MRB_hapB	MRB_hapB__Pcom2_09G342800	313	0.0014	OG0000206	dispensable	9	9	Clade B	Pbr040318.1	OGG
MRB_hapB	MRB_hapB__Pcom2_09G415600	229	4.6e-08	OG0000003	core	15	26	Clade N	Pbr026823.1	OGG
MRB_hapB	MRB_hapB__Pcom2_09G443000	283	4.3e-10	OG0000177	dispensable	13	13	Clade C	Pbr014375.1	OGG
MRB_hapB	MRB_hapB__Pcom2_10G113800	426	5e-09	OG0000023	core	15	17	Clade L	Pbr022391.1	OGG
MRB_hapB	MRB_hapB__Pcom2_10G167000	261	0.00025	OG0000035	core	15	16	Clade A	Pbr012051.1	OGG
MRB_hapB	MRB_hapB__Pcom2_10G176000	366	6.2e-10	OG0000039	core	15	16	Clade C	Pbr003533.1	OGG
MRB_hapB	MRB_hapB__Pcom2_10G194800	346	7.7e-13	OG0000129	dispensable	13	14	Clade F	Pbr040914.1	OGG
MRB_hapB	MRB_hapB__Pcom2_10G210400	179	7.8e-11	OG0000019	softcore	14	19	Unclassified	Pbr027397.1	OGG
MRB_hapB	MRB_hapB__Pcom2_10G259800	569	8.1e-09	OG0000086	core	15	15	Clade L	Pbr014934.1	OGG
MRB_hapB	MRB_hapB__Pcom2_10G284200	568	1.6e-15	OG0000135	softcore	14	14	Clade E	Pbr032962.1	OGG
MRB_hapB	MRB_hapB__Pcom2_10G314800	742	0.00019	OG0000045	core	15	16	Clade C	Pbr011113.1	OGG
MRB_hapB	MRB_hapB__Pcom2_10G320400	472	7.8e-14	OG0000188	dispensable	12	12	Clade H	Pbr009044.1	OGG
MRB_hapB	MRB_hapB__Pcom2_10G320600	471	2.3e-13	OG0000166	dispensable	13	13	Clade H	Pbr009044.1	OGG
MRB_hapB	MRB_hapB__Pcom2_10G326400	298	1.8e-09	OG0000088	core	15	15	Clade M	Pbr009072.1	OGG
MRB_hapB	MRB_hapB__Pcom2_10G405800	309	7.2e-08	OG0000005	core	15	26	Clade J	Pbr021351.1	OGG
MRB_hapB	MRB_hapB__Pcom2_10G436400	243	6.5e-05	OG0000136	softcore	14	14	Unclassified	Pbr039557.1	OGG
MRB_hapB	MRB_hapB__Pcom2_10G464600	268	1.8e-12	OG0000077	core	15	15	Clade C	Pbr016145.1	OGG
MRB_hapB	MRB_hapB__Pcom2_10G486000	187	7.7e-11	OG0000192	dispensable	12	12	Unclassified	Pbr041312.1	OGG
MRB_hapB	MRB_hapB__Pcom2_10G516600	482	3.1e-05	OG0000048	core	15	16	Clade A	Pbr000228.1	OGG
MRB_hapB	MRB_hapB__Pcom2_10G517200	225	4.6e-06	OG0000202	dispensable	11	11	Clade G	Pbr027398.1	OGG
MRB_hapB	MRB_hapB__Pcom2_10G521800	232	5.4e-12	OG0000002	core	15	27	Clade F	Pbr000207.1	OGG
MRB_hapB	MRB_hapB__Pcom2_11G037800	434	1e-10	OG0000156	softcore	14	14	Clade D	Pbr023206.1	OGG
MRB_hapB	MRB_hapB__Pcom2_11G175600	460	2.8e-10	OG0000049	core	15	16	Clade H	Pbr023429.1	OGG
MRB_hapB	MRB_hapB__Pcom2_11G372000	229	7.6e-12	OG0000126	softcore	14	14	Clade O	Pbr027356.1	OGG
MRB_hapB	MRB_hapB__Pcom2_11G377400	407	1.3e-05	OG0000102	softcore	14	15	Clade B	Pbr027332.1	OGG
MRB_hapB	MRB_hapB__Pcom2_11G412800	329	5.9e-08	OG0000162	dispensable	13	13	Clade H	Pbr038274.1	OGG
MRB_hapB	MRB_hapB__Pcom2_11G470200	709	6.8e-15	OG0000150	softcore	14	14	Unclassified	Pbr017379.1	OGG
MRB_hapB	MRB_hapB__Pcom2_12G101800	355	4.4e-08	OG0000041	core	15	16	Clade M	Pbr042561.1	OGG
MRB_hapB	MRB_hapB__Pcom2_12G144600	207	8.8e-14	OG0000011	core	15	22	Clade N	Pbr030521.1	OGG
MRB_hapB	MRB_hapB__Pcom2_12G150400	240	1.5e-13	OG0000110	softcore	14	15	Clade N	Pbr013890.1	OGG
MRB_hapB	MRB_hapB__Pcom2_12G286200	195	1.1e-11	OG0000154	softcore	14	14	Unclassified	Pbr028256.1	OGG
MRB_hapB	MRB_hapB__Pcom2_12G327400	666	1e-15	OG0000026	core	15	17	Clade E	Pbr026078.1	OGG
MRB_hapB	MRB_hapB__Pcom2_12G373600	323	3.6e-15	OG0000172	dispensable	13	13	Clade G	Pbr017127.1	OGG
MRB_hapB	MRB_hapB__Pcom2_12G400200	336	1e-10	OG0000091	softcore	14	15	Clade M	Pbr004361.1	OGG
MRB_hapB	MRB_hapB__Pcom2_13G022400	535	0.00039	OG0000159	softcore	14	14	Clade A	NA	OGG
MRB_hapB	MRB_hapB__Pcom2_13G068600	237	7.9e-07	OG0000132	softcore	14	14	Clade L	Pbr028813.1	OGG
MRB_hapB	MRB_hapB__Pcom2_13G083600	357	8.2e-15	OG0000093	core	15	15	Clade N	Pbr027487.1	OGG
MRB_hapB	MRB_hapB__Pcom2_13G097600	545	1.6e-08	OG0000144	softcore	14	14	Clade L	Pbr030032.1	OGG
MRB_hapB	MRB_hapB__Pcom2_13G100000	333	1.2e-16	OG0000178	dispensable	13	13	Clade B	Pbr030017.2	OGG
MRB_hapB	MRB_hapB__Pcom2_13G133000	96	9.2e-06	OG0000186	dispensable	11	12	Clade A	Pbr039112.1	OGG
MRB_hapB	MRB_hapB__Pcom2_13G145600	290	3.7e-10	OG0000061	core	15	15	Clade L	Pbr039170.1	OGG
MRB_hapB	MRB_hapB__Pcom2_13G222600	192	4e-10	OG0000062	softcore	14	15	Unclassified	Pbr018354.1	OGG
MRB_hapB	MRB_hapB__Pcom2_13G318000	205	2.7e-12	OG0000103	core	15	15	Clade G	Pbr034181.1	OGG
MRB_hapB	MRB_hapB__Pcom2_13G356000	235	7.1e-09	OG0000042	core	15	16	Clade N	Pbr040944.1	OGG
MRB_hapB	MRB_hapB__Pcom2_13G366400	223	7.8e-11	OG0000010	softcore	14	24	Clade O	Pbr023051.1	OGG
MRB_hapB	MRB_hapB__Pcom2_13G415600	242	5.4e-14	OG0000116	softcore	14	15	Clade G	Pbr037618.1	OGG
MRB_hapB	MRB_hapB__Pcom2_14G103800	315	5e-12	OG0000111	core	15	15	Clade D	Pbr038717.1	OGG
MRB_hapB	MRB_hapB__Pcom2_14G105200	356	3.1e-09	OG0000078	core	15	15	Clade M	Pbr042561.1	OGG
MRB_hapB	MRB_hapB__Pcom2_14G146800	254	6.4e-16	OG0000011	core	15	22	Clade N	Pbr030521.1	OGG
MRB_hapB	MRB_hapB__Pcom2_14G147000	245	2e-16	OG0000070	core	15	15	Clade N	Pbr030521.1	OGG
MRB_hapB	MRB_hapB__Pcom2_14G147800	228	2.8e-12	OG0000011	core	15	22	Clade N	Pbr030521.1	OGG
MRB_hapB	MRB_hapB__Pcom2_14G157800	240	1.5e-13	OG0000173	dispensable	12	13	Clade N	Pbr008210.1	OGG
MRB_hapB	MRB_hapB__Pcom2_14G185400	655	9.1e-12	OG0000032	core	15	16	Unclassified	Pbr005095.1	OGG
MRB_hapB	MRB_hapB__Pcom2_14G231600	792	0.001	OG0000027	core	15	17	Clade C	Pbr037148.1	OGG
MRB_hapB	MRB_hapB__Pcom2_14G238200	514	9.4e-12	OG0000055	core	15	15	Clade H	Pbr037115.1	OGG
MRB_hapB	MRB_hapB__Pcom2_14G238600	481	4.1e-12	OG0000057	core	15	15	Clade H	Pbr037113.1	OGG
MRB_hapB	MRB_hapB__Pcom2_14G259600	534	2.4e-11	OG0000080	core	15	15	Clade H	Pbr027099.1	OGG
MRB_hapB	MRB_hapB__Pcom2_14G261800	355	3.2e-08	OG0000125	softcore	14	14	Unclassified	Pbr027108.1	OGG
MRB_hapB	MRB_hapB__Pcom2_14G334000	283	6.6e-11	OG0000209	dispensable	3	3	Clade L	Pbr011525.1	OGG
MRB_hapB	MRB_hapB__Pcom2_14G345600	92	2.2e-08	OG0000009	dispensable	13	24	Clade A	Pbr011463.1	OGG
MRB_hapB	MRB_hapB__Pcom2_14G346400	93	1.2e-07	OG0000194	dispensable	12	12	Clade A	Pbr011460.1	OGG
MRB_hapB	MRB_hapB__Pcom2_14G347400	558	3.6e-06	OG0000139	softcore	14	14	Clade O	Pbr011456.1	OGG
MRB_hapB	MRB_hapB__Pcom2_14G362200	608	1e-14	OG0000097	softcore	14	15	Clade K	Pbr007246.1	OGG
MRB_hapB	MRB_hapB__Pcom2_14G378200	567	7.6e-11	OG0000012	dispensable	13	22	Clade B	Pbr007168.1	OGG
MRB_hapB	MRB_hapB__Pcom2_14G397600	241	1.5e-07	OG0000112	core	15	15	Unclassified	Pbr038923.1	OGG
MRB_hapB	MRB_hapB__Pcom2_15G040200	455	0.00018	OG0000176	dispensable	13	13	Clade A	Pbr005918.1	OGG
MRB_hapB	MRB_hapB__Pcom2_15G120200	436	1.2e-08	OG0000168	dispensable	13	13	Clade M	Pbr019789.1	OGG
MRB_hapB	MRB_hapB__Pcom2_15G130400	357	8.4e-10	OG0000153	softcore	14	14	Clade C	Pbr019740.1	OGG
MRB_hapB	MRB_hapB__Pcom2_15G145400	347	1.7e-15	OG0000187	dispensable	12	12	Unclassified	Pbr019661.2	OGG
MRB_hapB	MRB_hapB__Pcom2_15G145600	233	4e-13	OG0000014	core	15	21	Clade N	Pbr019660.1	OGG
MRB_hapB	MRB_hapB__Pcom2_15G147200	250	3.3e-09	OG0000033	core	15	16	Clade I	Pbr019649.1	OGG
MRB_hapB	MRB_hapB__Pcom2_15G277000	462	7.8e-12	OG0000001	core	15	28	Clade M	Pbr007344.1	OGG
MRB_hapB	MRB_hapB__Pcom2_15G347000	375	0.00037	OG0000118	core	15	15	Clade B	Pbr015480.2	OGG
MRB_hapB	MRB_hapB__Pcom2_15G375800	564	2.3e-13	OG0000095	core	15	15	Clade N	Pbr015624.1	OGG
MRB_hapB	MRB_hapB__Pcom2_15G404000	703	2e-11	OG0000142	softcore	14	14	Clade M	Pbr011696.1	OGG
MRB_hapB	MRB_hapB__Pcom2_15G438200	323	1.9e-11	OG0000106	softcore	14	15	Clade O	Pbr034838.2	OGG
MRB_hapB	MRB_hapB__Pcom2_15G504600	269	5.4e-09	OG0000182	dispensable	13	13	Clade I	Pbr035437.1	OGG
MRB_hapB	MRB_hapB__Pcom2_15G506200	382	4.1e-16	OG0000105	softcore	14	15	Unclassified	Pbr025166.1	OGG
MRB_hapB	MRB_hapB__Pcom2_15G544800	341	6.1e-13	OG0000068	core	15	15	Clade F	Pbr024263.1	OGG
MRB_hapB	MRB_hapB__Pcom2_15G548200	359	6.9e-12	OG0000084	core	15	15	Unclassified	Pbr004663.1	OGG
MRB_hapB	MRB_hapB__Pcom2_15G559800	244	1.6e-08	OG0000160	dispensable	13	14	Clade N	Pbr039686.1	OGG
MRB_hapB	MRB_hapB__Pcom2_15G681000	310	2.4e-14	OG0000022	core	15	18	Clade G	Pbr040660.1	OGG
MRB_hapB	MRB_hapB__Pcom2_15G686600	359	0.0011	OG0000006	softcore	14	26	Unclassified	Pbr034713.1	OGG
MRB_hapB	MRB_hapB__Pcom2_15G691400	234	3.5e-14	OG0000050	core	15	16	Clade N	Pbr038026.1	OGG
MRB_hapB	MRB_hapB__Pcom2_15G705600	364	7.1e-12	OG0000081	core	15	15	Unclassified	Pbr004866.1	OGG
MRB_hapB	MRB_hapB__Pcom2_15G725200	228	1.3e-11	OG0000169	dispensable	13	13	Unclassified	Pbr000853.1	OGG
MRB_hapB	MRB_hapB__Pcom2_16G071200	242	3.7e-07	OG0000094	softcore	14	15	Clade L	Pbr013314.2	OGG
MRB_hapB	MRB_hapB__Pcom2_16G087200	350	8e-15	OG0000092	core	15	15	Clade N	Pbr013246.1	OGG
MRB_hapB	MRB_hapB__Pcom2_16G096800	822	4.1e-07	OG0000107	core	15	15	Clade L	Pbr013200.1	OGG
MRB_hapB	MRB_hapB__Pcom2_16G099800	333	1.2e-16	OG0000115	core	15	15	Clade B	Pbr013186.1	OGG
MRB_hapB	MRB_hapB__Pcom2_16G139000	96	2.1e-07	OG0000164	dispensable	13	13	Clade A	Pbr039112.1	OGG
MRB_hapB	MRB_hapB__Pcom2_16G151200	281	4e-11	OG0000013	core	15	21	Clade L	Pbr039170.1	OGG
MRB_hapB	MRB_hapB__Pcom2_16G172200	474	2.4e-12	OG0000184	dispensable	13	13	Clade G	Pbr027397.1	OGG
MRB_hapB	MRB_hapB__Pcom2_16G317000	205	2.7e-12	OG0000138	softcore	14	14	Clade G	Pbr034181.1	OGG
MRB_hapB	MRB_hapB__Pcom2_16G355600	235	1.5e-05	OG0000079	core	15	15	Clade N	Pbr040944.1	OGG
MRB_hapB	MRB_hapB__Pcom2_16G364400	222	1.7e-11	OG0000010	softcore	14	24	Clade O	Pbr023051.1	OGG
MRB_hapB	MRB_hapB__Pcom2_16G423800	242	4.5e-14	OG0000179	dispensable	12	13	Clade G	Pbr037618.1	OGG
MRB_hapB	MRB_hapB__Pcom2_16G474600	685	6.6e-14	OG0000007	core	15	26	Clade H	Pbr042466.1	OGG
MRB_hapB	MRB_hapB__Pcom2_16G489000	365	2.6e-10	OG0000083	core	15	15	Clade F	Pbr041633.1	OGG
MRB_hapB	MRB_hapB__Pcom2_16G489200	350	2.1e-12	OG0000030	core	15	16	Clade F	Pbr041632.1	OGG
MRB_hapB	MRB_hapB__Pcom2_17G006400	520	1.8e-11	OG0000046	core	15	16	Clade H	Pbr021888.1	OGG
MRB_hapB	MRB_hapB__Pcom2_17G084600	91	7.1e-06	OG0000198	dispensable	11	11	Clade A	Pbr041849.1	OGG
MRB_hapB	MRB_hapB__Pcom2_17G123800	321	3.9e-18	OG0000008	softcore	14	25	Clade B	Pbr016589.1	OGG
MRB_hapB	MRB_hapB__Pcom2_17G165600	417	3.9e-05	OG0000185	dispensable	13	13	Clade A	Pbr007757.1	OGG
MRB_hapB	MRB_hapB__Pcom2_17G241400	540	4e-16	OG0000036	softcore	14	16	Clade E	Pbr002358.2	OGG
MRB_hapB	MRB_hapB__Pcom2_17G328400	451	1.2e-08	OG0000145	dispensable	13	14	Clade J	Pbr028681.2	OGG
MRB_hapB	MRB_hapB__Pcom2_17G344400	325	0.00032	OG0000119	core	15	15	Clade B	Pbr040318.1	OGG
MRB_hapB	MRB_hapB__Pcom2_17G434400	207	2.2e-10	OG0000128	softcore	14	14	Clade N	Pbr026824.1	OGG
MRB_hapB	MRB_hapB__Pcom2_17G463400	283	8e-10	OG0000114	core	15	15	Clade C	Pbr024517.1	OGG
Nijisseiki	Nijisseiki__Ppy00g0658.1	438	5.5e-09	OG0000023	core	15	17	Clade L	Pbr022391.1	OGG
Nijisseiki	Nijisseiki__Ppy00g1291.1	438	5.5e-09	OG0000023	core	15	17	Clade L	Pbr022391.1	OGG
Nijisseiki	Nijisseiki__Ppy01g0111.1	306	5.5e-09	OG0000195	dispensable	12	12	Clade I	Pbr019740.1	OGG
Nijisseiki	Nijisseiki__Ppy01g0366.1	325	7e-14	OG0000120	core	15	15	Clade G	Pbr006319.1	OGG
Nijisseiki	Nijisseiki__Ppy01g0391.1	168	9.2e-06	OG0000160	dispensable	13	14	Clade N	Pbr039686.1	OGG
Nijisseiki	Nijisseiki__Ppy01g0450.1	369	7.7e-12	OG0000085	core	15	15	Unclassified	Pbr037716.1	OGG
Nijisseiki	Nijisseiki__Ppy01g0470.1	364	1e-11	OG0000082	core	15	15	Clade F	Pbr041633.1	OGG
Nijisseiki	Nijisseiki__Ppy01g0472.1	364	1e-12	OG0000069	core	15	15	Clade F	Pbr041632.1	OGG
Nijisseiki	Nijisseiki__Ppy01g0636.1	624	4.5e-05	OG0000020	core	15	19	Unclassified	Pbr009179.1	OGG
Nijisseiki	Nijisseiki__Ppy01g0847.1	217	5.1e-15	OG0000031	core	15	16	Clade H	Pbr027424.1	OGG
Nijisseiki	Nijisseiki__Ppy01g0890.1	496	9.7e-14	OG0000180	dispensable	13	13	Clade H	Pbr018411.1	OGG
Nijisseiki	Nijisseiki__Ppy01g0891.1	496	3.9e-13	OG0000191	dispensable	12	12	Clade H	Pbr018411.1	OGG
Nijisseiki	Nijisseiki__Ppy01g0919.1	434	1.3e-14	OG0000147	softcore	14	14	Clade G	Pbr007793.1	OGG
Nijisseiki	Nijisseiki__Ppy01g1205.1	327	1.8e-05	OG0000075	core	15	15	Clade A	Pbr028196.1	OGG
Nijisseiki	Nijisseiki__Ppy01g1416.1	274	1.3e-13	OG0000047	core	15	16	Clade C	Pbr009541.1	OGG
Nijisseiki	Nijisseiki__Ppy01g1709.1	249	2.2e-11	OG0000158	dispensable	13	14	Clade N	NA	OGG
Nijisseiki	Nijisseiki__Ppy01g1710.1	215	1e-13	OG0000029	core	15	16	Clade N	Pbr030521.1	OGG
Nijisseiki	Nijisseiki__Ppy01g1711.1	338	7.5e-09	OG0000000	core	15	36	Clade N	NA	OGG
Nijisseiki	Nijisseiki__Ppy01g1913.1	386	4.4e-15	OG0000099	core	15	15	Clade G	Pbr013624.1	OGG
Nijisseiki	Nijisseiki__Ppy02g0100.1	455	8.1e-12	OG0000001	core	15	28	Clade M	Pbr007344.1	OGG
Nijisseiki	Nijisseiki__Ppy02g0451.1	390	0.00042	OG0000204	dispensable	10	10	Clade B	Pbr027564.1	OGG
Nijisseiki	Nijisseiki__Ppy02g0640.1	560	1.1e-12	OG0000096	core	15	15	Clade N	Pbr041470.1	OGG
Nijisseiki	Nijisseiki__Ppy02g0806.1	462	9.7e-12	OG0000143	softcore	14	14	Clade M	Pbr035981.1	OGG
Nijisseiki	Nijisseiki__Ppy02g1014.1	389	1.4e-10	OG0000141	softcore	14	14	Clade O	Pbr023339.1	OGG
Nijisseiki	Nijisseiki__Ppy02g1267.1	276	5.1e-08	OG0000155	softcore	14	14	Clade I	Pbr025153.1	OGG
Nijisseiki	Nijisseiki__Ppy02g1277.1	387	6e-16	OG0000140	softcore	14	14	Unclassified	Pbr035703.1	OGG
Nijisseiki	Nijisseiki__Ppy02g2101.1	462	1.1e-11	OG0000127	softcore	14	14	Clade G	Pbr016723.1	OGG
Nijisseiki	Nijisseiki__Ppy02g2103.1	512	1.1e-15	OG0000067	core	15	15	Clade G	Pbr016725.1	OGG
Nijisseiki	Nijisseiki__Ppy02g2775.1	421	7.2e-09	OG0000146	dispensable	13	14	Clade D	Pbr004947.1	OGG
Nijisseiki	Nijisseiki__Ppy03g0182.1	416	5.9e-10	OG0000193	dispensable	9	12	Clade D	Pbr000622.1	OGG
Nijisseiki	Nijisseiki__Ppy03g0339.1	416	5.9e-10	OG0000193	dispensable	9	12	Clade D	Pbr000622.1	OGG
Nijisseiki	Nijisseiki__Ppy03g0924.1	301	1.5e-07	OG0000197	dispensable	11	11	Clade H	Pbr013706.1	OGG
Nijisseiki	Nijisseiki__Ppy03g1181.1	305	1.4e-11	OG0000167	dispensable	13	13	Clade G	Pbr026439.1	OGG
Nijisseiki	Nijisseiki__Ppy03g1184.1	214	4.1e-12	OG0000207	dispensable	8	8	Clade G	Pbr026439.1	OGG
Nijisseiki	Nijisseiki__Ppy03g1191.1	350	2.7e-10	OG0000071	softcore	14	15	Clade G	Pbr040436.1	OGG
Nijisseiki	Nijisseiki__Ppy03g1432.1	786	0.0021	OG0000051	core	15	16	Clade C	Pbr011113.1	OGG
Nijisseiki	Nijisseiki__Ppy03g1979.1	283	1.1e-11	OG0000065	core	15	15	Clade O	Pbr027356.1	OGG
Nijisseiki	Nijisseiki__Ppy03g2013.1	454	1.6e-05	OG0000137	dispensable	13	14	Clade B	Pbr021160.1	OGG
Nijisseiki	Nijisseiki__Ppy03g2513.1	632	6.2e-15	OG0000149	softcore	14	14	Unclassified	Pbr017379.1	OGG
Nijisseiki	Nijisseiki__Ppy04g0053.1	453	2e-13	OG0000121	softcore	14	15	Clade G	Pbr030944.1	OGG
Nijisseiki	Nijisseiki__Ppy04g0202.1	654	2.7e-08	OG0000052	core	15	16	Clade L	Pbr013792.1	OGG
Nijisseiki	Nijisseiki__Ppy04g0271.1	372	4.1e-11	OG0000122	core	15	15	Clade D	Pbr031107.2	OGG
Nijisseiki	Nijisseiki__Ppy04g1307.1	188	1.1e-11	OG0000181	dispensable	13	13	Unclassified	Pbr019435.1	OGG
Nijisseiki	Nijisseiki__Ppy04g1508.1	710	9.3e-16	OG0000073	core	15	15	Clade E	Pbr006687.1	OGG
Nijisseiki	Nijisseiki__Ppy05g0499.1	603	6.2e-08	OG0000072	core	15	15	Clade L	Pbr024631.1	OGG
Nijisseiki	Nijisseiki__Ppy05g0693.1	329	5.8e-13	OG0000014	core	15	21	Clade N	Pbr008711.1	OGG
Nijisseiki	Nijisseiki__Ppy05g0762.1	266	0.00027	OG0000034	core	15	16	Clade A	Pbr041410.1	OGG
Nijisseiki	Nijisseiki__Ppy05g0836.1	337	1.4e-09	OG0000004	core	15	26	Clade C	Pbr041944.1	OGG
Nijisseiki	Nijisseiki__Ppy05g0838.1	362	6.8e-10	OG0000076	core	15	15	Clade C	Pbr003533.1	OGG
Nijisseiki	Nijisseiki__Ppy05g0945.1	341	1e-12	OG0000018	core	15	19	Clade F	Pbr022523.1	OGG
Nijisseiki	Nijisseiki__Ppy05g0967.1	341	1e-09	OG0000053	softcore	14	16	Clade O	Pbr041171.1	OGG
Nijisseiki	Nijisseiki__Ppy05g1034.1	644	2.3e-12	OG0000019	softcore	14	19	Unclassified	Pbr027399.1	OGG
Nijisseiki	Nijisseiki__Ppy05g1035.1	260	7.1e-11	OG0000208	dispensable	8	8	NA	Pbr027398.1	OGG
Nijisseiki	Nijisseiki__Ppy05g1036.1	577	1.8e-13	OG0000130	softcore	14	14	Clade G	Pbr027397.1	OGG
Nijisseiki	Nijisseiki__Ppy05g1397.1	568	6.3e-09	OG0000087	core	15	15	Clade L	Pbr014934.1	OGG
Nijisseiki	Nijisseiki__Ppy05g1521.1	565	5.4e-11	OG0000100	softcore	14	15	Clade E	Pbr032962.1	OGG
Nijisseiki	Nijisseiki__Ppy05g1720.1	723	0.0013	OG0000131	softcore	14	14	Clade C	Pbr025341.3	OGG
Nijisseiki	Nijisseiki__Ppy05g1740.1	383	7.6e-12	OG0000015	softcore	14	21	Clade H	Pbr025320.2	OGG
Nijisseiki	Nijisseiki__Ppy05g1744.1	151	9.3e-12	OG0000203	dispensable	9	10	Clade H	Pbr025316.1	OGG
Nijisseiki	Nijisseiki__Ppy05g1745.1	584	7.9e-14	OG0000015	softcore	14	21	Clade H	Pbr025316.1	OGG
Nijisseiki	Nijisseiki__Ppy05g1772.1	359	2.5e-09	OG0000089	core	15	15	Clade M	Pbr025285.1	OGG
Nijisseiki	Nijisseiki__Ppy05g1939.1	306	2e-08	OG0000123	core	15	15	Clade J	Pbr041115.1	OGG
Nijisseiki	Nijisseiki__Ppy05g2279.1	313	1.3e-07	OG0000005	core	15	26	Clade J	Pbr021351.1	OGG
Nijisseiki	Nijisseiki__Ppy05g2496.1	313	1.3e-07	OG0000005	core	15	26	Clade J	Pbr021351.1	OGG
Nijisseiki	Nijisseiki__Ppy05g2663.1	278	1.7e-05	OG0000101	core	15	15	Unclassified	Pbr039557.1	OGG
Nijisseiki	Nijisseiki__Ppy05g2799.1	266	2.7e-12	OG0000040	core	15	16	Clade C	Pbr000478.1	OGG
Nijisseiki	Nijisseiki__Ppy05g2900.1	189	8.3e-12	OG0000117	core	15	15	Unclassified	Pbr041312.1	OGG
Nijisseiki	Nijisseiki__Ppy05g3069.1	481	3.3e-05	OG0000171	dispensable	13	13	Clade A	Pbr000228.1	OGG
Nijisseiki	Nijisseiki__Ppy05g3072.1	201	1.1e-05	OG0000183	dispensable	13	13	Clade G	Pbr040436.1	OGG
Nijisseiki	Nijisseiki__Ppy05g3094.1	212	0.00042	OG0000002	core	15	27	Clade F	Pbr000207.1	OGG
Nijisseiki	Nijisseiki__Ppy06g0316.1	685	4e-14	OG0000007	core	15	26	Clade H	Pbr042466.1	OGG
Nijisseiki	Nijisseiki__Ppy06g0332.1	321	4.5e-15	OG0000124	core	15	15	Clade G	Pbr013869.1	OGG
Nijisseiki	Nijisseiki__Ppy06g0613.1	260	3.2e-12	OG0000054	core	15	16	Clade N	Pbr030521.1	OGG
Nijisseiki	Nijisseiki__Ppy06g0753.1	605	1e-13	OG0000024	core	15	17	Unclassified	Pbr041336.1	OGG
Nijisseiki	Nijisseiki__Ppy06g0998.1	790	0.00074	OG0000074	core	15	15	Clade C	Pbr035115.1	OGG
Nijisseiki	Nijisseiki__Ppy06g1032.1	306	1e-12	OG0000056	core	15	15	Clade H	Pbr035149.1	OGG
Nijisseiki	Nijisseiki__Ppy06g1033.1	475	3.6e-13	OG0000058	softcore	14	15	Clade H	Pbr037113.1	OGG
Nijisseiki	Nijisseiki__Ppy06g1035.1	483	4.6e-13	OG0000060	core	15	15	Clade H	Pbr038573.1	OGG
Nijisseiki	Nijisseiki__Ppy06g1036.1	499	1e-12	OG0000059	core	15	15	Clade H	Pbr038573.1	OGG
Nijisseiki	Nijisseiki__Ppy06g1150.1	546	1.5e-11	OG0000043	core	15	16	Clade H	Pbr010581.1	OGG
Nijisseiki	Nijisseiki__Ppy06g1158.1	432	2.5e-08	OG0000063	softcore	14	15	Unclassified	Pbr010573.1	OGG
Nijisseiki	Nijisseiki__Ppy06g1451.1	279	8.2e-06	OG0000205	dispensable	9	9	Clade J	Pbr041312.1	OGG
Nijisseiki	Nijisseiki__Ppy06g1452.1	207	2.1e-05	OG0000199	dispensable	11	11	Clade J	Pbr041312.1	OGG
Nijisseiki	Nijisseiki__Ppy06g1520.1	1055	3.1e-10	OG0000064	softcore	14	15	Clade L	NA	OGG
Nijisseiki	Nijisseiki__Ppy06g1573.1	246	8.9e-08	OG0000104	core	15	15	Clade O	Pbr011456.1	OGG
Nijisseiki	Nijisseiki__Ppy06g1641.1	385	2.1e-15	OG0000098	core	15	15	Clade K	Pbr007246.1	OGG
Nijisseiki	Nijisseiki__Ppy06g1878.1	263	2.7e-08	OG0000175	dispensable	13	13	Clade L	Pbr020294.1	OGG
Nijisseiki	Nijisseiki__Ppy07g0427.1	434	1.4e-09	OG0000109	softcore	14	15	Clade D	Pbr023800.1	OGG
Nijisseiki	Nijisseiki__Ppy07g0902.1	513	2.2e-15	OG0000066	core	15	15	Clade G	Pbr040761.1	OGG
Nijisseiki	Nijisseiki__Ppy07g0903.1	434	1.2e-12	OG0000189	dispensable	12	12	Clade G	Pbr016723.1	OGG
Nijisseiki	Nijisseiki__Ppy07g1621.1	1059	0.012	OG0000020	core	15	19	Unclassified	Pbr009179.1	OGG
Nijisseiki	Nijisseiki__Ppy07g1750.1	248	6.3e-15	OG0000017	core	15	19	Clade H	Pbr027424.1	OGG
Nijisseiki	Nijisseiki__Ppy07g1824.1	432	1.3e-14	OG0000148	softcore	14	14	Clade G	Pbr007793.1	OGG
Nijisseiki	Nijisseiki__Ppy07g2066.1	244	5.2e-05	OG0000038	core	15	16	Clade A	Pbr032336.1	OGG
Nijisseiki	Nijisseiki__Ppy07g2277.1	272	2.6e-12	OG0000170	dispensable	13	13	Clade C	Pbr010922.1	OGG
Nijisseiki	Nijisseiki__Ppy07g2572.1	333	4.6e-14	OG0000000	core	15	36	Clade N	Pbr030521.1	OGG
Nijisseiki	Nijisseiki__Ppy07g2767.1	395	7.3e-15	OG0000134	softcore	14	14	Clade G	Pbr010800.1	OGG
Nijisseiki	Nijisseiki__Ppy08g0204.1	454	0.0014	OG0000113	softcore	14	15	Clade A	Pbr005918.1	OGG
Nijisseiki	Nijisseiki__Ppy08g0612.1	442	1.3e-08	OG0000021	core	15	18	Clade M	Pbr019789.1	OGG
Nijisseiki	Nijisseiki__Ppy08g0677.1	360	1.7e-10	OG0000152	softcore	14	14	Clade C	Pbr021976.1	OGG
Nijisseiki	Nijisseiki__Ppy08g0777.1	353	3.8e-15	OG0000016	softcore	14	19	Unclassified	Pbr019661.2	OGG
Nijisseiki	Nijisseiki__Ppy08g0778.1	275	5e-12	OG0000165	dispensable	11	13	NA	Pbr019660.1	OGG
Nijisseiki	Nijisseiki__Ppy08g0788.1	251	3.5e-09	OG0000025	softcore	14	17	Clade I	Pbr019649.1	OGG
Nijisseiki	Nijisseiki__Ppy08g1038.1	352	3.8e-15	OG0000016	softcore	14	19	Unclassified	Pbr019661.2	OGG
Nijisseiki	Nijisseiki__Ppy08g1039.1	269	4.8e-12	OG0000165	dispensable	11	13	NA	Pbr019660.1	OGG
Nijisseiki	Nijisseiki__Ppy08g1048.1	193	2.3e-09	OG0000025	softcore	14	17	Clade I	Pbr019649.1	OGG
Nijisseiki	Nijisseiki__Ppy08g2021.1	315	3.8e-14	OG0000190	dispensable	12	12	Clade G	Pbr040660.1	OGG
Nijisseiki	Nijisseiki__Ppy08g2053.1	404	0.0033	OG0000006	softcore	14	26	Unclassified	Pbr040691.1	OGG
Nijisseiki	Nijisseiki__Ppy08g2159.1	361	7.5e-12	OG0000044	core	15	16	Unclassified	Pbr001646.1	OGG
Nijisseiki	Nijisseiki__Ppy08g2251.1	274	2e-11	OG0000028	core	15	17	Unclassified	Pbr000853.1	OGG
Nijisseiki	Nijisseiki__Ppy09g0032.1	531	2e-11	OG0000133	softcore	14	14	Clade H	Pbr021888.1	OGG
Nijisseiki	Nijisseiki__Ppy09g0600.1	386	6.8e-08	OG0000008	softcore	14	25	Clade B	Pbr016589.1	OGG
Nijisseiki	Nijisseiki__Ppy09g1170.1	558	2e-16	OG0000037	core	15	16	Clade E	Pbr029607.1	OGG
Nijisseiki	Nijisseiki__Ppy09g1632.1	450	4.7e-09	OG0000108	softcore	14	15	Clade J	Pbr037501.1	OGG
Nijisseiki	Nijisseiki__Ppy09g2040.1	206	4.1e-08	OG0000003	core	15	26	Clade N	Pbr026823.1	OGG
Nijisseiki	Nijisseiki__Ppy09g2169.1	283	4.5e-10	OG0000177	dispensable	13	13	Clade C	Pbr014375.1	OGG
Nijisseiki	Nijisseiki__Ppy10g0059.1	261	0.00026	OG0000035	core	15	16	Clade A	Pbr012051.1	OGG
Nijisseiki	Nijisseiki__Ppy10g0110.1	353	6.3e-10	OG0000004	core	15	26	Clade C	Pbr003532.1	OGG
Nijisseiki	Nijisseiki__Ppy10g0111.1	365	4.2e-10	OG0000039	core	15	16	Clade C	Pbr003533.1	OGG
Nijisseiki	Nijisseiki__Ppy10g0224.1	345	1.4e-12	OG0000129	dispensable	13	14	Clade F	Pbr040914.1	OGG
Nijisseiki	Nijisseiki__Ppy10g0303.1	333	1.4e-05	OG0000019	softcore	14	19	Unclassified	Pbr027397.1	OGG
Nijisseiki	Nijisseiki__Ppy10g0571.1	612	9.5e-09	OG0000086	core	15	15	Clade L	Pbr014934.1	OGG
Nijisseiki	Nijisseiki__Ppy10g0786.1	742	0.0002	OG0000045	core	15	16	Clade C	Pbr011113.1	OGG
Nijisseiki	Nijisseiki__Ppy10g0818.1	258	5.7e-10	OG0000188	dispensable	12	12	Clade H	Pbr009042.1	OGG
Nijisseiki	Nijisseiki__Ppy10g0819.1	258	1e-13	OG0000166	dispensable	13	13	Clade H	Pbr009044.1	OGG
Nijisseiki	Nijisseiki__Ppy10g0848.1	397	2.8e-09	OG0000088	core	15	15	Clade M	Pbr009072.1	OGG
Nijisseiki	Nijisseiki__Ppy10g1254.1	308	7.6e-08	OG0000005	core	15	26	Clade J	Pbr021351.1	OGG
Nijisseiki	Nijisseiki__Ppy10g1567.1	268	2.2e-12	OG0000077	core	15	15	Clade C	Pbr016145.1	OGG
Nijisseiki	Nijisseiki__Ppy10g1678.1	198	7.2e-09	OG0000192	dispensable	12	12	Unclassified	Pbr041312.1	OGG
Nijisseiki	Nijisseiki__Ppy10g1837.1	482	3.3e-05	OG0000048	core	15	16	Clade A	Pbr000228.1	OGG
Nijisseiki	Nijisseiki__Ppy10g1840.1	199	1.2e-05	OG0000202	dispensable	11	11	Clade G	Pbr027398.1	OGG
Nijisseiki	Nijisseiki__Ppy10g1873.1	206	0.00028	OG0000002	core	15	27	Clade F	Pbr000207.1	OGG
Nijisseiki	Nijisseiki__Ppy11g0231.1	428	3.3e-11	OG0000156	softcore	14	14	Clade D	Pbr023206.1	OGG
Nijisseiki	Nijisseiki__Ppy11g0946.1	461	5e-10	OG0000049	core	15	16	Clade H	Pbr023429.1	OGG
Nijisseiki	Nijisseiki__Ppy11g1939.1	229	8.1e-12	OG0000126	softcore	14	14	Clade O	Pbr027356.1	OGG
Nijisseiki	Nijisseiki__Ppy11g1970.1	455	1.6e-05	OG0000102	softcore	14	15	Clade B	Pbr027332.1	OGG
Nijisseiki	Nijisseiki__Ppy11g2180.1	483	2e-12	OG0000162	dispensable	13	13	Clade H	Pbr038274.1	OGG
Nijisseiki	Nijisseiki__Ppy12g0142.1	344	6.1e-12	OG0000174	dispensable	12	13	Clade D	Pbr038717.1	OGG
Nijisseiki	Nijisseiki__Ppy12g0148.1	438	1.4e-06	OG0000041	core	15	16	Clade M	Pbr042561.1	OGG
Nijisseiki	Nijisseiki__Ppy12g0374.1	239	1.6e-13	OG0000110	softcore	14	15	Clade N	Pbr013890.1	OGG
Nijisseiki	Nijisseiki__Ppy12g1052.1	195	1.1e-11	OG0000154	softcore	14	14	Unclassified	Pbr028256.1	OGG
Nijisseiki	Nijisseiki__Ppy12g1264.1	718	1.2e-15	OG0000026	core	15	17	Clade E	Pbr026078.1	OGG
Nijisseiki	Nijisseiki__Ppy12g1470.1	323	3.8e-15	OG0000172	dispensable	13	13	Clade G	Pbr017127.1	OGG
Nijisseiki	Nijisseiki__Ppy12g1666.1	336	1.1e-10	OG0000091	softcore	14	15	Clade M	Pbr004361.1	OGG
Nijisseiki	Nijisseiki__Ppy12g1900.1	370	7.7e-14	OG0000151	softcore	14	14	Clade G	Pbr017127.1	OGG
Nijisseiki	Nijisseiki__Ppy12g2022.1	330	1.1e-10	OG0000090	core	15	15	Clade M	Pbr004361.1	OGG
Nijisseiki	Nijisseiki__Ppy13g0104.1	536	0.00042	OG0000159	softcore	14	14	Clade A	NA	OGG
Nijisseiki	Nijisseiki__Ppy13g0613.1	237	8.5e-07	OG0000132	softcore	14	14	Clade L	Pbr028813.1	OGG
Nijisseiki	Nijisseiki__Ppy13g0686.1	349	8.5e-15	OG0000093	core	15	15	Clade N	Pbr027487.1	OGG
Nijisseiki	Nijisseiki__Ppy13g0746.1	549	1.7e-08	OG0000144	softcore	14	14	Clade L	Pbr030032.1	OGG
Nijisseiki	Nijisseiki__Ppy13g0759.1	333	1.3e-16	OG0000178	dispensable	13	13	Clade B	Pbr030017.2	OGG
Nijisseiki	Nijisseiki__Ppy13g0975.1	290	4e-10	OG0000061	core	15	15	Clade L	Pbr039170.1	OGG
Nijisseiki	Nijisseiki__Ppy13g1335.1	191	1.5e-09	OG0000062	softcore	14	15	Unclassified	Pbr018354.1	OGG
Nijisseiki	Nijisseiki__Ppy13g1814.1	205	2.9e-12	OG0000103	core	15	15	Clade G	Pbr034181.1	OGG
Nijisseiki	Nijisseiki__Ppy13g2004.1	302	1.2e-07	OG0000042	core	15	16	Clade N	Pbr040944.1	OGG
Nijisseiki	Nijisseiki__Ppy13g2295.1	287	7.5e-14	OG0000116	softcore	14	15	Clade G	Pbr001568.2	OGG
Nijisseiki	Nijisseiki__Ppy14g0546.1	315	5.3e-12	OG0000111	core	15	15	Clade D	Pbr038717.1	OGG
Nijisseiki	Nijisseiki__Ppy14g0554.1	364	3.4e-09	OG0000078	core	15	15	Clade M	Pbr042561.1	OGG
Nijisseiki	Nijisseiki__Ppy14g0773.1	276	2.2e-15	OG0000011	core	15	22	Clade N	Pbr030521.1	OGG
Nijisseiki	Nijisseiki__Ppy14g0776.1	251	2.2e-16	OG0000070	core	15	15	Clade N	Pbr030521.1	OGG
Nijisseiki	Nijisseiki__Ppy14g0864.1	702	4.8e-15	OG0000032	core	15	16	Unclassified	Pbr005095.1	OGG
Nijisseiki	Nijisseiki__Ppy14g1116.1	792	0.0011	OG0000027	core	15	17	Clade C	Pbr037148.1	OGG
Nijisseiki	Nijisseiki__Ppy14g1145.1	519	1e-11	OG0000055	core	15	15	Clade H	Pbr037115.1	OGG
Nijisseiki	Nijisseiki__Ppy14g1148.1	481	4.4e-12	OG0000057	core	15	15	Clade H	Pbr037113.1	OGG
Nijisseiki	Nijisseiki__Ppy14g1259.1	533	2.5e-11	OG0000080	core	15	15	Clade H	Pbr027099.1	OGG
Nijisseiki	Nijisseiki__Ppy14g1267.1	412	4.2e-08	OG0000125	softcore	14	14	Unclassified	Pbr027108.1	OGG
Nijisseiki	Nijisseiki__Ppy14g1557.1	277	1.8e-07	OG0000200	dispensable	11	11	Clade J	Pbr041312.1	OGG
Nijisseiki	Nijisseiki__Ppy14g1624.1	283	4.9e-11	OG0000211	dispensable	2	2	Clade L	Pbr011525.1	OGG
Nijisseiki	Nijisseiki__Ppy14g1681.1	248	1.2e-06	OG0000139	softcore	14	14	Clade O	Pbr011456.1	OGG
Nijisseiki	Nijisseiki__Ppy14g1757.1	373	5.6e-15	OG0000097	softcore	14	15	Clade K	Pbr007246.1	OGG
Nijisseiki	Nijisseiki__Ppy14g1935.1	264	1.8e-07	OG0000112	core	15	15	Unclassified	Pbr038923.1	OGG
Nijisseiki	Nijisseiki__Ppy15g0172.1	455	0.00019	OG0000176	dispensable	13	13	Clade A	Pbr005918.1	OGG
Nijisseiki	Nijisseiki__Ppy15g0548.1	425	1.2e-08	OG0000168	dispensable	13	13	Clade M	Pbr019789.1	OGG
Nijisseiki	Nijisseiki__Ppy15g0601.1	357	9e-10	OG0000153	softcore	14	14	Clade C	Pbr019740.1	OGG
Nijisseiki	Nijisseiki__Ppy15g0669.1	350	1.8e-15	OG0000187	dispensable	12	12	Unclassified	Pbr019661.2	OGG
Nijisseiki	Nijisseiki__Ppy15g0670.1	233	4.1e-13	OG0000014	core	15	21	Clade N	Pbr019660.1	OGG
Nijisseiki	Nijisseiki__Ppy15g0680.1	250	3.5e-09	OG0000033	core	15	16	Clade I	Pbr019649.1	OGG
Nijisseiki	Nijisseiki__Ppy15g1308.1	428	7.5e-12	OG0000001	core	15	28	Clade M	Pbr034262.2	OGG
Nijisseiki	Nijisseiki__Ppy15g1652.1	390	0.00042	OG0000118	core	15	15	Clade B	Pbr015480.2	OGG
Nijisseiki	Nijisseiki__Ppy15g1796.1	590	4.5e-12	OG0000095	core	15	15	Clade N	Pbr015624.1	OGG
Nijisseiki	Nijisseiki__Ppy15g1940.1	232	4.8e-08	OG0000142	softcore	14	14	Clade M	Pbr037384.1	OGG
Nijisseiki	Nijisseiki__Ppy15g2111.1	323	2e-11	OG0000106	softcore	14	15	Clade O	Pbr034838.2	OGG
Nijisseiki	Nijisseiki__Ppy15g2536.1	366	7.2e-13	OG0000068	core	15	15	Clade F	Pbr024263.1	OGG
Nijisseiki	Nijisseiki__Ppy15g2557.1	350	7.1e-12	OG0000084	core	15	15	Unclassified	Pbr004663.1	OGG
Nijisseiki	Nijisseiki__Ppy15g2613.1	210	2.7e-11	OG0000160	dispensable	13	14	Clade N	Pbr039686.1	OGG
Nijisseiki	Nijisseiki__Ppy15g3180.1	310	2.6e-14	OG0000022	core	15	18	Clade G	Pbr040660.1	OGG
Nijisseiki	Nijisseiki__Ppy15g3209.1	438	0.0029	OG0000006	softcore	14	26	Unclassified	Pbr040691.1	OGG
Nijisseiki	Nijisseiki__Ppy15g3236.1	234	3.7e-14	OG0000050	core	15	16	Clade N	Pbr038026.1	OGG
Nijisseiki	Nijisseiki__Ppy15g3299.1	395	8.5e-12	OG0000081	core	15	15	Unclassified	Pbr004866.1	OGG
Nijisseiki	Nijisseiki__Ppy15g3403.1	228	1.3e-11	OG0000169	dispensable	13	13	Unclassified	Pbr000853.1	OGG
Nijisseiki	Nijisseiki__Ppy16g0330.1	242	3.9e-07	OG0000094	softcore	14	15	Clade L	Pbr013314.2	OGG
Nijisseiki	Nijisseiki__Ppy16g0401.1	351	8.6e-15	OG0000092	core	15	15	Clade N	Pbr013246.1	OGG
Nijisseiki	Nijisseiki__Ppy16g0449.1	555	1.8e-08	OG0000107	core	15	15	Clade L	Pbr030032.1	OGG
Nijisseiki	Nijisseiki__Ppy16g0465.1	334	1.3e-16	OG0000115	core	15	15	Clade B	Pbr013186.1	OGG
Nijisseiki	Nijisseiki__Ppy16g0690.1	281	4.3e-11	OG0000013	core	15	21	Clade L	Pbr039170.1	OGG
Nijisseiki	Nijisseiki__Ppy16g0792.1	491	2.7e-12	OG0000184	dispensable	13	13	Clade G	Pbr027397.1	OGG
Nijisseiki	Nijisseiki__Ppy16g1246.1	237	1.7e-12	OG0000138	softcore	14	14	Clade G	Pbr034181.1	OGG
Nijisseiki	Nijisseiki__Ppy16g1451.1	233	2.7e-06	OG0000079	core	15	15	Clade N	Pbr040944.1	OGG
Nijisseiki	Nijisseiki__Ppy16g1491.1	225	1.2e-05	OG0000010	softcore	14	24	Clade O	Pbr023051.1	OGG
Nijisseiki	Nijisseiki__Ppy16g1782.1	223	4.2e-14	OG0000179	dispensable	12	13	Clade G	Pbr037618.1	OGG
Nijisseiki	Nijisseiki__Ppy16g2024.1	757	4.5e-14	OG0000007	core	15	26	Clade H	Pbr042466.1	OGG
Nijisseiki	Nijisseiki__Ppy16g2092.1	364	2.7e-10	OG0000083	core	15	15	Clade F	Pbr041633.1	OGG
Nijisseiki	Nijisseiki__Ppy16g2093.1	360	4.8e-12	OG0000030	core	15	16	Clade F	Pbr041632.1	OGG
Nijisseiki	Nijisseiki__Ppy17g0032.1	493	1.8e-11	OG0000046	core	15	16	Clade H	Pbr021888.1	OGG
Nijisseiki	Nijisseiki__Ppy17g0611.1	345	7.9e-09	OG0000008	softcore	14	25	Clade B	Pbr016589.1	OGG
Nijisseiki	Nijisseiki__Ppy17g0816.1	417	0.00033	OG0000185	dispensable	13	13	Clade A	Pbr007757.1	OGG
Nijisseiki	Nijisseiki__Ppy17g1229.1	557	4.4e-16	OG0000036	softcore	14	16	Clade E	Pbr002358.2	OGG
Nijisseiki	Nijisseiki__Ppy17g1706.1	435	1.2e-08	OG0000145	dispensable	13	14	Clade J	Pbr028681.2	OGG
Nijisseiki	Nijisseiki__Ppy17g1779.1	325	0.00034	OG0000119	core	15	15	Clade B	Pbr040318.1	OGG
Nijisseiki	Nijisseiki__Ppy17g2285.1	345	3.7e-10	OG0000128	softcore	14	14	Clade N	Pbr026824.1	OGG
Nijisseiki	Nijisseiki__Ppy17g2286.1	220	6.7e-10	OG0000003	core	15	26	Clade N	Pbr026823.1	OGG
Nijisseiki	Nijisseiki__Ppy17g2420.1	283	8.6e-10	OG0000114	core	15	15	Clade C	Pbr024517.1	OGG
Shanxiduli	Shanxiduli__GWHPAAYT000415	277	5e-12	OG0000085	core	15	15	Unclassified	Pbr037716.1	OGG
Shanxiduli	Shanxiduli__GWHPAAYT000442	366	1e-11	OG0000082	core	15	15	Clade F	Pbr041633.1	OGG
Shanxiduli	Shanxiduli__GWHPAAYT000449	350	9.7e-13	OG0000069	core	15	15	Clade F	Pbr041632.1	OGG
Shanxiduli	Shanxiduli__GWHPAAYT000614	648	4.7e-05	OG0000020	core	15	19	Unclassified	Pbr009179.1	OGG
Shanxiduli	Shanxiduli__GWHPAAYT000842	622	2.3e-14	OG0000031	core	15	16	Clade H	Pbr027424.1	OGG
Shanxiduli	Shanxiduli__GWHPAAYT000898	496	9.7e-14	OG0000180	dispensable	13	13	Clade H	Pbr018411.1	OGG
Shanxiduli	Shanxiduli__GWHPAAYT000901	545	4.4e-13	OG0000191	dispensable	12	12	Clade H	Pbr018411.1	OGG
Shanxiduli	Shanxiduli__GWHPAAYT000935	434	1.3e-14	OG0000147	softcore	14	14	Clade G	Pbr007793.1	OGG
Shanxiduli	Shanxiduli__GWHPAAYT001265	386	2.3e-05	OG0000075	core	15	15	Clade A	Pbr028196.1	OGG
Shanxiduli	Shanxiduli__GWHPAAYT001508	274	1.3e-13	OG0000047	core	15	16	Clade C	Pbr009541.1	OGG
Shanxiduli	Shanxiduli__GWHPAAYT001848	249	2.2e-11	OG0000158	dispensable	13	14	Clade N	NA	OGG
Shanxiduli	Shanxiduli__GWHPAAYT001851	215	1e-13	OG0000029	core	15	16	Clade N	Pbr030521.1	OGG
Shanxiduli	Shanxiduli__GWHPAAYT001852	687	2e-08	OG0000000	core	15	36	Clade N	Pbr038274.1	OGG
Shanxiduli	Shanxiduli__GWHPAAYT002092	398	4.6e-15	OG0000099	core	15	15	Clade G	Pbr013624.1	OGG
Shanxiduli	Shanxiduli__GWHPAAYT003086	413	5.1e-09	OG0000023	core	15	17	Clade L	Pbr022398.1	OGG
Shanxiduli	Shanxiduli__GWHPAAYT003537	261	0.00026	OG0000035	core	15	16	Clade A	Pbr012051.1	OGG
Shanxiduli	Shanxiduli__GWHPAAYT003623	336	5.9e-10	OG0000004	core	15	26	Clade C	Pbr041944.1	OGG
Shanxiduli	Shanxiduli__GWHPAAYT003624	326	4.8e-10	OG0000039	core	15	16	Clade C	Pbr003533.1	OGG
Shanxiduli	Shanxiduli__GWHPAAYT003748	333	7.7e-13	OG0000129	dispensable	13	14	Clade F	Pbr040914.1	OGG
Shanxiduli	Shanxiduli__GWHPAAYT004234	569	8.6e-09	OG0000086	core	15	15	Clade L	Pbr014934.1	OGG
Shanxiduli	Shanxiduli__GWHPAAYT004397	532	1.5e-15	OG0000135	softcore	14	14	Clade E	Pbr032962.1	OGG
Shanxiduli	Shanxiduli__GWHPAAYT004556	755	0.0002	OG0000045	core	15	16	Clade C	Pbr011113.1	OGG
Shanxiduli	Shanxiduli__GWHPAAYT004596	574	1.2e-12	OG0000188	dispensable	12	12	Clade H	Pbr009044.1	OGG
Shanxiduli	Shanxiduli__GWHPAAYT004597	484	2.5e-13	OG0000166	dispensable	13	13	Clade H	Pbr009044.1	OGG
Shanxiduli	Shanxiduli__GWHPAAYT004630	298	1.9e-09	OG0000088	core	15	15	Clade M	Pbr009072.1	OGG
Shanxiduli	Shanxiduli__GWHPAAYT005071	308	7.6e-08	OG0000005	core	15	26	Clade J	Pbr021351.1	OGG
Shanxiduli	Shanxiduli__GWHPAAYT005250	243	6.9e-05	OG0000136	softcore	14	14	Unclassified	Pbr039557.1	OGG
Shanxiduli	Shanxiduli__GWHPAAYT005390	268	1.6e-12	OG0000077	core	15	15	Clade C	Pbr016145.1	OGG
Shanxiduli	Shanxiduli__GWHPAAYT005697	482	3.3e-05	OG0000048	core	15	16	Clade A	Pbr000228.1	OGG
Shanxiduli	Shanxiduli__GWHPAAYT005700	225	1.1e-06	OG0000202	dispensable	11	11	Clade G	Pbr027398.1	OGG
Shanxiduli	Shanxiduli__GWHPAAYT005733	232	4.4e-12	OG0000002	core	15	27	Clade F	Pbr000207.1	OGG
Shanxiduli	Shanxiduli__GWHPAAYT006317	437	3.4e-11	OG0000156	softcore	14	14	Clade D	Pbr023206.1	OGG
Shanxiduli	Shanxiduli__GWHPAAYT007295	460	4.9e-10	OG0000049	core	15	16	Clade H	Pbr023429.1	OGG
Shanxiduli	Shanxiduli__GWHPAAYT008914	229	8.1e-12	OG0000126	softcore	14	14	Clade O	Pbr027356.1	OGG
Shanxiduli	Shanxiduli__GWHPAAYT008948	455	1.6e-05	OG0000102	softcore	14	15	Clade B	Pbr027332.1	OGG
Shanxiduli	Shanxiduli__GWHPAAYT009215	403	6.8e-12	OG0000162	dispensable	13	13	Clade H	Pbr038274.1	OGG
Shanxiduli	Shanxiduli__GWHPAAYT009580	709	7.2e-15	OG0000150	softcore	14	14	Unclassified	Pbr017379.1	OGG
Shanxiduli	Shanxiduli__GWHPAAYT010441	344	5.4e-12	OG0000174	dispensable	12	13	Clade D	Pbr038717.1	OGG
Shanxiduli	Shanxiduli__GWHPAAYT010443	344	5.4e-12	OG0000174	dispensable	12	13	Clade D	Pbr038717.1	OGG
Shanxiduli	Shanxiduli__GWHPAAYT010448	355	4.7e-08	OG0000041	core	15	16	Clade M	Pbr042561.1	OGG
Shanxiduli	Shanxiduli__GWHPAAYT010816	240	1.6e-13	OG0000110	softcore	14	15	Clade N	Pbr013890.1	OGG
Shanxiduli	Shanxiduli__GWHPAAYT011937	335	2.6e-11	OG0000154	softcore	14	14	Unclassified	Pbr028256.1	OGG
Shanxiduli	Shanxiduli__GWHPAAYT012172	538	8.3e-16	OG0000026	core	15	17	Clade E	Pbr026078.1	OGG
Shanxiduli	Shanxiduli__GWHPAAYT012407	293	3.3e-15	OG0000172	dispensable	13	13	Clade G	Pbr017127.1	OGG
Shanxiduli	Shanxiduli__GWHPAAYT012697	336	1.1e-10	OG0000091	softcore	14	15	Clade M	Pbr004361.1	OGG
Shanxiduli	Shanxiduli__GWHPAAYT012701	328	1.1e-10	OG0000091	softcore	14	15	Clade M	Pbr004361.1	OGG
Shanxiduli	Shanxiduli__GWHPAAYT013318	249	9.1e-07	OG0000132	softcore	14	14	Clade L	Pbr028813.1	OGG
Shanxiduli	Shanxiduli__GWHPAAYT013396	357	8.7e-15	OG0000093	core	15	15	Clade N	Pbr027487.1	OGG
Shanxiduli	Shanxiduli__GWHPAAYT013471	549	1.7e-08	OG0000144	softcore	14	14	Clade L	Pbr030032.1	OGG
Shanxiduli	Shanxiduli__GWHPAAYT013486	333	1.3e-16	OG0000178	dispensable	13	13	Clade B	Pbr030017.2	OGG
Shanxiduli	Shanxiduli__GWHPAAYT013669	96	9.8e-06	OG0000186	dispensable	11	12	Clade A	Pbr039112.1	OGG
Shanxiduli	Shanxiduli__GWHPAAYT013675	96	9.8e-06	OG0000186	dispensable	11	12	Clade A	Pbr039112.1	OGG
Shanxiduli	Shanxiduli__GWHPAAYT013742	235	9.5e-07	OG0000061	core	15	15	Clade L	Pbr039170.1	OGG
Shanxiduli	Shanxiduli__GWHPAAYT014162	191	4.3e-10	OG0000062	softcore	14	15	Unclassified	Pbr018354.1	OGG
Shanxiduli	Shanxiduli__GWHPAAYT014769	205	2.9e-12	OG0000103	core	15	15	Clade G	Pbr034181.1	OGG
Shanxiduli	Shanxiduli__GWHPAAYT015034	250	1.2e-07	OG0000042	core	15	16	Clade N	Pbr040944.1	OGG
Shanxiduli	Shanxiduli__GWHPAAYT015105	223	8.3e-11	OG0000010	softcore	14	24	Clade O	Pbr023051.1	OGG
Shanxiduli	Shanxiduli__GWHPAAYT015368	242	5.7e-14	OG0000116	softcore	14	15	Clade G	Pbr037618.1	OGG
Shanxiduli	Shanxiduli__GWHPAAYT017210	733	5.8e-12	OG0000111	core	15	15	Clade D	Pbr038717.1	OGG
Shanxiduli	Shanxiduli__GWHPAAYT017223	357	3.3e-09	OG0000078	core	15	15	Clade M	Pbr042561.1	OGG
Shanxiduli	Shanxiduli__GWHPAAYT017618	254	1.7e-16	OG0000011	core	15	22	Clade N	Pbr030521.1	OGG
Shanxiduli	Shanxiduli__GWHPAAYT017624	251	2.2e-16	OG0000070	core	15	15	Clade N	Pbr030521.1	OGG
Shanxiduli	Shanxiduli__GWHPAAYT017882	634	4.1e-15	OG0000032	core	15	16	Unclassified	Pbr005095.1	OGG
Shanxiduli	Shanxiduli__GWHPAAYT018220	750	0.001	OG0000027	core	15	17	Clade C	Pbr037148.1	OGG
Shanxiduli	Shanxiduli__GWHPAAYT018275	519	8.1e-12	OG0000055	core	15	15	Clade H	Pbr037115.1	OGG
Shanxiduli	Shanxiduli__GWHPAAYT018276	481	4.4e-12	OG0000057	core	15	15	Clade H	Pbr037113.1	OGG
Shanxiduli	Shanxiduli__GWHPAAYT018766	187	8.9e-08	OG0000200	dispensable	11	11	Clade J	Pbr041312.1	OGG
Shanxiduli	Shanxiduli__GWHPAAYT018843	281	6.9e-11	NA	private_unassigned	1	1	NA	Pbr041211.1	unassigned_private
Shanxiduli	Shanxiduli__GWHPAAYT018895	92	2.4e-08	OG0000009	dispensable	13	24	Clade A	Pbr011463.1	OGG
Shanxiduli	Shanxiduli__GWHPAAYT018900	95	1.3e-07	OG0000194	dispensable	12	12	Clade A	Pbr011460.1	OGG
Shanxiduli	Shanxiduli__GWHPAAYT018904	248	1.1e-06	OG0000139	softcore	14	14	Clade O	Pbr011456.1	OGG
Shanxiduli	Shanxiduli__GWHPAAYT018997	404	6.2e-15	OG0000097	softcore	14	15	Clade K	Pbr007246.1	OGG
Shanxiduli	Shanxiduli__GWHPAAYT019082	572	4.5e-18	OG0000012	dispensable	13	22	Clade B	Pbr007168.1	OGG
Shanxiduli	Shanxiduli__GWHPAAYT019206	270	1.9e-07	OG0000112	core	15	15	Unclassified	Pbr038923.1	OGG
Shanxiduli	Shanxiduli__GWHPAAYT019666	459	0.00019	OG0000176	dispensable	13	13	Clade A	Pbr005918.1	OGG
Shanxiduli	Shanxiduli__GWHPAAYT020060	431	1.3e-08	OG0000168	dispensable	13	13	Clade M	Pbr019789.1	OGG
Shanxiduli	Shanxiduli__GWHPAAYT020114	357	8.9e-10	OG0000153	softcore	14	14	Clade C	Pbr019740.1	OGG
Shanxiduli	Shanxiduli__GWHPAAYT020201	337	1.7e-15	OG0000187	dispensable	12	12	Unclassified	Pbr019661.2	OGG
Shanxiduli	Shanxiduli__GWHPAAYT020202	233	4.3e-13	NA	private_unassigned	1	1	NA	Pbr019660.1	unassigned_private
Shanxiduli	Shanxiduli__GWHPAAYT020210	250	3.5e-09	OG0000033	core	15	16	Clade I	Pbr019649.1	OGG
Shanxiduli	Shanxiduli__GWHPAAYT020881	469	8.4e-12	OG0000001	core	15	28	Clade M	Pbr034262.2	OGG
Shanxiduli	Shanxiduli__GWHPAAYT021269	390	0.00042	OG0000118	core	15	15	Clade B	Pbr015480.2	OGG
Shanxiduli	Shanxiduli__GWHPAAYT021400	621	2.3e-13	OG0000095	core	15	15	Clade N	Pbr015624.1	OGG
Shanxiduli	Shanxiduli__GWHPAAYT021558	384	2.1e-08	OG0000142	softcore	14	14	Clade M	Pbr035981.1	OGG
Shanxiduli	Shanxiduli__GWHPAAYT021746	323	2e-11	OG0000106	softcore	14	15	Clade O	Pbr034838.2	OGG
Shanxiduli	Shanxiduli__GWHPAAYT022142	269	5.7e-09	OG0000182	dispensable	13	13	Clade I	Pbr035437.1	OGG
Shanxiduli	Shanxiduli__GWHPAAYT022152	371	4.2e-16	OG0000105	softcore	14	15	Unclassified	Pbr025166.1	OGG
Shanxiduli	Shanxiduli__GWHPAAYT022452	366	7.2e-13	OG0000068	core	15	15	Clade F	Pbr024263.1	OGG
Shanxiduli	Shanxiduli__GWHPAAYT022483	357	7.3e-12	OG0000084	core	15	15	Unclassified	Pbr004663.1	OGG
Shanxiduli	Shanxiduli__GWHPAAYT022576	226	0.0043	OG0000160	dispensable	13	14	Clade N	Pbr039686.1	OGG
Shanxiduli	Shanxiduli__GWHPAAYT023665	306	2.5e-14	OG0000022	core	15	18	Clade G	Pbr040660.1	OGG
Shanxiduli	Shanxiduli__GWHPAAYT023792	234	3.7e-14	OG0000050	core	15	16	Clade N	Pbr038026.1	OGG
Shanxiduli	Shanxiduli__GWHPAAYT023913	364	7.5e-12	OG0000081	core	15	15	Unclassified	Pbr004866.1	OGG
Shanxiduli	Shanxiduli__GWHPAAYT024063	228	1.3e-11	OG0000169	dispensable	13	13	Unclassified	Pbr000853.1	OGG
Shanxiduli	Shanxiduli__GWHPAAYT024783	242	3.9e-07	OG0000094	softcore	14	15	Clade L	Pbr013314.2	OGG
Shanxiduli	Shanxiduli__GWHPAAYT024863	351	8.5e-15	OG0000092	core	15	15	Clade N	Pbr013246.1	OGG
Shanxiduli	Shanxiduli__GWHPAAYT024918	555	1.8e-08	OG0000107	core	15	15	Clade L	Pbr030032.1	OGG
Shanxiduli	Shanxiduli__GWHPAAYT024935	333	7e-16	OG0000115	core	15	15	Clade B	Pbr013186.1	OGG
Shanxiduli	Shanxiduli__GWHPAAYT025120	96	2e-06	OG0000164	dispensable	13	13	Clade A	Pbr039112.1	OGG
Shanxiduli	Shanxiduli__GWHPAAYT025185	281	4.3e-11	OG0000013	core	15	21	Clade L	Pbr039170.1	OGG
Shanxiduli	Shanxiduli__GWHPAAYT026162	171	2e-12	OG0000138	softcore	14	14	Clade G	Pbr034181.1	OGG
Shanxiduli	Shanxiduli__GWHPAAYT026423	328	2.8e-06	OG0000079	core	15	15	Clade N	Pbr040944.1	OGG
Shanxiduli	Shanxiduli__GWHPAAYT026497	222	3.4e-11	OG0000010	softcore	14	24	Clade O	Pbr023051.1	OGG
Shanxiduli	Shanxiduli__GWHPAAYT026973	243	4.8e-14	OG0000179	dispensable	12	13	Clade G	Pbr037618.1	OGG
Shanxiduli	Shanxiduli__GWHPAAYT027393	686	4e-14	OG0000007	core	15	26	Clade H	Pbr042466.1	OGG
Shanxiduli	Shanxiduli__GWHPAAYT027553	365	2.7e-10	OG0000083	core	15	15	Clade F	Pbr041633.1	OGG
Shanxiduli	Shanxiduli__GWHPAAYT027554	435	6.3e-12	OG0000030	core	15	16	Clade F	Pbr041632.1	OGG
Shanxiduli	Shanxiduli__GWHPAAYT027845	477	1.7e-11	OG0000046	core	15	16	Clade H	Pbr021888.1	OGG
Shanxiduli	Shanxiduli__GWHPAAYT028248	91	7.5e-06	OG0000198	dispensable	11	11	Clade A	Pbr041849.1	OGG
Shanxiduli	Shanxiduli__GWHPAAYT028471	451	6.9e-18	OG0000008	softcore	14	25	Clade B	Pbr016589.1	OGG
Shanxiduli	Shanxiduli__GWHPAAYT028735	415	1.1e-05	OG0000185	dispensable	13	13	Clade A	Pbr007757.1	OGG
Shanxiduli	Shanxiduli__GWHPAAYT029205	532	4.2e-16	OG0000036	softcore	14	16	Clade E	Pbr002358.2	OGG
Shanxiduli	Shanxiduli__GWHPAAYT029826	435	1.2e-08	OG0000145	dispensable	13	14	Clade J	Pbr028681.2	OGG
Shanxiduli	Shanxiduli__GWHPAAYT029945	325	0.00034	OG0000119	core	15	15	Clade B	Pbr040318.1	OGG
Shanxiduli	Shanxiduli__GWHPAAYT030517	207	1.6e-10	OG0000128	softcore	14	14	Clade N	Pbr026824.1	OGG
Shanxiduli	Shanxiduli__GWHPAAYT030518	259	8.8e-10	OG0000003	core	15	26	Clade N	Pbr026823.1	OGG
Shanxiduli	Shanxiduli__GWHPAAYT031169	471	8.5e-12	OG0000001	core	15	28	Clade M	Pbr007344.1	OGG
Shanxiduli	Shanxiduli__GWHPAAYT031531	390	0.00042	OG0000204	dispensable	10	10	Clade B	Pbr027564.1	OGG
Shanxiduli	Shanxiduli__GWHPAAYT031722	560	1.1e-12	OG0000096	core	15	15	Clade N	Pbr041470.1	OGG
Shanxiduli	Shanxiduli__GWHPAAYT031898	496	1.1e-11	OG0000143	softcore	14	14	Clade M	Pbr035981.1	OGG
Shanxiduli	Shanxiduli__GWHPAAYT032191	323	1.1e-10	OG0000141	softcore	14	14	Clade O	Pbr023339.1	OGG
Shanxiduli	Shanxiduli__GWHPAAYT032602	248	7.8e-07	OG0000155	softcore	14	14	Clade I	Pbr025153.1	OGG
Shanxiduli	Shanxiduli__GWHPAAYT032619	400	6.3e-16	OG0000140	softcore	14	14	Unclassified	Pbr035703.1	OGG
Shanxiduli	Shanxiduli__GWHPAAYT033363	465	1.1e-11	OG0000127	softcore	14	14	Clade G	Pbr016723.1	OGG
Shanxiduli	Shanxiduli__GWHPAAYT033365	444	9.1e-16	OG0000067	core	15	15	Clade G	Pbr016725.1	OGG
Shanxiduli	Shanxiduli__GWHPAAYT034004	432	9.9e-09	OG0000146	dispensable	13	14	Clade D	Pbr004947.1	OGG
Shanxiduli	Shanxiduli__GWHPAAYT034057	429	9.8e-09	OG0000146	dispensable	13	14	Clade D	Pbr004947.1	OGG
Shanxiduli	Shanxiduli__GWHPAAYT034422	416	5.9e-10	OG0000193	dispensable	9	12	Clade D	Pbr000622.1	OGG
Shanxiduli	Shanxiduli__GWHPAAYT035023	442	5.8e-07	OG0000197	dispensable	11	11	Clade H	Pbr037115.1	OGG
Shanxiduli	Shanxiduli__GWHPAAYT035386	319	1.5e-11	OG0000167	dispensable	13	13	Clade G	Pbr026439.1	OGG
Shanxiduli	Shanxiduli__GWHPAAYT035390	322	2.4e-10	OG0000071	softcore	14	15	Clade G	Pbr040436.1	OGG
Shanxiduli	Shanxiduli__GWHPAAYT035774	963	0.0027	OG0000051	core	15	16	Clade C	Pbr011113.1	OGG
Shanxiduli	Shanxiduli__GWHPAAYT036616	242	8.9e-12	OG0000065	core	15	15	Clade O	Pbr027356.1	OGG
Shanxiduli	Shanxiduli__GWHPAAYT036652	454	1.6e-05	OG0000137	dispensable	13	14	Clade B	Pbr021160.1	OGG
Shanxiduli	Shanxiduli__GWHPAAYT037252	705	7.1e-15	OG0000149	softcore	14	14	Unclassified	Pbr017379.1	OGG
Shanxiduli	Shanxiduli__GWHPAAYT037595	449	1.9e-13	OG0000121	softcore	14	15	Clade G	Pbr030944.1	OGG
Shanxiduli	Shanxiduli__GWHPAAYT037751	530	2.1e-08	OG0000052	core	15	16	Clade L	Pbr016539.1	OGG
Shanxiduli	Shanxiduli__GWHPAAYT037823	360	3.9e-11	OG0000122	core	15	15	Clade D	Pbr031107.2	OGG
Shanxiduli	Shanxiduli__GWHPAAYT038008	166	0.00017	OG0000161	softcore	14	14	Clade A	Pbr009756.1	OGG
Shanxiduli	Shanxiduli__GWHPAAYT039561	198	1.1e-11	OG0000181	dispensable	13	13	Unclassified	Pbr019435.1	OGG
Shanxiduli	Shanxiduli__GWHPAAYT039770	606	7.6e-16	OG0000073	core	15	15	Clade E	Pbr006687.1	OGG
Shanxiduli	Shanxiduli__GWHPAAYT039990	320	6.2e-14	OG0000151	softcore	14	14	Clade G	Pbr017127.1	OGG
Shanxiduli	Shanxiduli__GWHPAAYT040128	330	1.1e-10	OG0000090	core	15	15	Clade M	Pbr004361.1	OGG
Shanxiduli	Shanxiduli__GWHPAAYT041304	430	3.6e-08	OG0000072	core	15	15	Clade L	Pbr024631.1	OGG
Shanxiduli	Shanxiduli__GWHPAAYT041549	430	8.6e-13	OG0000014	core	15	21	Clade N	Pbr008711.1	OGG
Shanxiduli	Shanxiduli__GWHPAAYT041720	337	1.4e-09	OG0000004	core	15	26	Clade C	Pbr041944.1	OGG
Shanxiduli	Shanxiduli__GWHPAAYT041722	362	6.8e-10	OG0000076	core	15	15	Clade C	Pbr003533.1	OGG
Shanxiduli	Shanxiduli__GWHPAAYT041808	341	1e-12	OG0000018	core	15	19	Clade F	Pbr022523.1	OGG
Shanxiduli	Shanxiduli__GWHPAAYT041955	343	1e-09	OG0000053	softcore	14	16	Clade O	Pbr041171.1	OGG
Shanxiduli	Shanxiduli__GWHPAAYT042053	570	2.7e-12	OG0000019	softcore	14	19	Unclassified	Pbr027399.1	OGG
Shanxiduli	Shanxiduli__GWHPAAYT042054	260	7.1e-11	OG0000208	dispensable	8	8	NA	Pbr027398.1	OGG
Shanxiduli	Shanxiduli__GWHPAAYT042055	563	1.7e-13	OG0000130	softcore	14	14	Clade G	Pbr027397.1	OGG
Shanxiduli	Shanxiduli__GWHPAAYT042466	568	6.3e-09	OG0000087	core	15	15	Clade L	Pbr014934.1	OGG
Shanxiduli	Shanxiduli__GWHPAAYT042630	539	1.4e-14	OG0000100	softcore	14	15	Clade E	Pbr032962.1	OGG
Shanxiduli	Shanxiduli__GWHPAAYT042904	723	0.0012	OG0000131	softcore	14	14	Clade C	Pbr025341.3	OGG
Shanxiduli	Shanxiduli__GWHPAAYT042927	414	1e-11	OG0000203	dispensable	9	10	Clade H	NA	OGG
Shanxiduli	Shanxiduli__GWHPAAYT042930	522	6.8e-14	OG0000015	softcore	14	21	Clade H	Pbr025316.1	OGG
Shanxiduli	Shanxiduli__GWHPAAYT042958	301	1.9e-09	OG0000089	core	15	15	Clade M	Pbr025285.1	OGG
Shanxiduli	Shanxiduli__GWHPAAYT043142	306	2e-08	OG0000123	core	15	15	Clade J	Pbr041115.1	OGG
Shanxiduli	Shanxiduli__GWHPAAYT043482	281	1.7e-07	OG0000005	core	15	26	Clade J	Pbr042040.1	OGG
Shanxiduli	Shanxiduli__GWHPAAYT043673	252	1.5e-05	OG0000101	core	15	15	Unclassified	Pbr039557.1	OGG
Shanxiduli	Shanxiduli__GWHPAAYT043801	266	2.7e-12	OG0000040	core	15	16	Clade C	Pbr000478.1	OGG
Shanxiduli	Shanxiduli__GWHPAAYT043911	189	1.5e-10	OG0000117	core	15	15	Unclassified	Pbr041312.1	OGG
Shanxiduli	Shanxiduli__GWHPAAYT044108	251	4.1e-09	OG0000183	dispensable	13	13	Clade G	Pbr037618.1	OGG
Shanxiduli	Shanxiduli__GWHPAAYT044131	225	7.4e-12	OG0000002	core	15	27	Clade F	Pbr000207.1	OGG
Shanxiduli	Shanxiduli__GWHPAAYT044763	685	4e-14	OG0000007	core	15	26	Clade H	Pbr042466.1	OGG
Shanxiduli	Shanxiduli__GWHPAAYT044800	321	4.5e-15	OG0000124	core	15	15	Clade G	Pbr013869.1	OGG
Shanxiduli	Shanxiduli__GWHPAAYT045542	660	1.1e-13	OG0000024	core	15	17	Unclassified	Pbr041336.1	OGG
Shanxiduli	Shanxiduli__GWHPAAYT045893	790	0.00074	OG0000074	core	15	15	Clade C	Pbr035115.1	OGG
Shanxiduli	Shanxiduli__GWHPAAYT045951	516	2.1e-12	OG0000056	core	15	15	Clade H	Pbr035149.1	OGG
Shanxiduli	Shanxiduli__GWHPAAYT045954	475	3.6e-13	OG0000058	softcore	14	15	Clade H	Pbr037113.1	OGG
Shanxiduli	Shanxiduli__GWHPAAYT045968	468	6.2e-13	OG0000060	core	15	15	Clade H	Pbr038573.1	OGG
Shanxiduli	Shanxiduli__GWHPAAYT045976	476	9.7e-13	OG0000059	core	15	15	Clade H	Pbr038573.1	OGG
Shanxiduli	Shanxiduli__GWHPAAYT046119	539	1.5e-11	OG0000043	core	15	16	Clade H	Pbr010581.1	OGG
Shanxiduli	Shanxiduli__GWHPAAYT046128	357	1.9e-08	OG0000063	softcore	14	15	Unclassified	Pbr010573.1	OGG
Shanxiduli	Shanxiduli__GWHPAAYT046584	293	5e-11	OG0000064	softcore	14	15	Clade L	Pbr011525.1	OGG
Shanxiduli	Shanxiduli__GWHPAAYT046647	92	9.2e-09	OG0000009	dispensable	13	24	Clade A	Pbr011463.1	OGG
Shanxiduli	Shanxiduli__GWHPAAYT046653	93	4.5e-06	OG0000157	dispensable	13	14	Clade A	Pbr011460.1	OGG
Shanxiduli	Shanxiduli__GWHPAAYT046657	246	8.8e-08	OG0000104	core	15	15	Clade O	Pbr011456.1	OGG
Shanxiduli	Shanxiduli__GWHPAAYT046736	403	2.2e-15	OG0000098	core	15	15	Clade K	Pbr007246.1	OGG
Shanxiduli	Shanxiduli__GWHPAAYT046825	412	2.7e-18	OG0000012	dispensable	13	22	Clade B	Pbr020204.1	OGG
Shanxiduli	Shanxiduli__GWHPAAYT046937	263	1.2e-08	OG0000175	dispensable	13	13	Clade L	Pbr020294.1	OGG
Shanxiduli	Shanxiduli__GWHPAAYT047262	419	1.3e-09	OG0000109	softcore	14	15	Clade D	Pbr023800.1	OGG
Shanxiduli	Shanxiduli__GWHPAAYT047873	513	2.2e-15	OG0000066	core	15	15	Clade G	Pbr040761.1	OGG
Shanxiduli	Shanxiduli__GWHPAAYT047875	241	5.2e-13	OG0000189	dispensable	12	12	Clade G	Pbr040759.1	OGG
Shanxiduli	Shanxiduli__GWHPAAYT048318	451	4.3e-16	OG0000196	dispensable	12	12	Clade K	Pbr037054.1	OGG
Shanxiduli	Shanxiduli__GWHPAAYT049014	610	2.3e-14	OG0000017	core	15	19	Clade H	Pbr027424.1	OGG
Shanxiduli	Shanxiduli__GWHPAAYT049159	385	1.1e-14	OG0000148	softcore	14	14	Clade G	Pbr007793.1	OGG
Shanxiduli	Shanxiduli__GWHPAAYT049450	285	6.3e-05	OG0000038	core	15	16	Clade A	Pbr032336.1	OGG
Shanxiduli	Shanxiduli__GWHPAAYT049730	713	1e-11	OG0000216	dispensable	2	2	Clade C	NA	OGG
Shanxiduli	Shanxiduli__GWHPAAYT050058	219	2.3e-14	OG0000000	core	15	36	Clade N	Pbr030521.1	OGG
Shanxiduli	Shanxiduli__GWHPAAYT050059	259	1.4e-08	OG0000000	core	15	36	Clade N	NA	OGG
Shanxiduli	Shanxiduli__GWHPAAYT050290	418	7.9e-15	OG0000134	softcore	14	14	Clade G	Pbr031549.1	OGG
Shanxiduli	Shanxiduli__GWHPAAYT050793	439	0.0014	OG0000113	softcore	14	15	Clade A	Pbr005918.1	OGG
Shanxiduli	Shanxiduli__GWHPAAYT051312	434	1.3e-08	OG0000021	core	15	18	Clade M	Pbr019789.1	OGG
Shanxiduli	Shanxiduli__GWHPAAYT051399	360	1.7e-10	OG0000152	softcore	14	14	Clade C	Pbr021976.1	OGG
Shanxiduli	Shanxiduli__GWHPAAYT051503	356	3.8e-15	OG0000016	softcore	14	19	Unclassified	Pbr019661.2	OGG
Shanxiduli	Shanxiduli__GWHPAAYT051504	274	5e-12	OG0000165	dispensable	11	13	NA	Pbr019660.1	OGG
Shanxiduli	Shanxiduli__GWHPAAYT051514	201	2.4e-09	OG0000025	softcore	14	17	Clade I	Pbr019649.1	OGG
Shanxiduli	Shanxiduli__GWHPAAYT052746	315	3.7e-14	OG0000022	core	15	18	Clade G	Pbr040660.1	OGG
Shanxiduli	Shanxiduli__GWHPAAYT052795	368	0.0029	OG0000006	softcore	14	26	Unclassified	Pbr034713.1	OGG
Shanxiduli	Shanxiduli__GWHPAAYT052915	361	7.4e-12	OG0000044	core	15	16	Unclassified	Pbr001646.1	OGG
Shanxiduli	Shanxiduli__GWHPAAYT053012	231	1.5e-11	OG0000028	core	15	17	Unclassified	Pbr000853.1	OGG
Shanxiduli	Shanxiduli__GWHPAAYT053364	528	1.9e-11	OG0000133	softcore	14	14	Clade H	Pbr021888.1	OGG
Shanxiduli	Shanxiduli__GWHPAAYT053812	91	1.8e-05	OG0000163	dispensable	13	13	Clade A	Pbr041849.1	OGG
Shanxiduli	Shanxiduli__GWHPAAYT054699	661	2.5e-16	OG0000037	core	15	16	Clade E	Pbr029607.1	OGG
Shanxiduli	Shanxiduli__GWHPAAYT055285	448	4.7e-09	OG0000108	softcore	14	15	Clade J	Pbr037501.1	OGG
Shanxiduli	Shanxiduli__GWHPAAYT055323	449	4.7e-09	OG0000108	softcore	14	15	Clade J	Pbr008831.1	OGG
Shanxiduli	Shanxiduli__GWHPAAYT056068	229	4.9e-08	OG0000003	core	15	26	Clade N	Pbr026823.1	OGG
Shanxiduli	Shanxiduli__GWHPAAYT056221	243	3.6e-10	OG0000177	dispensable	13	13	Clade C	Pbr014375.1	OGG
Shanxiduli	Shanxiduli__GWHPAAYT056677	355	3.4e-08	OG0000125	softcore	14	14	Unclassified	Pbr027108.1	OGG
Shanxiduli	Shanxiduli__GWHPAAYT057121	495	2.3e-11	OG0000080	core	15	15	Clade H	Pbr027099.1	OGG
Shanxiduli	Shanxiduli__GWHPAAYT057403	282	8.5e-10	OG0000114	core	15	15	Clade C	Pbr024517.1	OGG
Shanxiduli	Shanxiduli__GWHPAAYT057686	270	0.00027	OG0000034	core	15	16	Clade A	Pbr041410.1	OGG
Shanxiduli	Shanxiduli__GWHPAAYT057868	346	1.4e-12	OG0000018	core	15	19	Clade F	Pbr040914.1	OGG
Shanxiduli	Shanxiduli__GWHPAAYT058218	325	7e-14	OG0000120	core	15	15	Clade G	Pbr006319.1	OGG
Shanxiduli	Shanxiduli__GWHPAAYT059279	250	1.2e-08	OG0000042	core	15	16	Clade N	Pbr040944.1	OGG
Shanxiduli	Shanxiduli__GWHPAAYT059520	230	2.6e-12	OG0000054	core	15	16	Clade N	Pbr030521.1	OGG
Korla	Korla__GWHPDTVS000311-protein	326	6.6e-14	OG0000120	core	15	15	Clade G	Pbr006319.1	OGG
Korla	Korla__GWHPDTVS000380-protein	356	6.9e-12	OG0000085	core	15	15	Unclassified	Pbr037716.1	OGG
Korla	Korla__GWHPDTVS000397-protein	374	1e-11	OG0000082	core	15	15	Clade F	Pbr041633.1	OGG
Korla	Korla__GWHPDTVS000399-protein	360	9.6e-13	OG0000069	core	15	15	Clade F	Pbr041632.1	OGG
Korla	Korla__GWHPDTVS000535-protein	646	5.3e-05	OG0000020	core	15	19	Unclassified	Pbr009179.1	OGG
Korla	Korla__GWHPDTVS000713-protein	613	2.2e-14	OG0000031	core	15	16	Clade H	Pbr027424.1	OGG
Korla	Korla__GWHPDTVS000753-protein	496	9.1e-14	OG0000180	dispensable	13	13	Clade H	Pbr018411.1	OGG
Korla	Korla__GWHPDTVS000775-protein	464	1.4e-14	OG0000147	softcore	14	14	Clade G	Pbr007793.1	OGG
Korla	Korla__GWHPDTVS001027-protein	288	1.4e-05	OG0000075	core	15	15	Clade A	Pbr028196.1	OGG
Korla	Korla__GWHPDTVS001231-protein	274	1.2e-13	OG0000047	core	15	16	Clade C	Pbr009541.1	OGG
Korla	Korla__GWHPDTVS001426-protein	197	8.4e-14	OG0000029	core	15	16	Clade N	Pbr041312.1	OGG
Korla	Korla__GWHPDTVS001427-protein	249	2.1e-11	OG0000158	dispensable	13	14	Clade N	NA	OGG
Korla	Korla__GWHPDTVS001727-protein	399	4.3e-15	OG0000099	core	15	15	Clade G	Pbr018724.1	OGG
Korla	Korla__GWHPDTVS002025-protein	468	8e-12	OG0000001	core	15	28	Clade M	Pbr007344.1	OGG
Korla	Korla__GWHPDTVS002351-protein	390	0.00039	OG0000204	dispensable	10	10	Clade B	Pbr027564.1	OGG
Korla	Korla__GWHPDTVS002515-protein	604	1.1e-12	OG0000096	core	15	15	Clade N	Pbr041470.1	OGG
Korla	Korla__GWHPDTVS002659-protein	496	1.3e-11	OG0000143	softcore	14	14	Clade M	Pbr035981.1	OGG
Korla	Korla__GWHPDTVS002846-protein	323	1e-10	OG0000141	softcore	14	14	Clade O	Pbr023339.1	OGG
Korla	Korla__GWHPDTVS003154-protein	276	4.8e-08	OG0000155	softcore	14	14	Clade I	Pbr025153.1	OGG
Korla	Korla__GWHPDTVS003162-protein	372	5.4e-16	OG0000140	softcore	14	14	Unclassified	Pbr025166.1	OGG
Korla	Korla__GWHPDTVS003778-protein	464	1e-11	OG0000127	softcore	14	14	Clade G	Pbr016723.1	OGG
Korla	Korla__GWHPDTVS003779-protein	512	1e-15	OG0000067	core	15	15	Clade G	Pbr016725.1	OGG
Korla	Korla__GWHPDTVS004295-protein	429	3.6e-09	OG0000146	dispensable	13	14	Clade D	Pbr004947.1	OGG
Korla	Korla__GWHPDTVS004491-protein	416	5.5e-10	OG0000193	dispensable	9	12	Clade D	Pbr000622.1	OGG
Korla	Korla__GWHPDTVS004546-protein	266	3.7e-11	OG0000013	core	15	21	Clade L	Pbr039170.1	OGG
Korla	Korla__GWHPDTVS005008-protein	411	2.2e-07	OG0000197	dispensable	11	11	Clade H	Pbr037115.1	OGG
Korla	Korla__GWHPDTVS005234-protein	319	1.4e-11	OG0000167	dispensable	13	13	Clade G	Pbr026439.1	OGG
Korla	Korla__GWHPDTVS005236-protein	212	3.8e-12	OG0000207	dispensable	8	8	Clade G	Pbr026439.1	OGG
Korla	Korla__GWHPDTVS005238-protein	321	2.3e-10	OG0000071	softcore	14	15	Clade G	Pbr040436.1	OGG
Korla	Korla__GWHPDTVS005436-protein	953	0.0025	OG0000051	core	15	16	Clade C	Pbr011113.1	OGG
Korla	Korla__GWHPDTVS005939-protein	229	7.6e-12	OG0000065	core	15	15	Clade O	Pbr027356.1	OGG
Korla	Korla__GWHPDTVS005967-protein	454	1.5e-05	OG0000137	dispensable	13	14	Clade B	Pbr021160.1	OGG
Korla	Korla__GWHPDTVS006346-protein	708	6.8e-15	OG0000149	softcore	14	14	Unclassified	Pbr017379.1	OGG
Korla	Korla__GWHPDTVS006579-protein	530	1.9e-08	OG0000052	core	15	16	Clade L	Pbr016539.1	OGG
Korla	Korla__GWHPDTVS006632-protein	360	3.7e-11	OG0000122	core	15	15	Clade D	Pbr031107.2	OGG
Korla	Korla__GWHPDTVS006773-protein	166	0.00016	OG0000161	softcore	14	14	Clade A	Pbr009756.1	OGG
[truncated: 1,224 more rows]

## Sheet: TableS3
Table S3. Summary of bHLH orthogroups, clade classification, and assembly distribution across 15 pear genome assemblies
Orthogroup	OGG_class	Clade	Member_number	Present_assemblies	Assembly_list	Representative_Pbr_ID	All_matched_Pbr_IDs
OG0000000	core	Clade N	36	15	Cuiguan_v1_0,DS_hapA,DS_hapB,Hongxiangsu_hapA_KEL,Hongxiangsu_hapB_EL,MRB_hapA,MRB_hapB,Nijisseiki,Shanxiduli,Korla,Yuluxiang_hapA_KEL,Yuluxiang_hapB_XH,YunhongNO_1,ZhongaiNO_1,d_Anjou	Pbr030521.1	Pbr030521.1,Pbr038274.1
OG0000001	core	Clade M	28	15	Cuiguan_v1_0,DS_hapA,DS_hapB,Hongxiangsu_hapA_KEL,Hongxiangsu_hapB_EL,MRB_hapA,MRB_hapB,Nijisseiki,Shanxiduli,Korla,Yuluxiang_hapA_KEL,Yuluxiang_hapB_XH,YunhongNO_1,ZhongaiNO_1,d_Anjou	Pbr007344.1	Pbr007344.1,Pbr034262.2
OG0000002	core	Clade F	27	15	Cuiguan_v1_0,DS_hapA,DS_hapB,Hongxiangsu_hapA_KEL,Hongxiangsu_hapB_EL,MRB_hapA,MRB_hapB,Nijisseiki,Shanxiduli,Korla,Yuluxiang_hapA_KEL,Yuluxiang_hapB_XH,YunhongNO_1,ZhongaiNO_1,d_Anjou	Pbr000207.1	Pbr000207.1
OG0000003	core	Clade N	26	15	Cuiguan_v1_0,DS_hapA,DS_hapB,Hongxiangsu_hapA_KEL,Hongxiangsu_hapB_EL,MRB_hapA,MRB_hapB,Nijisseiki,Shanxiduli,Korla,Yuluxiang_hapA_KEL,Yuluxiang_hapB_XH,YunhongNO_1,ZhongaiNO_1,d_Anjou	Pbr026823.1	Pbr026823.1
OG0000004	core	Clade C	26	15	Cuiguan_v1_0,DS_hapA,DS_hapB,Hongxiangsu_hapA_KEL,Hongxiangsu_hapB_EL,MRB_hapA,MRB_hapB,Nijisseiki,Shanxiduli,Korla,Yuluxiang_hapA_KEL,Yuluxiang_hapB_XH,YunhongNO_1,ZhongaiNO_1,d_Anjou	Pbr041944.1	Pbr003532.1,Pbr041944.1
OG0000005	core	Clade J	26	15	Cuiguan_v1_0,DS_hapA,DS_hapB,Hongxiangsu_hapA_KEL,Hongxiangsu_hapB_EL,MRB_hapA,MRB_hapB,Nijisseiki,Shanxiduli,Korla,Yuluxiang_hapA_KEL,Yuluxiang_hapB_XH,YunhongNO_1,ZhongaiNO_1,d_Anjou	Pbr021351.1	Pbr021351.1,Pbr042040.1
OG0000006	softcore	Unclassified	26	14	Cuiguan_v1_0,DS_hapA,DS_hapB,Hongxiangsu_hapA_KEL,Hongxiangsu_hapB_EL,MRB_hapA,MRB_hapB,Nijisseiki,Shanxiduli,Korla,Yuluxiang_hapB_XH,YunhongNO_1,ZhongaiNO_1,d_Anjou	Pbr034713.1	Pbr034713.1,Pbr040691.1
OG0000007	core	Clade H	26	15	Cuiguan_v1_0,DS_hapA,DS_hapB,Hongxiangsu_hapA_KEL,Hongxiangsu_hapB_EL,MRB_hapA,MRB_hapB,Nijisseiki,Shanxiduli,Korla,Yuluxiang_hapA_KEL,Yuluxiang_hapB_XH,YunhongNO_1,ZhongaiNO_1,d_Anjou	Pbr042466.1	Pbr037679.1,Pbr042466.1
OG0000008	softcore	Clade B	25	14	Cuiguan_v1_0,DS_hapA,DS_hapB,Hongxiangsu_hapA_KEL,Hongxiangsu_hapB_EL,MRB_hapA,MRB_hapB,Nijisseiki,Shanxiduli,Korla,Yuluxiang_hapA_KEL,Yuluxiang_hapB_XH,YunhongNO_1,d_Anjou	Pbr016589.1	Pbr016589.1
OG0000009	dispensable	Clade A	24	13	Cuiguan_v1_0,DS_hapA,DS_hapB,Hongxiangsu_hapA_KEL,Hongxiangsu_hapB_EL,MRB_hapA,MRB_hapB,Shanxiduli,Korla,Yuluxiang_hapA_KEL,Yuluxiang_hapB_XH,YunhongNO_1,ZhongaiNO_1	Pbr011463.1	Pbr011463.1
OG0000010	softcore	Clade O	24	14	Cuiguan_v1_0,DS_hapA,DS_hapB,Hongxiangsu_hapA_KEL,Hongxiangsu_hapB_EL,MRB_hapA,MRB_hapB,Nijisseiki,Shanxiduli,Korla,Yuluxiang_hapB_XH,YunhongNO_1,ZhongaiNO_1,d_Anjou	Pbr023051.1	Pbr023051.1
OG0000011	core	Clade N	22	15	Cuiguan_v1_0,DS_hapA,DS_hapB,Hongxiangsu_hapA_KEL,Hongxiangsu_hapB_EL,MRB_hapA,MRB_hapB,Nijisseiki,Shanxiduli,Korla,Yuluxiang_hapA_KEL,Yuluxiang_hapB_XH,YunhongNO_1,ZhongaiNO_1,d_Anjou	Pbr030521.1	Pbr030521.1
OG0000012	dispensable	Clade B	22	13	Cuiguan_v1_0,DS_hapA,DS_hapB,Hongxiangsu_hapA_KEL,Hongxiangsu_hapB_EL,MRB_hapA,MRB_hapB,Shanxiduli,Korla,Yuluxiang_hapB_XH,YunhongNO_1,ZhongaiNO_1,d_Anjou	Pbr020204.1	Pbr007168.1,Pbr020204.1
OG0000013	core	Clade L	21	15	Cuiguan_v1_0,DS_hapA,DS_hapB,Hongxiangsu_hapA_KEL,Hongxiangsu_hapB_EL,MRB_hapA,MRB_hapB,Nijisseiki,Shanxiduli,Korla,Yuluxiang_hapA_KEL,Yuluxiang_hapB_XH,YunhongNO_1,ZhongaiNO_1,d_Anjou	Pbr039170.1	Pbr039170.1
OG0000014	core	Clade N	21	15	Cuiguan_v1_0,DS_hapA,DS_hapB,Hongxiangsu_hapA_KEL,Hongxiangsu_hapB_EL,MRB_hapA,MRB_hapB,Nijisseiki,Shanxiduli,Korla,Yuluxiang_hapA_KEL,Yuluxiang_hapB_XH,YunhongNO_1,ZhongaiNO_1,d_Anjou	Pbr008711.1	Pbr008711.1,Pbr019660.1
OG0000015	softcore	Clade H	21	14	Cuiguan_v1_0,DS_hapA,DS_hapB,Hongxiangsu_hapA_KEL,Hongxiangsu_hapB_EL,MRB_hapA,MRB_hapB,Nijisseiki,Shanxiduli,Korla,Yuluxiang_hapA_KEL,Yuluxiang_hapB_XH,ZhongaiNO_1,d_Anjou	Pbr025316.1	Pbr025316.1,Pbr025320.2
OG0000016	softcore	Unclassified	19	14	Cuiguan_v1_0,DS_hapA,DS_hapB,Hongxiangsu_hapA_KEL,Hongxiangsu_hapB_EL,MRB_hapA,MRB_hapB,Nijisseiki,Shanxiduli,Korla,Yuluxiang_hapA_KEL,Yuluxiang_hapB_XH,YunhongNO_1,d_Anjou	Pbr019661.2	Pbr019661.2
OG0000017	core	Clade H	19	15	Cuiguan_v1_0,DS_hapA,DS_hapB,Hongxiangsu_hapA_KEL,Hongxiangsu_hapB_EL,MRB_hapA,MRB_hapB,Nijisseiki,Shanxiduli,Korla,Yuluxiang_hapA_KEL,Yuluxiang_hapB_XH,YunhongNO_1,ZhongaiNO_1,d_Anjou	Pbr027424.1	Pbr027424.1
OG0000018	core	Clade F	19	15	Cuiguan_v1_0,DS_hapA,DS_hapB,Hongxiangsu_hapA_KEL,Hongxiangsu_hapB_EL,MRB_hapA,MRB_hapB,Nijisseiki,Shanxiduli,Korla,Yuluxiang_hapA_KEL,Yuluxiang_hapB_XH,YunhongNO_1,ZhongaiNO_1,d_Anjou	Pbr022523.1	Pbr022523.1,Pbr040914.1
OG0000019	softcore	Unclassified	19	14	Cuiguan_v1_0,DS_hapA,DS_hapB,Hongxiangsu_hapA_KEL,Hongxiangsu_hapB_EL,MRB_hapA,MRB_hapB,Nijisseiki,Shanxiduli,Korla,Yuluxiang_hapA_KEL,YunhongNO_1,ZhongaiNO_1,d_Anjou	Pbr027399.1	Pbr027397.1,Pbr027399.1
OG0000020	core	Unclassified	19	15	Cuiguan_v1_0,DS_hapA,DS_hapB,Hongxiangsu_hapA_KEL,Hongxiangsu_hapB_EL,MRB_hapA,MRB_hapB,Nijisseiki,Shanxiduli,Korla,Yuluxiang_hapA_KEL,Yuluxiang_hapB_XH,YunhongNO_1,ZhongaiNO_1,d_Anjou	Pbr009179.1	Pbr009179.1
OG0000021	core	Clade M	18	15	Cuiguan_v1_0,DS_hapA,DS_hapB,Hongxiangsu_hapA_KEL,Hongxiangsu_hapB_EL,MRB_hapA,MRB_hapB,Nijisseiki,Shanxiduli,Korla,Yuluxiang_hapA_KEL,Yuluxiang_hapB_XH,YunhongNO_1,ZhongaiNO_1,d_Anjou	Pbr019789.1	Pbr019789.1
OG0000022	core	Clade G	18	15	Cuiguan_v1_0,DS_hapA,DS_hapB,Hongxiangsu_hapA_KEL,Hongxiangsu_hapB_EL,MRB_hapA,MRB_hapB,Nijisseiki,Shanxiduli,Korla,Yuluxiang_hapA_KEL,Yuluxiang_hapB_XH,YunhongNO_1,ZhongaiNO_1,d_Anjou	Pbr040660.1	Pbr040660.1
OG0000023	core	Clade L	17	15	Cuiguan_v1_0,DS_hapA,DS_hapB,Hongxiangsu_hapA_KEL,Hongxiangsu_hapB_EL,MRB_hapA,MRB_hapB,Nijisseiki,Shanxiduli,Korla,Yuluxiang_hapA_KEL,Yuluxiang_hapB_XH,YunhongNO_1,ZhongaiNO_1,d_Anjou	Pbr022391.1	Pbr022391.1,Pbr022398.1
OG0000024	core	Unclassified	17	15	Cuiguan_v1_0,DS_hapA,DS_hapB,Hongxiangsu_hapA_KEL,Hongxiangsu_hapB_EL,MRB_hapA,MRB_hapB,Nijisseiki,Shanxiduli,Korla,Yuluxiang_hapA_KEL,Yuluxiang_hapB_XH,YunhongNO_1,ZhongaiNO_1,d_Anjou	Pbr041336.1	Pbr005095.1,Pbr041336.1
OG0000025	softcore	Clade I	17	14	Cuiguan_v1_0,DS_hapA,DS_hapB,Hongxiangsu_hapA_KEL,Hongxiangsu_hapB_EL,MRB_hapA,MRB_hapB,Nijisseiki,Shanxiduli,Korla,Yuluxiang_hapA_KEL,Yuluxiang_hapB_XH,YunhongNO_1,d_Anjou	Pbr019649.1	Pbr019649.1
OG0000026	core	Clade E	17	15	Cuiguan_v1_0,DS_hapA,DS_hapB,Hongxiangsu_hapA_KEL,Hongxiangsu_hapB_EL,MRB_hapA,MRB_hapB,Nijisseiki,Shanxiduli,Korla,Yuluxiang_hapA_KEL,Yuluxiang_hapB_XH,YunhongNO_1,ZhongaiNO_1,d_Anjou	Pbr026078.1	Pbr026078.1
OG0000027	core	Clade C	17	15	Cuiguan_v1_0,DS_hapA,DS_hapB,Hongxiangsu_hapA_KEL,Hongxiangsu_hapB_EL,MRB_hapA,MRB_hapB,Nijisseiki,Shanxiduli,Korla,Yuluxiang_hapA_KEL,Yuluxiang_hapB_XH,YunhongNO_1,ZhongaiNO_1,d_Anjou	Pbr037148.1	Pbr037148.1
OG0000028	core	Unclassified	17	15	Cuiguan_v1_0,DS_hapA,DS_hapB,Hongxiangsu_hapA_KEL,Hongxiangsu_hapB_EL,MRB_hapA,MRB_hapB,Nijisseiki,Shanxiduli,Korla,Yuluxiang_hapA_KEL,Yuluxiang_hapB_XH,YunhongNO_1,ZhongaiNO_1,d_Anjou	Pbr000853.1	Pbr000853.1
OG0000029	core	Clade N	16	15	Cuiguan_v1_0,DS_hapA,DS_hapB,Hongxiangsu_hapA_KEL,Hongxiangsu_hapB_EL,MRB_hapA,MRB_hapB,Nijisseiki,Shanxiduli,Korla,Yuluxiang_hapA_KEL,Yuluxiang_hapB_XH,YunhongNO_1,ZhongaiNO_1,d_Anjou	Pbr030521.1	Pbr030521.1,Pbr041312.1
OG0000030	core	Clade F	16	15	Cuiguan_v1_0,DS_hapA,DS_hapB,Hongxiangsu_hapA_KEL,Hongxiangsu_hapB_EL,MRB_hapA,MRB_hapB,Nijisseiki,Shanxiduli,Korla,Yuluxiang_hapA_KEL,Yuluxiang_hapB_XH,YunhongNO_1,ZhongaiNO_1,d_Anjou	Pbr041632.1	Pbr041632.1
OG0000031	core	Clade H	16	15	Cuiguan_v1_0,DS_hapA,DS_hapB,Hongxiangsu_hapA_KEL,Hongxiangsu_hapB_EL,MRB_hapA,MRB_hapB,Nijisseiki,Shanxiduli,Korla,Yuluxiang_hapA_KEL,Yuluxiang_hapB_XH,YunhongNO_1,ZhongaiNO_1,d_Anjou	Pbr027424.1	Pbr027424.1
OG0000032	core	Unclassified	16	15	Cuiguan_v1_0,DS_hapA,DS_hapB,Hongxiangsu_hapA_KEL,Hongxiangsu_hapB_EL,MRB_hapA,MRB_hapB,Nijisseiki,Shanxiduli,Korla,Yuluxiang_hapA_KEL,Yuluxiang_hapB_XH,YunhongNO_1,ZhongaiNO_1,d_Anjou	Pbr005095.1	Pbr005087.1,Pbr005095.1
OG0000033	core	Clade I	16	15	Cuiguan_v1_0,DS_hapA,DS_hapB,Hongxiangsu_hapA_KEL,Hongxiangsu_hapB_EL,MRB_hapA,MRB_hapB,Nijisseiki,Shanxiduli,Korla,Yuluxiang_hapA_KEL,Yuluxiang_hapB_XH,YunhongNO_1,ZhongaiNO_1,d_Anjou	Pbr019649.1	Pbr019649.1
OG0000034	core	Clade A	16	15	Cuiguan_v1_0,DS_hapA,DS_hapB,Hongxiangsu_hapA_KEL,Hongxiangsu_hapB_EL,MRB_hapA,MRB_hapB,Nijisseiki,Shanxiduli,Korla,Yuluxiang_hapA_KEL,Yuluxiang_hapB_XH,YunhongNO_1,ZhongaiNO_1,d_Anjou	Pbr041410.1	Pbr041410.1
OG0000035	core	Clade A	16	15	Cuiguan_v1_0,DS_hapA,DS_hapB,Hongxiangsu_hapA_KEL,Hongxiangsu_hapB_EL,MRB_hapA,MRB_hapB,Nijisseiki,Shanxiduli,Korla,Yuluxiang_hapA_KEL,Yuluxiang_hapB_XH,YunhongNO_1,ZhongaiNO_1,d_Anjou	Pbr012051.1	Pbr012051.1,Pbr038570.1
OG0000036	softcore	Clade E	16	14	DS_hapA,DS_hapB,Hongxiangsu_hapA_KEL,Hongxiangsu_hapB_EL,MRB_hapA,MRB_hapB,Nijisseiki,Shanxiduli,Korla,Yuluxiang_hapA_KEL,Yuluxiang_hapB_XH,YunhongNO_1,ZhongaiNO_1,d_Anjou	Pbr002358.2	Pbr002358.2
OG0000037	core	Clade E	16	15	Cuiguan_v1_0,DS_hapA,DS_hapB,Hongxiangsu_hapA_KEL,Hongxiangsu_hapB_EL,MRB_hapA,MRB_hapB,Nijisseiki,Shanxiduli,Korla,Yuluxiang_hapA_KEL,Yuluxiang_hapB_XH,YunhongNO_1,ZhongaiNO_1,d_Anjou	Pbr029607.1	Pbr029607.1
OG0000038	core	Clade A	16	15	Cuiguan_v1_0,DS_hapA,DS_hapB,Hongxiangsu_hapA_KEL,Hongxiangsu_hapB_EL,MRB_hapA,MRB_hapB,Nijisseiki,Shanxiduli,Korla,Yuluxiang_hapA_KEL,Yuluxiang_hapB_XH,YunhongNO_1,ZhongaiNO_1,d_Anjou	Pbr032336.1	Pbr032336.1
OG0000039	core	Clade C	16	15	Cuiguan_v1_0,DS_hapA,DS_hapB,Hongxiangsu_hapA_KEL,Hongxiangsu_hapB_EL,MRB_hapA,MRB_hapB,Nijisseiki,Shanxiduli,Korla,Yuluxiang_hapA_KEL,Yuluxiang_hapB_XH,YunhongNO_1,ZhongaiNO_1,d_Anjou	Pbr003533.1	Pbr003533.1
OG0000040	core	Clade C	16	15	Cuiguan_v1_0,DS_hapA,DS_hapB,Hongxiangsu_hapA_KEL,Hongxiangsu_hapB_EL,MRB_hapA,MRB_hapB,Nijisseiki,Shanxiduli,Korla,Yuluxiang_hapA_KEL,Yuluxiang_hapB_XH,YunhongNO_1,ZhongaiNO_1,d_Anjou	Pbr000478.1	Pbr000478.1
OG0000041	core	Clade M	16	15	Cuiguan_v1_0,DS_hapA,DS_hapB,Hongxiangsu_hapA_KEL,Hongxiangsu_hapB_EL,MRB_hapA,MRB_hapB,Nijisseiki,Shanxiduli,Korla,Yuluxiang_hapA_KEL,Yuluxiang_hapB_XH,YunhongNO_1,ZhongaiNO_1,d_Anjou	Pbr042561.1	Pbr042561.1
OG0000042	core	Clade N	16	15	Cuiguan_v1_0,DS_hapA,DS_hapB,Hongxiangsu_hapA_KEL,Hongxiangsu_hapB_EL,MRB_hapA,MRB_hapB,Nijisseiki,Shanxiduli,Korla,Yuluxiang_hapA_KEL,Yuluxiang_hapB_XH,YunhongNO_1,ZhongaiNO_1,d_Anjou	Pbr040944.1	Pbr040944.1
OG0000043	core	Clade H	16	15	Cuiguan_v1_0,DS_hapA,DS_hapB,Hongxiangsu_hapA_KEL,Hongxiangsu_hapB_EL,MRB_hapA,MRB_hapB,Nijisseiki,Shanxiduli,Korla,Yuluxiang_hapA_KEL,Yuluxiang_hapB_XH,YunhongNO_1,ZhongaiNO_1,d_Anjou	Pbr010581.1	Pbr010581.1
OG0000044	core	Unclassified	16	15	Cuiguan_v1_0,DS_hapA,DS_hapB,Hongxiangsu_hapA_KEL,Hongxiangsu_hapB_EL,MRB_hapA,MRB_hapB,Nijisseiki,Shanxiduli,Korla,Yuluxiang_hapA_KEL,Yuluxiang_hapB_XH,YunhongNO_1,ZhongaiNO_1,d_Anjou	Pbr001646.1	Pbr001646.1
OG0000045	core	Clade C	16	15	Cuiguan_v1_0,DS_hapA,DS_hapB,Hongxiangsu_hapA_KEL,Hongxiangsu_hapB_EL,MRB_hapA,MRB_hapB,Nijisseiki,Shanxiduli,Korla,Yuluxiang_hapA_KEL,Yuluxiang_hapB_XH,YunhongNO_1,ZhongaiNO_1,d_Anjou	Pbr011113.1	Pbr011113.1
OG0000046	core	Clade H	16	15	Cuiguan_v1_0,DS_hapA,DS_hapB,Hongxiangsu_hapA_KEL,Hongxiangsu_hapB_EL,MRB_hapA,MRB_hapB,Nijisseiki,Shanxiduli,Korla,Yuluxiang_hapA_KEL,Yuluxiang_hapB_XH,YunhongNO_1,ZhongaiNO_1,d_Anjou	Pbr021888.1	Pbr021888.1
OG0000047	core	Clade C	16	15	Cuiguan_v1_0,DS_hapA,DS_hapB,Hongxiangsu_hapA_KEL,Hongxiangsu_hapB_EL,MRB_hapA,MRB_hapB,Nijisseiki,Shanxiduli,Korla,Yuluxiang_hapA_KEL,Yuluxiang_hapB_XH,YunhongNO_1,ZhongaiNO_1,d_Anjou	Pbr009541.1	Pbr009541.1
OG0000048	core	Clade A	16	15	Cuiguan_v1_0,DS_hapA,DS_hapB,Hongxiangsu_hapA_KEL,Hongxiangsu_hapB_EL,MRB_hapA,MRB_hapB,Nijisseiki,Shanxiduli,Korla,Yuluxiang_hapA_KEL,Yuluxiang_hapB_XH,YunhongNO_1,ZhongaiNO_1,d_Anjou	Pbr000228.1	Pbr000228.1
OG0000049	core	Clade H	16	15	Cuiguan_v1_0,DS_hapA,DS_hapB,Hongxiangsu_hapA_KEL,Hongxiangsu_hapB_EL,MRB_hapA,MRB_hapB,Nijisseiki,Shanxiduli,Korla,Yuluxiang_hapA_KEL,Yuluxiang_hapB_XH,YunhongNO_1,ZhongaiNO_1,d_Anjou	Pbr023429.1	Pbr023429.1
OG0000050	core	Clade N	16	15	Cuiguan_v1_0,DS_hapA,DS_hapB,Hongxiangsu_hapA_KEL,Hongxiangsu_hapB_EL,MRB_hapA,MRB_hapB,Nijisseiki,Shanxiduli,Korla,Yuluxiang_hapA_KEL,Yuluxiang_hapB_XH,YunhongNO_1,ZhongaiNO_1,d_Anjou	Pbr038026.1	Pbr038026.1
OG0000051	core	Clade C	16	15	Cuiguan_v1_0,DS_hapA,DS_hapB,Hongxiangsu_hapA_KEL,Hongxiangsu_hapB_EL,MRB_hapA,MRB_hapB,Nijisseiki,Shanxiduli,Korla,Yuluxiang_hapA_KEL,Yuluxiang_hapB_XH,YunhongNO_1,ZhongaiNO_1,d_Anjou	Pbr011113.1	Pbr011113.1
OG0000052	core	Clade L	16	15	Cuiguan_v1_0,DS_hapA,DS_hapB,Hongxiangsu_hapA_KEL,Hongxiangsu_hapB_EL,MRB_hapA,MRB_hapB,Nijisseiki,Shanxiduli,Korla,Yuluxiang_hapA_KEL,Yuluxiang_hapB_XH,YunhongNO_1,ZhongaiNO_1,d_Anjou	Pbr016539.1	Pbr013792.1,Pbr016539.1
OG0000053	softcore	Clade O	16	14	Cuiguan_v1_0,DS_hapA,DS_hapB,Hongxiangsu_hapA_KEL,Hongxiangsu_hapB_EL,MRB_hapA,MRB_hapB,Nijisseiki,Shanxiduli,Korla,Yuluxiang_hapA_KEL,Yuluxiang_hapB_XH,YunhongNO_1,ZhongaiNO_1	Pbr041171.1	Pbr041171.1
OG0000054	core	Clade N	16	15	Cuiguan_v1_0,DS_hapA,DS_hapB,Hongxiangsu_hapA_KEL,Hongxiangsu_hapB_EL,MRB_hapA,MRB_hapB,Nijisseiki,Shanxiduli,Korla,Yuluxiang_hapA_KEL,Yuluxiang_hapB_XH,YunhongNO_1,ZhongaiNO_1,d_Anjou	Pbr030521.1	Pbr030521.1
OG0000055	core	Clade H	15	15	Cuiguan_v1_0,DS_hapA,DS_hapB,Hongxiangsu_hapA_KEL,Hongxiangsu_hapB_EL,MRB_hapA,MRB_hapB,Nijisseiki,Shanxiduli,Korla,Yuluxiang_hapA_KEL,Yuluxiang_hapB_XH,YunhongNO_1,ZhongaiNO_1,d_Anjou	Pbr037115.1	Pbr013706.1,Pbr037115.1
OG0000056	core	Clade H	15	15	Cuiguan_v1_0,DS_hapA,DS_hapB,Hongxiangsu_hapA_KEL,Hongxiangsu_hapB_EL,MRB_hapA,MRB_hapB,Nijisseiki,Shanxiduli,Korla,Yuluxiang_hapA_KEL,Yuluxiang_hapB_XH,YunhongNO_1,ZhongaiNO_1,d_Anjou	Pbr035149.1	Pbr035149.1
OG0000057	core	Clade H	15	15	Cuiguan_v1_0,DS_hapA,DS_hapB,Hongxiangsu_hapA_KEL,Hongxiangsu_hapB_EL,MRB_hapA,MRB_hapB,Nijisseiki,Shanxiduli,Korla,Yuluxiang_hapA_KEL,Yuluxiang_hapB_XH,YunhongNO_1,ZhongaiNO_1,d_Anjou	Pbr037113.1	Pbr037113.1
OG0000058	softcore	Clade H	15	14	Cuiguan_v1_0,DS_hapA,DS_hapB,Hongxiangsu_hapA_KEL,Hongxiangsu_hapB_EL,MRB_hapA,MRB_hapB,Nijisseiki,Shanxiduli,Korla,Yuluxiang_hapA_KEL,Yuluxiang_hapB_XH,ZhongaiNO_1,d_Anjou	Pbr037113.1	Pbr037113.1
OG0000059	core	Clade H	15	15	Cuiguan_v1_0,DS_hapA,DS_hapB,Hongxiangsu_hapA_KEL,Hongxiangsu_hapB_EL,MRB_hapA,MRB_hapB,Nijisseiki,Shanxiduli,Korla,Yuluxiang_hapA_KEL,Yuluxiang_hapB_XH,YunhongNO_1,ZhongaiNO_1,d_Anjou	Pbr038573.1	Pbr038573.1
OG0000060	core	Clade H	15	15	Cuiguan_v1_0,DS_hapA,DS_hapB,Hongxiangsu_hapA_KEL,Hongxiangsu_hapB_EL,MRB_hapA,MRB_hapB,Nijisseiki,Shanxiduli,Korla,Yuluxiang_hapA_KEL,Yuluxiang_hapB_XH,YunhongNO_1,ZhongaiNO_1,d_Anjou	Pbr038573.1	Pbr038573.1
OG0000061	core	Clade L	15	15	Cuiguan_v1_0,DS_hapA,DS_hapB,Hongxiangsu_hapA_KEL,Hongxiangsu_hapB_EL,MRB_hapA,MRB_hapB,Nijisseiki,Shanxiduli,Korla,Yuluxiang_hapA_KEL,Yuluxiang_hapB_XH,YunhongNO_1,ZhongaiNO_1,d_Anjou	Pbr039170.1	Pbr039170.1
OG0000062	softcore	Unclassified	15	14	Cuiguan_v1_0,DS_hapA,DS_hapB,Hongxiangsu_hapA_KEL,Hongxiangsu_hapB_EL,MRB_hapA,MRB_hapB,Nijisseiki,Shanxiduli,Korla,Yuluxiang_hapA_KEL,YunhongNO_1,ZhongaiNO_1,d_Anjou	Pbr018354.1	Pbr018354.1
OG0000063	softcore	Unclassified	15	14	Cuiguan_v1_0,DS_hapA,DS_hapB,Hongxiangsu_hapA_KEL,Hongxiangsu_hapB_EL,MRB_hapA,MRB_hapB,Nijisseiki,Shanxiduli,Korla,Yuluxiang_hapA_KEL,Yuluxiang_hapB_XH,YunhongNO_1,d_Anjou	Pbr010573.1	Pbr010573.1
OG0000064	softcore	Clade L	15	14	Cuiguan_v1_0,DS_hapA,DS_hapB,Hongxiangsu_hapA_KEL,Hongxiangsu_hapB_EL,MRB_hapA,MRB_hapB,Nijisseiki,Shanxiduli,Korla,Yuluxiang_hapA_KEL,Yuluxiang_hapB_XH,ZhongaiNO_1,d_Anjou	Pbr011525.1	Pbr011525.1,Pbr041211.1
OG0000065	core	Clade O	15	15	Cuiguan_v1_0,DS_hapA,DS_hapB,Hongxiangsu_hapA_KEL,Hongxiangsu_hapB_EL,MRB_hapA,MRB_hapB,Nijisseiki,Shanxiduli,Korla,Yuluxiang_hapA_KEL,Yuluxiang_hapB_XH,YunhongNO_1,ZhongaiNO_1,d_Anjou	Pbr027356.1	Pbr027356.1
OG0000066	core	Clade G	15	15	Cuiguan_v1_0,DS_hapA,DS_hapB,Hongxiangsu_hapA_KEL,Hongxiangsu_hapB_EL,MRB_hapA,MRB_hapB,Nijisseiki,Shanxiduli,Korla,Yuluxiang_hapA_KEL,Yuluxiang_hapB_XH,YunhongNO_1,ZhongaiNO_1,d_Anjou	Pbr040761.1	Pbr040761.1
OG0000067	core	Clade G	15	15	Cuiguan_v1_0,DS_hapA,DS_hapB,Hongxiangsu_hapA_KEL,Hongxiangsu_hapB_EL,MRB_hapA,MRB_hapB,Nijisseiki,Shanxiduli,Korla,Yuluxiang_hapA_KEL,Yuluxiang_hapB_XH,YunhongNO_1,ZhongaiNO_1,d_Anjou	Pbr016725.1	Pbr016725.1
OG0000068	core	Clade F	15	15	Cuiguan_v1_0,DS_hapA,DS_hapB,Hongxiangsu_hapA_KEL,Hongxiangsu_hapB_EL,MRB_hapA,MRB_hapB,Nijisseiki,Shanxiduli,Korla,Yuluxiang_hapA_KEL,Yuluxiang_hapB_XH,YunhongNO_1,ZhongaiNO_1,d_Anjou	Pbr024263.1	Pbr024263.1
OG0000069	core	Clade F	15	15	Cuiguan_v1_0,DS_hapA,DS_hapB,Hongxiangsu_hapA_KEL,Hongxiangsu_hapB_EL,MRB_hapA,MRB_hapB,Nijisseiki,Shanxiduli,Korla,Yuluxiang_hapA_KEL,Yuluxiang_hapB_XH,YunhongNO_1,ZhongaiNO_1,d_Anjou	Pbr041632.1	Pbr041632.1
OG0000070	core	Clade N	15	15	Cuiguan_v1_0,DS_hapA,DS_hapB,Hongxiangsu_hapA_KEL,Hongxiangsu_hapB_EL,MRB_hapA,MRB_hapB,Nijisseiki,Shanxiduli,Korla,Yuluxiang_hapA_KEL,Yuluxiang_hapB_XH,YunhongNO_1,ZhongaiNO_1,d_Anjou	Pbr030521.1	Pbr030521.1
OG0000071	softcore	Clade G	15	14	Cuiguan_v1_0,DS_hapA,DS_hapB,Hongxiangsu_hapA_KEL,Hongxiangsu_hapB_EL,MRB_hapA,MRB_hapB,Nijisseiki,Shanxiduli,Korla,Yuluxiang_hapA_KEL,Yuluxiang_hapB_XH,YunhongNO_1,ZhongaiNO_1	Pbr040436.1	Pbr026439.1,Pbr040436.1
OG0000072	core	Clade L	15	15	Cuiguan_v1_0,DS_hapA,DS_hapB,Hongxiangsu_hapA_KEL,Hongxiangsu_hapB_EL,MRB_hapA,MRB_hapB,Nijisseiki,Shanxiduli,Korla,Yuluxiang_hapA_KEL,Yuluxiang_hapB_XH,YunhongNO_1,ZhongaiNO_1,d_Anjou	Pbr024631.1	Pbr024631.1
OG0000073	core	Clade E	15	15	Cuiguan_v1_0,DS_hapA,DS_hapB,Hongxiangsu_hapA_KEL,Hongxiangsu_hapB_EL,MRB_hapA,MRB_hapB,Nijisseiki,Shanxiduli,Korla,Yuluxiang_hapA_KEL,Yuluxiang_hapB_XH,YunhongNO_1,ZhongaiNO_1,d_Anjou	Pbr006687.1	Pbr006687.1
OG0000074	core	Clade C	15	15	Cuiguan_v1_0,DS_hapA,DS_hapB,Hongxiangsu_hapA_KEL,Hongxiangsu_hapB_EL,MRB_hapA,MRB_hapB,Nijisseiki,Shanxiduli,Korla,Yuluxiang_hapA_KEL,Yuluxiang_hapB_XH,YunhongNO_1,ZhongaiNO_1,d_Anjou	Pbr035115.1	Pbr035115.1
OG0000075	core	Clade A	15	15	Cuiguan_v1_0,DS_hapA,DS_hapB,Hongxiangsu_hapA_KEL,Hongxiangsu_hapB_EL,MRB_hapA,MRB_hapB,Nijisseiki,Shanxiduli,Korla,Yuluxiang_hapA_KEL,Yuluxiang_hapB_XH,YunhongNO_1,ZhongaiNO_1,d_Anjou	Pbr028196.1	Pbr028196.1
OG0000076	core	Clade C	15	15	Cuiguan_v1_0,DS_hapA,DS_hapB,Hongxiangsu_hapA_KEL,Hongxiangsu_hapB_EL,MRB_hapA,MRB_hapB,Nijisseiki,Shanxiduli,Korla,Yuluxiang_hapA_KEL,Yuluxiang_hapB_XH,YunhongNO_1,ZhongaiNO_1,d_Anjou	Pbr003533.1	Pbr003533.1,Pbr041944.1
OG0000077	core	Clade C	15	15	Cuiguan_v1_0,DS_hapA,DS_hapB,Hongxiangsu_hapA_KEL,Hongxiangsu_hapB_EL,MRB_hapA,MRB_hapB,Nijisseiki,Shanxiduli,Korla,Yuluxiang_hapA_KEL,Yuluxiang_hapB_XH,YunhongNO_1,ZhongaiNO_1,d_Anjou	Pbr016145.1	Pbr016145.1
OG0000078	core	Clade M	15	15	Cuiguan_v1_0,DS_hapA,DS_hapB,Hongxiangsu_hapA_KEL,Hongxiangsu_hapB_EL,MRB_hapA,MRB_hapB,Nijisseiki,Shanxiduli,Korla,Yuluxiang_hapA_KEL,Yuluxiang_hapB_XH,YunhongNO_1,ZhongaiNO_1,d_Anjou	Pbr042561.1	Pbr042561.1
OG0000079	core	Clade N	15	15	Cuiguan_v1_0,DS_hapA,DS_hapB,Hongxiangsu_hapA_KEL,Hongxiangsu_hapB_EL,MRB_hapA,MRB_hapB,Nijisseiki,Shanxiduli,Korla,Yuluxiang_hapA_KEL,Yuluxiang_hapB_XH,YunhongNO_1,ZhongaiNO_1,d_Anjou	Pbr040944.1	Pbr040944.1
OG0000080	core	Clade H	15	15	Cuiguan_v1_0,DS_hapA,DS_hapB,Hongxiangsu_hapA_KEL,Hongxiangsu_hapB_EL,MRB_hapA,MRB_hapB,Nijisseiki,Shanxiduli,Korla,Yuluxiang_hapA_KEL,Yuluxiang_hapB_XH,YunhongNO_1,ZhongaiNO_1,d_Anjou	Pbr027099.1	Pbr027099.1
OG0000081	core	Unclassified	15	15	Cuiguan_v1_0,DS_hapA,DS_hapB,Hongxiangsu_hapA_KEL,Hongxiangsu_hapB_EL,MRB_hapA,MRB_hapB,Nijisseiki,Shanxiduli,Korla,Yuluxiang_hapA_KEL,Yuluxiang_hapB_XH,YunhongNO_1,ZhongaiNO_1,d_Anjou	Pbr004866.1	Pbr004866.1
OG0000082	core	Clade F	15	15	Cuiguan_v1_0,DS_hapA,DS_hapB,Hongxiangsu_hapA_KEL,Hongxiangsu_hapB_EL,MRB_hapA,MRB_hapB,Nijisseiki,Shanxiduli,Korla,Yuluxiang_hapA_KEL,Yuluxiang_hapB_XH,YunhongNO_1,ZhongaiNO_1,d_Anjou	Pbr041633.1	Pbr041633.1
OG0000083	core	Clade F	15	15	Cuiguan_v1_0,DS_hapA,DS_hapB,Hongxiangsu_hapA_KEL,Hongxiangsu_hapB_EL,MRB_hapA,MRB_hapB,Nijisseiki,Shanxiduli,Korla,Yuluxiang_hapA_KEL,Yuluxiang_hapB_XH,YunhongNO_1,ZhongaiNO_1,d_Anjou	Pbr041633.1	Pbr041633.1
OG0000084	core	Unclassified	15	15	Cuiguan_v1_0,DS_hapA,DS_hapB,Hongxiangsu_hapA_KEL,Hongxiangsu_hapB_EL,MRB_hapA,MRB_hapB,Nijisseiki,Shanxiduli,Korla,Yuluxiang_hapA_KEL,Yuluxiang_hapB_XH,YunhongNO_1,ZhongaiNO_1,d_Anjou	Pbr004663.1	Pbr004663.1
OG0000085	core	Unclassified	15	15	Cuiguan_v1_0,DS_hapA,DS_hapB,Hongxiangsu_hapA_KEL,Hongxiangsu_hapB_EL,MRB_hapA,MRB_hapB,Nijisseiki,Shanxiduli,Korla,Yuluxiang_hapA_KEL,Yuluxiang_hapB_XH,YunhongNO_1,ZhongaiNO_1,d_Anjou	Pbr037716.1	Pbr037716.1
OG0000086	core	Clade L	15	15	Cuiguan_v1_0,DS_hapA,DS_hapB,Hongxiangsu_hapA_KEL,Hongxiangsu_hapB_EL,MRB_hapA,MRB_hapB,Nijisseiki,Shanxiduli,Korla,Yuluxiang_hapA_KEL,Yuluxiang_hapB_XH,YunhongNO_1,ZhongaiNO_1,d_Anjou	Pbr014934.1	Pbr014934.1
OG0000087	core	Clade L	15	15	Cuiguan_v1_0,DS_hapA,DS_hapB,Hongxiangsu_hapA_KEL,Hongxiangsu_hapB_EL,MRB_hapA,MRB_hapB,Nijisseiki,Shanxiduli,Korla,Yuluxiang_hapA_KEL,Yuluxiang_hapB_XH,YunhongNO_1,ZhongaiNO_1,d_Anjou	Pbr014934.1	Pbr014934.1
OG0000088	core	Clade M	15	15	Cuiguan_v1_0,DS_hapA,DS_hapB,Hongxiangsu_hapA_KEL,Hongxiangsu_hapB_EL,MRB_hapA,MRB_hapB,Nijisseiki,Shanxiduli,Korla,Yuluxiang_hapA_KEL,Yuluxiang_hapB_XH,YunhongNO_1,ZhongaiNO_1,d_Anjou	Pbr009072.1	Pbr009072.1,Pbr025285.1
OG0000089	core	Clade M	15	15	Cuiguan_v1_0,DS_hapA,DS_hapB,Hongxiangsu_hapA_KEL,Hongxiangsu_hapB_EL,MRB_hapA,MRB_hapB,Nijisseiki,Shanxiduli,Korla,Yuluxiang_hapA_KEL,Yuluxiang_hapB_XH,YunhongNO_1,ZhongaiNO_1,d_Anjou	Pbr025285.1	Pbr025285.1
OG0000090	core	Clade M	15	15	Cuiguan_v1_0,DS_hapA,DS_hapB,Hongxiangsu_hapA_KEL,Hongxiangsu_hapB_EL,MRB_hapA,MRB_hapB,Nijisseiki,Shanxiduli,Korla,Yuluxiang_hapA_KEL,Yuluxiang_hapB_XH,YunhongNO_1,ZhongaiNO_1,d_Anjou	Pbr004361.1	Pbr004361.1
OG0000091	softcore	Clade M	15	14	Cuiguan_v1_0,DS_hapA,DS_hapB,Hongxiangsu_hapA_KEL,Hongxiangsu_hapB_EL,MRB_hapA,MRB_hapB,Nijisseiki,Shanxiduli,Yuluxiang_hapA_KEL,Yuluxiang_hapB_XH,YunhongNO_1,ZhongaiNO_1,d_Anjou	Pbr004361.1	Pbr004361.1
OG0000092	core	Clade N	15	15	Cuiguan_v1_0,DS_hapA,DS_hapB,Hongxiangsu_hapA_KEL,Hongxiangsu_hapB_EL,MRB_hapA,MRB_hapB,Nijisseiki,Shanxiduli,Korla,Yuluxiang_hapA_KEL,Yuluxiang_hapB_XH,YunhongNO_1,ZhongaiNO_1,d_Anjou	Pbr013246.1	Pbr013246.1
OG0000093	core	Clade N	15	15	Cuiguan_v1_0,DS_hapA,DS_hapB,Hongxiangsu_hapA_KEL,Hongxiangsu_hapB_EL,MRB_hapA,MRB_hapB,Nijisseiki,Shanxiduli,Korla,Yuluxiang_hapA_KEL,Yuluxiang_hapB_XH,YunhongNO_1,ZhongaiNO_1,d_Anjou	Pbr027487.1	Pbr027487.1
OG0000094	softcore	Clade L	15	14	Cuiguan_v1_0,DS_hapA,DS_hapB,Hongxiangsu_hapA_KEL,Hongxiangsu_hapB_EL,MRB_hapA,MRB_hapB,Nijisseiki,Shanxiduli,Korla,Yuluxiang_hapA_KEL,Yuluxiang_hapB_XH,YunhongNO_1,d_Anjou	Pbr013314.2	Pbr013314.2
OG0000095	core	Clade N	15	15	Cuiguan_v1_0,DS_hapA,DS_hapB,Hongxiangsu_hapA_KEL,Hongxiangsu_hapB_EL,MRB_hapA,MRB_hapB,Nijisseiki,Shanxiduli,Korla,Yuluxiang_hapA_KEL,Yuluxiang_hapB_XH,YunhongNO_1,ZhongaiNO_1,d_Anjou	Pbr015624.1	Pbr015624.1
OG0000096	core	Clade N	15	15	Cuiguan_v1_0,DS_hapA,DS_hapB,Hongxiangsu_hapA_KEL,Hongxiangsu_hapB_EL,MRB_hapA,MRB_hapB,Nijisseiki,Shanxiduli,Korla,Yuluxiang_hapA_KEL,Yuluxiang_hapB_XH,YunhongNO_1,ZhongaiNO_1,d_Anjou	Pbr041470.1	Pbr041470.1
OG0000097	softcore	Clade K	15	14	Cuiguan_v1_0,DS_hapA,DS_hapB,Hongxiangsu_hapA_KEL,Hongxiangsu_hapB_EL,MRB_hapA,MRB_hapB,Nijisseiki,Shanxiduli,Korla,Yuluxiang_hapA_KEL,Yuluxiang_hapB_XH,YunhongNO_1,d_Anjou	Pbr007246.1	Pbr007246.1
OG0000098	core	Clade K	15	15	Cuiguan_v1_0,DS_hapA,DS_hapB,Hongxiangsu_hapA_KEL,Hongxiangsu_hapB_EL,MRB_hapA,MRB_hapB,Nijisseiki,Shanxiduli,Korla,Yuluxiang_hapA_KEL,Yuluxiang_hapB_XH,YunhongNO_1,ZhongaiNO_1,d_Anjou	Pbr007246.1	Pbr007246.1
OG0000099	core	Clade G	15	15	Cuiguan_v1_0,DS_hapA,DS_hapB,Hongxiangsu_hapA_KEL,Hongxiangsu_hapB_EL,MRB_hapA,MRB_hapB,Nijisseiki,Shanxiduli,Korla,Yuluxiang_hapA_KEL,Yuluxiang_hapB_XH,YunhongNO_1,ZhongaiNO_1,d_Anjou	Pbr013624.1	Pbr013624.1,Pbr018724.1
OG0000100	softcore	Clade E	15	14	Cuiguan_v1_0,DS_hapA,DS_hapB,Hongxiangsu_hapA_KEL,Hongxiangsu_hapB_EL,MRB_hapA,MRB_hapB,Nijisseiki,Shanxiduli,Korla,Yuluxiang_hapA_KEL,Yuluxiang_hapB_XH,YunhongNO_1,ZhongaiNO_1	Pbr032962.1	Pbr032962.1
OG0000101	core	Unclassified	15	15	Cuiguan_v1_0,DS_hapA,DS_hapB,Hongxiangsu_hapA_KEL,Hongxiangsu_hapB_EL,MRB_hapA,MRB_hapB,Nijisseiki,Shanxiduli,Korla,Yuluxiang_hapA_KEL,Yuluxiang_hapB_XH,YunhongNO_1,ZhongaiNO_1,d_Anjou	Pbr039557.1	Pbr039557.1
OG0000102	softcore	Clade B	15	14	Cuiguan_v1_0,DS_hapA,DS_hapB,Hongxiangsu_hapA_KEL,Hongxiangsu_hapB_EL,MRB_hapA,MRB_hapB,Nijisseiki,Shanxiduli,Korla,Yuluxiang_hapA_KEL,Yuluxiang_hapB_XH,YunhongNO_1,d_Anjou	Pbr027332.1	Pbr027332.1
OG0000103	core	Clade G	15	15	Cuiguan_v1_0,DS_hapA,DS_hapB,Hongxiangsu_hapA_KEL,Hongxiangsu_hapB_EL,MRB_hapA,MRB_hapB,Nijisseiki,Shanxiduli,Korla,Yuluxiang_hapA_KEL,Yuluxiang_hapB_XH,YunhongNO_1,ZhongaiNO_1,d_Anjou	Pbr034181.1	Pbr034181.1
OG0000104	core	Clade O	15	15	Cuiguan_v1_0,DS_hapA,DS_hapB,Hongxiangsu_hapA_KEL,Hongxiangsu_hapB_EL,MRB_hapA,MRB_hapB,Nijisseiki,Shanxiduli,Korla,Yuluxiang_hapA_KEL,Yuluxiang_hapB_XH,YunhongNO_1,ZhongaiNO_1,d_Anjou	Pbr011456.1	Pbr011456.1
OG0000105	softcore	Unclassified	15	14	Cuiguan_v1_0,DS_hapA,DS_hapB,Hongxiangsu_hapA_KEL,Hongxiangsu_hapB_EL,MRB_hapA,MRB_hapB,Shanxiduli,Korla,Yuluxiang_hapA_KEL,Yuluxiang_hapB_XH,YunhongNO_1,ZhongaiNO_1,d_Anjou	Pbr025166.1	Pbr025166.1
OG0000106	softcore	Clade O	15	14	Cuiguan_v1_0,DS_hapA,DS_hapB,Hongxiangsu_hapA_KEL,Hongxiangsu_hapB_EL,MRB_hapA,MRB_hapB,Nijisseiki,Shanxiduli,Korla,Yuluxiang_hapA_KEL,Yuluxiang_hapB_XH,ZhongaiNO_1,d_Anjou	Pbr034838.2	Pbr034838.2
OG0000107	core	Clade L	15	15	Cuiguan_v1_0,DS_hapA,DS_hapB,Hongxiangsu_hapA_KEL,Hongxiangsu_hapB_EL,MRB_hapA,MRB_hapB,Nijisseiki,Shanxiduli,Korla,Yuluxiang_hapA_KEL,Yuluxiang_hapB_XH,YunhongNO_1,ZhongaiNO_1,d_Anjou	Pbr030032.1	Pbr013200.1,Pbr030032.1
OG0000108	softcore	Clade J	15	14	Cuiguan_v1_0,DS_hapA,DS_hapB,Hongxiangsu_hapA_KEL,Hongxiangsu_hapB_EL,MRB_hapA,MRB_hapB,Nijisseiki,Shanxiduli,Korla,Yuluxiang_hapA_KEL,Yuluxiang_hapB_XH,YunhongNO_1,ZhongaiNO_1	Pbr008831.1	Pbr008831.1,Pbr037501.1
OG0000109	softcore	Clade D	15	14	DS_hapA,DS_hapB,Hongxiangsu_hapA_KEL,Hongxiangsu_hapB_EL,MRB_hapA,MRB_hapB,Nijisseiki,Shanxiduli,Korla,Yuluxiang_hapA_KEL,Yuluxiang_hapB_XH,YunhongNO_1,ZhongaiNO_1,d_Anjou	Pbr023800.1	Pbr023800.1
OG0000110	softcore	Clade N	15	14	Cuiguan_v1_0,DS_hapA,DS_hapB,Hongxiangsu_hapA_KEL,Hongxiangsu_hapB_EL,MRB_hapA,MRB_hapB,Nijisseiki,Shanxiduli,Korla,Yuluxiang_hapA_KEL,Yuluxiang_hapB_XH,YunhongNO_1,ZhongaiNO_1	Pbr013890.1	Pbr013890.1
OG0000111	core	Clade D	15	15	Cuiguan_v1_0,DS_hapA,DS_hapB,Hongxiangsu_hapA_KEL,Hongxiangsu_hapB_EL,MRB_hapA,MRB_hapB,Nijisseiki,Shanxiduli,Korla,Yuluxiang_hapA_KEL,Yuluxiang_hapB_XH,YunhongNO_1,ZhongaiNO_1,d_Anjou	Pbr038717.1	Pbr038717.1
OG0000112	core	Unclassified	15	15	Cuiguan_v1_0,DS_hapA,DS_hapB,Hongxiangsu_hapA_KEL,Hongxiangsu_hapB_EL,MRB_hapA,MRB_hapB,Nijisseiki,Shanxiduli,Korla,Yuluxiang_hapA_KEL,Yuluxiang_hapB_XH,YunhongNO_1,ZhongaiNO_1,d_Anjou	Pbr038923.1	Pbr038923.1
OG0000113	softcore	Clade A	15	14	Cuiguan_v1_0,DS_hapA,DS_hapB,Hongxiangsu_hapA_KEL,Hongxiangsu_hapB_EL,MRB_hapA,MRB_hapB,Nijisseiki,Shanxiduli,Korla,Yuluxiang_hapA_KEL,Yuluxiang_hapB_XH,ZhongaiNO_1,d_Anjou	Pbr005918.1	Pbr005918.1
OG0000114	core	Clade C	15	15	Cuiguan_v1_0,DS_hapA,DS_hapB,Hongxiangsu_hapA_KEL,Hongxiangsu_hapB_EL,MRB_hapA,MRB_hapB,Nijisseiki,Shanxiduli,Korla,Yuluxiang_hapA_KEL,Yuluxiang_hapB_XH,YunhongNO_1,ZhongaiNO_1,d_Anjou	Pbr024517.1	Pbr024517.1
OG0000115	core	Clade B	15	15	Cuiguan_v1_0,DS_hapA,DS_hapB,Hongxiangsu_hapA_KEL,Hongxiangsu_hapB_EL,MRB_hapA,MRB_hapB,Nijisseiki,Shanxiduli,Korla,Yuluxiang_hapA_KEL,Yuluxiang_hapB_XH,YunhongNO_1,ZhongaiNO_1,d_Anjou	Pbr013186.1	Pbr013186.1
OG0000116	softcore	Clade G	15	14	DS_hapA,DS_hapB,Hongxiangsu_hapA_KEL,Hongxiangsu_hapB_EL,MRB_hapA,MRB_hapB,Nijisseiki,Shanxiduli,Korla,Yuluxiang_hapA_KEL,Yuluxiang_hapB_XH,YunhongNO_1,ZhongaiNO_1,d_Anjou	Pbr037618.1	Pbr001568.2,Pbr037618.1
OG0000117	core	Unclassified	15	15	Cuiguan_v1_0,DS_hapA,DS_hapB,Hongxiangsu_hapA_KEL,Hongxiangsu_hapB_EL,MRB_hapA,MRB_hapB,Nijisseiki,Shanxiduli,Korla,Yuluxiang_hapA_KEL,Yuluxiang_hapB_XH,YunhongNO_1,ZhongaiNO_1,d_Anjou	Pbr041312.1	Pbr041312.1
OG0000118	core	Clade B	15	15	Cuiguan_v1_0,DS_hapA,DS_hapB,Hongxiangsu_hapA_KEL,Hongxiangsu_hapB_EL,MRB_hapA,MRB_hapB,Nijisseiki,Shanxiduli,Korla,Yuluxiang_hapA_KEL,Yuluxiang_hapB_XH,YunhongNO_1,ZhongaiNO_1,d_Anjou	Pbr015480.2	Pbr015480.2
OG0000119	core	Clade B	15	15	Cuiguan_v1_0,DS_hapA,DS_hapB,Hongxiangsu_hapA_KEL,Hongxiangsu_hapB_EL,MRB_hapA,MRB_hapB,Nijisseiki,Shanxiduli,Korla,Yuluxiang_hapA_KEL,Yuluxiang_hapB_XH,YunhongNO_1,ZhongaiNO_1,d_Anjou	Pbr040318.1	Pbr040318.1
OG0000120	core	Clade G	15	15	Cuiguan_v1_0,DS_hapA,DS_hapB,Hongxiangsu_hapA_KEL,Hongxiangsu_hapB_EL,MRB_hapA,MRB_hapB,Nijisseiki,Shanxiduli,Korla,Yuluxiang_hapA_KEL,Yuluxiang_hapB_XH,YunhongNO_1,ZhongaiNO_1,d_Anjou	Pbr006319.1	Pbr006319.1
OG0000121	softcore	Clade G	15	14	Cuiguan_v1_0,DS_hapA,DS_hapB,Hongxiangsu_hapA_KEL,Hongxiangsu_hapB_EL,MRB_hapA,MRB_hapB,Nijisseiki,Shanxiduli,Yuluxiang_hapA_KEL,Yuluxiang_hapB_XH,YunhongNO_1,ZhongaiNO_1,d_Anjou	Pbr030944.1	Pbr030944.1
OG0000122	core	Clade D	15	15	Cuiguan_v1_0,DS_hapA,DS_hapB,Hongxiangsu_hapA_KEL,Hongxiangsu_hapB_EL,MRB_hapA,MRB_hapB,Nijisseiki,Shanxiduli,Korla,Yuluxiang_hapA_KEL,Yuluxiang_hapB_XH,YunhongNO_1,ZhongaiNO_1,d_Anjou	Pbr031107.2	Pbr031107.2
OG0000123	core	Clade J	15	15	Cuiguan_v1_0,DS_hapA,DS_hapB,Hongxiangsu_hapA_KEL,Hongxiangsu_hapB_EL,MRB_hapA,MRB_hapB,Nijisseiki,Shanxiduli,Korla,Yuluxiang_hapA_KEL,Yuluxiang_hapB_XH,YunhongNO_1,ZhongaiNO_1,d_Anjou	Pbr041115.1	Pbr041115.1
OG0000124	core	Clade G	15	15	Cuiguan_v1_0,DS_hapA,DS_hapB,Hongxiangsu_hapA_KEL,Hongxiangsu_hapB_EL,MRB_hapA,MRB_hapB,Nijisseiki,Shanxiduli,Korla,Yuluxiang_hapA_KEL,Yuluxiang_hapB_XH,YunhongNO_1,ZhongaiNO_1,d_Anjou	Pbr013869.1	Pbr013869.1
OG0000125	softcore	Unclassified	14	14	Cuiguan_v1_0,DS_hapA,DS_hapB,Hongxiangsu_hapA_KEL,Hongxiangsu_hapB_EL,MRB_hapA,MRB_hapB,Nijisseiki,Shanxiduli,Korla,Yuluxiang_hapA_KEL,Yuluxiang_hapB_XH,YunhongNO_1,d_Anjou	Pbr027108.1	Pbr024260.1,Pbr027108.1
OG0000126	softcore	Clade O	14	14	Cuiguan_v1_0,DS_hapA,DS_hapB,Hongxiangsu_hapA_KEL,Hongxiangsu_hapB_EL,MRB_hapA,MRB_hapB,Nijisseiki,Shanxiduli,Korla,Yuluxiang_hapA_KEL,Yuluxiang_hapB_XH,YunhongNO_1,ZhongaiNO_1	Pbr027356.1	Pbr027356.1
OG0000127	softcore	Clade G	14	14	Cuiguan_v1_0,DS_hapA,DS_hapB,Hongxiangsu_hapA_KEL,Hongxiangsu_hapB_EL,MRB_hapA,MRB_hapB,Nijisseiki,Shanxiduli,Korla,Yuluxiang_hapA_KEL,Yuluxiang_hapB_XH,YunhongNO_1,d_Anjou	Pbr016723.1	Pbr016723.1
OG0000128	softcore	Clade N	14	14	Cuiguan_v1_0,DS_hapA,DS_hapB,Hongxiangsu_hapA_KEL,Hongxiangsu_hapB_EL,MRB_hapA,MRB_hapB,Nijisseiki,Shanxiduli,Korla,Yuluxiang_hapA_KEL,Yuluxiang_hapB_XH,YunhongNO_1,d_Anjou	Pbr026824.1	Pbr026824.1
OG0000129	dispensable	Clade F	14	13	Cuiguan_v1_0,Hongxiangsu_hapA_KEL,Hongxiangsu_hapB_EL,MRB_hapA,MRB_hapB,Nijisseiki,Shanxiduli,Korla,Yuluxiang_hapA_KEL,Yuluxiang_hapB_XH,YunhongNO_1,ZhongaiNO_1,d_Anjou	Pbr040914.1	Pbr040914.1
OG0000130	softcore	Clade G	14	14	Cuiguan_v1_0,DS_hapA,DS_hapB,Hongxiangsu_hapA_KEL,Hongxiangsu_hapB_EL,MRB_hapA,MRB_hapB,Nijisseiki,Shanxiduli,Korla,Yuluxiang_hapA_KEL,Yuluxiang_hapB_XH,YunhongNO_1,ZhongaiNO_1	Pbr027397.1	Pbr027397.1,Pbr027399.1
OG0000131	softcore	Clade C	14	14	Cuiguan_v1_0,DS_hapA,DS_hapB,Hongxiangsu_hapA_KEL,Hongxiangsu_hapB_EL,MRB_hapA,MRB_hapB,Nijisseiki,Shanxiduli,Korla,Yuluxiang_hapA_KEL,Yuluxiang_hapB_XH,YunhongNO_1,d_Anjou	Pbr025341.3	Pbr025341.3
OG0000132	softcore	Clade L	14	14	Cuiguan_v1_0,DS_hapA,DS_hapB,Hongxiangsu_hapA_KEL,Hongxiangsu_hapB_EL,MRB_hapA,MRB_hapB,Nijisseiki,Shanxiduli,Korla,Yuluxiang_hapA_KEL,Yuluxiang_hapB_XH,YunhongNO_1,d_Anjou	Pbr028813.1	Pbr028813.1
OG0000133	softcore	Clade H	14	14	Cuiguan_v1_0,DS_hapA,DS_hapB,Hongxiangsu_hapA_KEL,Hongxiangsu_hapB_EL,MRB_hapA,MRB_hapB,Nijisseiki,Shanxiduli,Korla,Yuluxiang_hapA_KEL,Yuluxiang_hapB_XH,YunhongNO_1,d_Anjou	Pbr021888.1	Pbr021888.1
OG0000134	softcore	Clade G	14	14	Cuiguan_v1_0,DS_hapA,DS_hapB,Hongxiangsu_hapA_KEL,Hongxiangsu_hapB_EL,MRB_hapA,MRB_hapB,Nijisseiki,Shanxiduli,Korla,Yuluxiang_hapA_KEL,Yuluxiang_hapB_XH,YunhongNO_1,ZhongaiNO_1	Pbr010800.1	Pbr010800.1,Pbr031549.1
OG0000135	softcore	Clade E	14	14	Cuiguan_v1_0,DS_hapA,DS_hapB,Hongxiangsu_hapA_KEL,Hongxiangsu_hapB_EL,MRB_hapA,MRB_hapB,Shanxiduli,Korla,Yuluxiang_hapA_KEL,Yuluxiang_hapB_XH,YunhongNO_1,ZhongaiNO_1,d_Anjou	Pbr032962.1	Pbr032962.1
OG0000136	softcore	Unclassified	14	14	Cuiguan_v1_0,DS_hapA,DS_hapB,Hongxiangsu_hapA_KEL,Hongxiangsu_hapB_EL,MRB_hapA,MRB_hapB,Shanxiduli,Korla,Yuluxiang_hapA_KEL,Yuluxiang_hapB_XH,YunhongNO_1,ZhongaiNO_1,d_Anjou	Pbr039557.1	Pbr039557.1
OG0000137	dispensable	Clade B	14	13	Cuiguan_v1_0,DS_hapA,DS_hapB,Hongxiangsu_hapA_KEL,Hongxiangsu_hapB_EL,MRB_hapA,MRB_hapB,Nijisseiki,Shanxiduli,Korla,Yuluxiang_hapA_KEL,Yuluxiang_hapB_XH,ZhongaiNO_1	Pbr021160.1	Pbr021160.1
OG0000138	softcore	Clade G	14	14	DS_hapA,DS_hapB,Hongxiangsu_hapA_KEL,Hongxiangsu_hapB_EL,MRB_hapA,MRB_hapB,Nijisseiki,Shanxiduli,Korla,Yuluxiang_hapA_KEL,Yuluxiang_hapB_XH,YunhongNO_1,ZhongaiNO_1,d_Anjou	Pbr034181.1	Pbr034181.1
OG0000139	softcore	Clade O	14	14	Cuiguan_v1_0,DS_hapA,DS_hapB,Hongxiangsu_hapA_KEL,Hongxiangsu_hapB_EL,MRB_hapA,MRB_hapB,Nijisseiki,Shanxiduli,Korla,Yuluxiang_hapA_KEL,Yuluxiang_hapB_XH,YunhongNO_1,d_Anjou	Pbr011456.1	Pbr011456.1
OG0000140	softcore	Unclassified	14	14	Cuiguan_v1_0,DS_hapA,DS_hapB,Hongxiangsu_hapA_KEL,Hongxiangsu_hapB_EL,MRB_hapA,MRB_hapB,Nijisseiki,Shanxiduli,Korla,Yuluxiang_hapA_KEL,Yuluxiang_hapB_XH,YunhongNO_1,ZhongaiNO_1	Pbr025166.1	Pbr025166.1,Pbr035703.1
OG0000141	softcore	Clade O	14	14	Cuiguan_v1_0,DS_hapA,DS_hapB,Hongxiangsu_hapA_KEL,Hongxiangsu_hapB_EL,MRB_hapA,MRB_hapB,Nijisseiki,Shanxiduli,Korla,Yuluxiang_hapA_KEL,Yuluxiang_hapB_XH,YunhongNO_1,d_Anjou	Pbr023339.1	Pbr023339.1
OG0000142	softcore	Clade M	14	14	Cuiguan_v1_0,DS_hapA,DS_hapB,Hongxiangsu_hapA_KEL,Hongxiangsu_hapB_EL,MRB_hapA,MRB_hapB,Nijisseiki,Shanxiduli,Korla,Yuluxiang_hapA_KEL,Yuluxiang_hapB_XH,YunhongNO_1,d_Anjou	Pbr037384.1	Pbr011696.1,Pbr035981.1,Pbr037384.1
OG0000143	softcore	Clade M	14	14	Cuiguan_v1_0,DS_hapA,DS_hapB,Hongxiangsu_hapA_KEL,Hongxiangsu_hapB_EL,MRB_hapA,MRB_hapB,Nijisseiki,Shanxiduli,Korla,Yuluxiang_hapA_KEL,Yuluxiang_hapB_XH,YunhongNO_1,d_Anjou	Pbr035981.1	Pbr011696.1,Pbr035981.1
OG0000144	softcore	Clade L	14	14	DS_hapA,DS_hapB,Hongxiangsu_hapA_KEL,Hongxiangsu_hapB_EL,MRB_hapA,MRB_hapB,Nijisseiki,Shanxiduli,Korla,Yuluxiang_hapA_KEL,Yuluxiang_hapB_XH,YunhongNO_1,ZhongaiNO_1,d_Anjou	Pbr030032.1	Pbr013200.1,Pbr030032.1
OG0000145	dispensable	Clade J	14	13	Cuiguan_v1_0,DS_hapA,DS_hapB,Hongxiangsu_hapA_KEL,Hongxiangsu_hapB_EL,MRB_hapA,MRB_hapB,Nijisseiki,Shanxiduli,Korla,Yuluxiang_hapA_KEL,Yuluxiang_hapB_XH,YunhongNO_1	Pbr028681.2	Pbr028681.2
OG0000146	dispensable	Clade D	14	13	DS_hapA,DS_hapB,Hongxiangsu_hapA_KEL,Hongxiangsu_hapB_EL,MRB_hapA,MRB_hapB,Nijisseiki,Shanxiduli,Korla,Yuluxiang_hapA_KEL,Yuluxiang_hapB_XH,YunhongNO_1,d_Anjou	Pbr004947.1	Pbr004947.1
OG0000147	softcore	Clade G	14	14	Cuiguan_v1_0,DS_hapA,DS_hapB,Hongxiangsu_hapA_KEL,Hongxiangsu_hapB_EL,MRB_hapA,MRB_hapB,Nijisseiki,Shanxiduli,Korla,Yuluxiang_hapA_KEL,Yuluxiang_hapB_XH,YunhongNO_1,ZhongaiNO_1	Pbr007793.1	Pbr007793.1
OG0000148	softcore	Clade G	14	14	Cuiguan_v1_0,DS_hapA,DS_hapB,Hongxiangsu_hapA_KEL,Hongxiangsu_hapB_EL,MRB_hapA,MRB_hapB,Nijisseiki,Shanxiduli,Korla,Yuluxiang_hapA_KEL,Yuluxiang_hapB_XH,YunhongNO_1,ZhongaiNO_1	Pbr007793.1	Pbr007793.1
OG0000149	softcore	Unclassified	14	14	Cuiguan_v1_0,DS_hapA,DS_hapB,Hongxiangsu_hapA_KEL,Hongxiangsu_hapB_EL,MRB_hapA,MRB_hapB,Nijisseiki,Shanxiduli,Korla,Yuluxiang_hapA_KEL,Yuluxiang_hapB_XH,YunhongNO_1,d_Anjou	Pbr017379.1	Pbr017379.1
OG0000150	softcore	Unclassified	14	14	Cuiguan_v1_0,DS_hapA,DS_hapB,Hongxiangsu_hapA_KEL,Hongxiangsu_hapB_EL,MRB_hapA,MRB_hapB,Shanxiduli,Korla,Yuluxiang_hapA_KEL,Yuluxiang_hapB_XH,YunhongNO_1,ZhongaiNO_1,d_Anjou	Pbr017379.1	Pbr017379.1
OG0000151	softcore	Clade G	14	14	Cuiguan_v1_0,DS_hapA,DS_hapB,Hongxiangsu_hapA_KEL,Hongxiangsu_hapB_EL,MRB_hapA,MRB_hapB,Nijisseiki,Shanxiduli,Korla,Yuluxiang_hapA_KEL,Yuluxiang_hapB_XH,YunhongNO_1,d_Anjou	Pbr017127.1	Pbr017127.1
OG0000152	softcore	Clade C	14	14	Cuiguan_v1_0,DS_hapA,DS_hapB,Hongxiangsu_hapA_KEL,Hongxiangsu_hapB_EL,MRB_hapA,MRB_hapB,Nijisseiki,Shanxiduli,Korla,Yuluxiang_hapA_KEL,Yuluxiang_hapB_XH,YunhongNO_1,d_Anjou	Pbr021976.1	Pbr021976.1
OG0000153	softcore	Clade C	14	14	Cuiguan_v1_0,DS_hapA,DS_hapB,Hongxiangsu_hapA_KEL,Hongxiangsu_hapB_EL,MRB_hapA,MRB_hapB,Nijisseiki,Shanxiduli,Korla,Yuluxiang_hapA_KEL,Yuluxiang_hapB_XH,YunhongNO_1,ZhongaiNO_1	Pbr019740.1	Pbr019740.1
OG0000154	softcore	Unclassified	14	14	Cuiguan_v1_0,DS_hapA,DS_hapB,Hongxiangsu_hapA_KEL,Hongxiangsu_hapB_EL,MRB_hapA,MRB_hapB,Nijisseiki,Shanxiduli,Korla,Yuluxiang_hapA_KEL,Yuluxiang_hapB_XH,YunhongNO_1,ZhongaiNO_1	Pbr028256.1	Pbr028256.1
OG0000155	softcore	Clade I	14	14	Cuiguan_v1_0,DS_hapA,DS_hapB,Hongxiangsu_hapA_KEL,Hongxiangsu_hapB_EL,MRB_hapA,MRB_hapB,Nijisseiki,Shanxiduli,Korla,Yuluxiang_hapA_KEL,Yuluxiang_hapB_XH,YunhongNO_1,ZhongaiNO_1	Pbr025153.1	Pbr025153.1
OG0000156	softcore	Clade D	14	14	Cuiguan_v1_0,DS_hapA,DS_hapB,Hongxiangsu_hapA_KEL,Hongxiangsu_hapB_EL,MRB_hapA,MRB_hapB,Nijisseiki,Shanxiduli,Korla,Yuluxiang_hapA_KEL,Yuluxiang_hapB_XH,ZhongaiNO_1,d_Anjou	Pbr023206.1	Pbr023206.1
OG0000157	dispensable	Clade A	14	13	Cuiguan_v1_0,DS_hapA,DS_hapB,Hongxiangsu_hapA_KEL,Hongxiangsu_hapB_EL,MRB_hapA,MRB_hapB,Shanxiduli,Korla,Yuluxiang_hapA_KEL,Yuluxiang_hapB_XH,YunhongNO_1,ZhongaiNO_1	Pbr011460.1	Pbr011460.1
OG0000158	dispensable	Clade N	14	13	Cuiguan_v1_0,DS_hapA,DS_hapB,Hongxiangsu_hapA_KEL,Hongxiangsu_hapB_EL,MRB_hapA,Nijisseiki,Shanxiduli,Korla,Yuluxiang_hapA_KEL,Yuluxiang_hapB_XH,YunhongNO_1,ZhongaiNO_1	Pbr035149.1	Pbr035149.1
OG0000159	softcore	Clade A	14	14	Cuiguan_v1_0,DS_hapA,DS_hapB,Hongxiangsu_hapA_KEL,Hongxiangsu_hapB_EL,MRB_hapA,MRB_hapB,Nijisseiki,Korla,Yuluxiang_hapA_KEL,Yuluxiang_hapB_XH,YunhongNO_1,ZhongaiNO_1,d_Anjou	NA	NA
OG0000160	dispensable	Clade N	14	13	Cuiguan_v1_0,DS_hapA,DS_hapB,Hongxiangsu_hapA_KEL,Hongxiangsu_hapB_EL,MRB_hapA,MRB_hapB,Nijisseiki,Shanxiduli,Yuluxiang_hapA_KEL,Yuluxiang_hapB_XH,YunhongNO_1,ZhongaiNO_1	Pbr039686.1	Pbr039686.1
OG0000161	softcore	Clade A	14	14	Cuiguan_v1_0,DS_hapA,DS_hapB,Hongxiangsu_hapA_KEL,Hongxiangsu_hapB_EL,MRB_hapA,MRB_hapB,Shanxiduli,Korla,Yuluxiang_hapA_KEL,Yuluxiang_hapB_XH,YunhongNO_1,ZhongaiNO_1,d_Anjou	Pbr009756.1	Pbr009756.1
OG0000162	dispensable	Clade H	13	13	Cuiguan_v1_0,DS_hapA,DS_hapB,Hongxiangsu_hapB_EL,MRB_hapA,MRB_hapB,Nijisseiki,Shanxiduli,Korla,Yuluxiang_hapA_KEL,Yuluxiang_hapB_XH,ZhongaiNO_1,d_Anjou	Pbr038274.1	Pbr038274.1
OG0000163	dispensable	Clade A	13	13	Cuiguan_v1_0,DS_hapA,DS_hapB,Hongxiangsu_hapA_KEL,Hongxiangsu_hapB_EL,MRB_hapA,MRB_hapB,Shanxiduli,Korla,Yuluxiang_hapA_KEL,Yuluxiang_hapB_XH,YunhongNO_1,ZhongaiNO_1	Pbr041849.1	Pbr041849.1
OG0000164	dispensable	Clade A	13	13	Cuiguan_v1_0,DS_hapA,DS_hapB,Hongxiangsu_hapA_KEL,Hongxiangsu_hapB_EL,MRB_hapA,MRB_hapB,Shanxiduli,Korla,Yuluxiang_hapA_KEL,Yuluxiang_hapB_XH,ZhongaiNO_1,d_Anjou	Pbr039112.1	Pbr039112.1
OG0000165	dispensable	NA	13	11	Cuiguan_v1_0,DS_hapA,DS_hapB,Hongxiangsu_hapA_KEL,Hongxiangsu_hapB_EL,MRB_hapA,Nijisseiki,Shanxiduli,Korla,Yuluxiang_hapB_XH,d_Anjou	Pbr019660.1	Pbr019660.1
OG0000166	dispensable	Clade H	13	13	DS_hapA,DS_hapB,Hongxiangsu_hapA_KEL,Hongxiangsu_hapB_EL,MRB_hapA,MRB_hapB,Nijisseiki,Shanxiduli,Korla,Yuluxiang_hapA_KEL,Yuluxiang_hapB_XH,ZhongaiNO_1,d_Anjou	Pbr009044.1	Pbr009044.1
OG0000167	dispensable	Clade G	13	13	Cuiguan_v1_0,DS_hapA,DS_hapB,Hongxiangsu_hapA_KEL,Hongxiangsu_hapB_EL,MRB_hapA,MRB_hapB,Nijisseiki,Shanxiduli,Korla,Yuluxiang_hapA_KEL,Yuluxiang_hapB_XH,d_Anjou	Pbr026439.1	Pbr026439.1
OG0000168	dispensable	Clade M	13	13	Cuiguan_v1_0,DS_hapA,DS_hapB,Hongxiangsu_hapA_KEL,Hongxiangsu_hapB_EL,MRB_hapA,MRB_hapB,Nijisseiki,Shanxiduli,Korla,Yuluxiang_hapA_KEL,Yuluxiang_hapB_XH,YunhongNO_1	Pbr019789.1	Pbr019789.1
OG0000169	dispensable	Unclassified	13	13	DS_hapA,DS_hapB,Hongxiangsu_hapA_KEL,Hongxiangsu_hapB_EL,MRB_hapA,MRB_hapB,Nijisseiki,Shanxiduli,Korla,Yuluxiang_hapA_KEL,Yuluxiang_hapB_XH,YunhongNO_1,d_Anjou	Pbr000853.1	Pbr000853.1
OG0000170	dispensable	Clade C	13	13	Cuiguan_v1_0,DS_hapA,DS_hapB,Hongxiangsu_hapA_KEL,Hongxiangsu_hapB_EL,MRB_hapA,MRB_hapB,Nijisseiki,Korla,Yuluxiang_hapA_KEL,Yuluxiang_hapB_XH,YunhongNO_1,d_Anjou	Pbr010922.1	Pbr010922.1
OG0000171	dispensable	Clade A	13	13	Cuiguan_v1_0,DS_hapA,DS_hapB,Hongxiangsu_hapA_KEL,Hongxiangsu_hapB_EL,MRB_hapA,MRB_hapB,Nijisseiki,Korla,Yuluxiang_hapA_KEL,Yuluxiang_hapB_XH,YunhongNO_1,d_Anjou	Pbr000228.1	Pbr000228.1
OG0000172	dispensable	Clade G	13	13	Cuiguan_v1_0,DS_hapA,DS_hapB,Hongxiangsu_hapA_KEL,Hongxiangsu_hapB_EL,MRB_hapA,MRB_hapB,Nijisseiki,Shanxiduli,Yuluxiang_hapA_KEL,Yuluxiang_hapB_XH,YunhongNO_1,d_Anjou	Pbr017127.1	Pbr017127.1
OG0000173	dispensable	Clade N	13	12	Cuiguan_v1_0,DS_hapA,DS_hapB,Hongxiangsu_hapA_KEL,Hongxiangsu_hapB_EL,MRB_hapA,MRB_hapB,Korla,Yuluxiang_hapA_KEL,Yuluxiang_hapB_XH,YunhongNO_1,ZhongaiNO_1	Pbr008210.1	Pbr008210.1
OG0000174	dispensable	Clade D	13	12	Cuiguan_v1_0,DS_hapA,DS_hapB,Hongxiangsu_hapA_KEL,Hongxiangsu_hapB_EL,Nijisseiki,Shanxiduli,Korla,Yuluxiang_hapA_KEL,Yuluxiang_hapB_XH,ZhongaiNO_1,d_Anjou	Pbr038717.1	Pbr038717.1
OG0000175	dispensable	Clade L	13	13	Cuiguan_v1_0,DS_hapA,DS_hapB,Hongxiangsu_hapA_KEL,Hongxiangsu_hapB_EL,MRB_hapA,MRB_hapB,Nijisseiki,Shanxiduli,Korla,Yuluxiang_hapA_KEL,Yuluxiang_hapB_XH,YunhongNO_1	Pbr020294.1	Pbr020294.1
OG0000176	dispensable	Clade A	13	13	Cuiguan_v1_0,DS_hapA,DS_hapB,Hongxiangsu_hapA_KEL,Hongxiangsu_hapB_EL,MRB_hapA,MRB_hapB,Nijisseiki,Shanxiduli,Korla,Yuluxiang_hapA_KEL,Yuluxiang_hapB_XH,d_Anjou	Pbr005918.1	Pbr005918.1
OG0000177	dispensable	Clade C	13	13	DS_hapA,DS_hapB,Hongxiangsu_hapA_KEL,Hongxiangsu_hapB_EL,MRB_hapA,MRB_hapB,Nijisseiki,Shanxiduli,Korla,Yuluxiang_hapA_KEL,Yuluxiang_hapB_XH,YunhongNO_1,ZhongaiNO_1	Pbr014375.1	Pbr014375.1
OG0000178	dispensable	Clade B	13	13	DS_hapA,DS_hapB,Hongxiangsu_hapA_KEL,Hongxiangsu_hapB_EL,MRB_hapA,MRB_hapB,Nijisseiki,Shanxiduli,Korla,Yuluxiang_hapA_KEL,Yuluxiang_hapB_XH,ZhongaiNO_1,d_Anjou	Pbr030017.2	Pbr030017.2
OG0000179	dispensable	Clade G	13	12	DS_hapA,DS_hapB,Hongxiangsu_hapA_KEL,Hongxiangsu_hapB_EL,MRB_hapA,MRB_hapB,Nijisseiki,Shanxiduli,Korla,Yuluxiang_hapA_KEL,Yuluxiang_hapB_XH,ZhongaiNO_1	Pbr037618.1	Pbr037618.1
OG0000180	dispensable	Clade H	13	13	Cuiguan_v1_0,DS_hapA,DS_hapB,Hongxiangsu_hapA_KEL,Hongxiangsu_hapB_EL,MRB_hapA,MRB_hapB,Nijisseiki,Shanxiduli,Korla,Yuluxiang_hapA_KEL,Yuluxiang_hapB_XH,YunhongNO_1	Pbr018411.1	Pbr018411.1
OG0000181	dispensable	Unclassified	13	13	Cuiguan_v1_0,DS_hapA,DS_hapB,Hongxiangsu_hapA_KEL,Hongxiangsu_hapB_EL,MRB_hapA,MRB_hapB,Nijisseiki,Shanxiduli,Korla,Yuluxiang_hapA_KEL,Yuluxiang_hapB_XH,YunhongNO_1	Pbr019435.1	Pbr019435.1
OG0000182	dispensable	Clade I	13	13	Cuiguan_v1_0,DS_hapA,DS_hapB,Hongxiangsu_hapA_KEL,Hongxiangsu_hapB_EL,MRB_hapA,MRB_hapB,Shanxiduli,Korla,Yuluxiang_hapA_KEL,Yuluxiang_hapB_XH,YunhongNO_1,ZhongaiNO_1	Pbr035437.1	Pbr035437.1,Pbr040195.1
OG0000183	dispensable	Clade G	13	13	Cuiguan_v1_0,DS_hapA,DS_hapB,Hongxiangsu_hapA_KEL,Hongxiangsu_hapB_EL,MRB_hapA,MRB_hapB,Nijisseiki,Shanxiduli,Korla,Yuluxiang_hapA_KEL,Yuluxiang_hapB_XH,ZhongaiNO_1	Pbr040436.1	Pbr016723.1,Pbr017379.1,Pbr018411.1,Pbr037618.1,Pbr040436.1,Pbr040914.1
OG0000184	dispensable	Clade G	13	13	Cuiguan_v1_0,DS_hapA,DS_hapB,Hongxiangsu_hapA_KEL,Hongxiangsu_hapB_EL,MRB_hapA,MRB_hapB,Nijisseiki,Yuluxiang_hapA_KEL,Yuluxiang_hapB_XH,YunhongNO_1,ZhongaiNO_1,d_Anjou	Pbr027397.1	Pbr027397.1,Pbr027399.1
OG0000185	dispensable	Clade A	13	13	DS_hapA,DS_hapB,Hongxiangsu_hapA_KEL,Hongxiangsu_hapB_EL,MRB_hapA,MRB_hapB,Nijisseiki,Shanxiduli,Korla,Yuluxiang_hapA_KEL,Yuluxiang_hapB_XH,YunhongNO_1,ZhongaiNO_1	Pbr007757.1	Pbr007757.1
OG0000186	dispensable	Clade A	12	11	Cuiguan_v1_0,DS_hapA,DS_hapB,Hongxiangsu_hapA_KEL,Hongxiangsu_hapB_EL,MRB_hapA,MRB_hapB,Shanxiduli,Korla,Yuluxiang_hapA_KEL,Yuluxiang_hapB_XH	Pbr039112.1	Pbr039112.1
OG0000187	dispensable	Unclassified	12	12	Cuiguan_v1_0,DS_hapB,Hongxiangsu_hapA_KEL,MRB_hapA,MRB_hapB,Nijisseiki,Shanxiduli,Korla,Yuluxiang_hapA_KEL,YunhongNO_1,ZhongaiNO_1,d_Anjou	Pbr019661.2	Pbr019661.2
OG0000188	dispensable	Clade H	12	12	Cuiguan_v1_0,Hongxiangsu_hapA_KEL,Hongxiangsu_hapB_EL,MRB_hapA,MRB_hapB,Nijisseiki,Shanxiduli,Korla,Yuluxiang_hapA_KEL,Yuluxiang_hapB_XH,ZhongaiNO_1,d_Anjou	Pbr009044.1	Pbr009042.1,Pbr009044.1
OG0000189	dispensable	Clade G	12	12	Cuiguan_v1_0,DS_hapA,DS_hapB,Hongxiangsu_hapA_KEL,Hongxiangsu_hapB_EL,MRB_hapB,Nijisseiki,Shanxiduli,Korla,Yuluxiang_hapA_KEL,Yuluxiang_hapB_XH,YunhongNO_1	Pbr016723.1	Pbr016723.1,Pbr040759.1
OG0000190	dispensable	Clade G	12	12	Cuiguan_v1_0,DS_hapA,DS_hapB,MRB_hapA,MRB_hapB,Nijisseiki,Korla,Yuluxiang_hapA_KEL,Yuluxiang_hapB_XH,YunhongNO_1,ZhongaiNO_1,d_Anjou	Pbr040660.1	Pbr040660.1
OG0000191	dispensable	Clade H	12	12	Cuiguan_v1_0,DS_hapA,DS_hapB,Hongxiangsu_hapA_KEL,Hongxiangsu_hapB_EL,MRB_hapA,MRB_hapB,Nijisseiki,Shanxiduli,Yuluxiang_hapA_KEL,Yuluxiang_hapB_XH,YunhongNO_1	Pbr018411.1	Pbr018411.1
OG0000192	dispensable	Unclassified	12	12	DS_hapA,DS_hapB,Hongxiangsu_hapA_KEL,Hongxiangsu_hapB_EL,MRB_hapA,MRB_hapB,Nijisseiki,Korla,Yuluxiang_hapA_KEL,Yuluxiang_hapB_XH,ZhongaiNO_1,d_Anjou	Pbr041312.1	Pbr041312.1
OG0000193	dispensable	Clade D	12	9	Cuiguan_v1_0,MRB_hapA,MRB_hapB,Nijisseiki,Shanxiduli,Korla,Yuluxiang_hapA_KEL,ZhongaiNO_1,d_Anjou	Pbr000622.1	Pbr000622.1
OG0000194	dispensable	Clade A	12	12	Cuiguan_v1_0,DS_hapA,DS_hapB,Hongxiangsu_hapA_KEL,Hongxiangsu_hapB_EL,MRB_hapA,MRB_hapB,Shanxiduli,Korla,Yuluxiang_hapA_KEL,Yuluxiang_hapB_XH,YunhongNO_1	Pbr011460.1	Pbr011460.1
OG0000195	dispensable	Clade I	12	12	DS_hapA,DS_hapB,Hongxiangsu_hapA_KEL,Hongxiangsu_hapB_EL,MRB_hapA,MRB_hapB,Nijisseiki,Yuluxiang_hapA_KEL,Yuluxiang_hapB_XH,YunhongNO_1,ZhongaiNO_1,d_Anjou	Pbr019740.1	Pbr019740.1
OG0000196	dispensable	Clade K	12	12	DS_hapA,DS_hapB,Hongxiangsu_hapA_KEL,Hongxiangsu_hapB_EL,MRB_hapA,MRB_hapB,Shanxiduli,Korla,Yuluxiang_hapA_KEL,Yuluxiang_hapB_XH,YunhongNO_1,ZhongaiNO_1	Pbr037054.1	Pbr037054.1
OG0000197	dispensable	Clade H	11	11	DS_hapB,Hongxiangsu_hapB_EL,MRB_hapA,MRB_hapB,Nijisseiki,Shanxiduli,Korla,Yuluxiang_hapA_KEL,Yuluxiang_hapB_XH,YunhongNO_1,d_Anjou	Pbr023429.1	Pbr013706.1,Pbr023429.1,Pbr035149.1,Pbr037115.1
OG0000198	dispensable	Clade A	11	11	Cuiguan_v1_0,DS_hapA,DS_hapB,Hongxiangsu_hapA_KEL,Hongxiangsu_hapB_EL,MRB_hapA,MRB_hapB,Shanxiduli,Korla,Yuluxiang_hapA_KEL,YunhongNO_1	Pbr041849.1	Pbr041849.1
OG0000199	dispensable	Clade J	11	11	Cuiguan_v1_0,DS_hapA,DS_hapB,Hongxiangsu_hapA_KEL,Hongxiangsu_hapB_EL,MRB_hapA,MRB_hapB,Nijisseiki,Yuluxiang_hapA_KEL,Yuluxiang_hapB_XH,ZhongaiNO_1	Pbr041312.1	Pbr041312.1
OG0000200	dispensable	Clade J	11	11	Cuiguan_v1_0,DS_hapA,DS_hapB,Hongxiangsu_hapA_KEL,Hongxiangsu_hapB_EL,Nijisseiki,Shanxiduli,Korla,Yuluxiang_hapA_KEL,Yuluxiang_hapB_XH,d_Anjou	Pbr041312.1	Pbr041312.1
OG0000201	dispensable	Clade N	11	11	Cuiguan_v1_0,DS_hapA,DS_hapB,Hongxiangsu_hapA_KEL,Hongxiangsu_hapB_EL,MRB_hapA,MRB_hapB,Korla,Yuluxiang_hapA_KEL,Yuluxiang_hapB_XH,ZhongaiNO_1	Pbr038574.1	Pbr038574.1
OG0000202	dispensable	Clade G	11	11	Cuiguan_v1_0,DS_hapA,DS_hapB,Hongxiangsu_hapA_KEL,Hongxiangsu_hapB_EL,MRB_hapA,MRB_hapB,Nijisseiki,Shanxiduli,Korla,Yuluxiang_hapA_KEL	Pbr027398.1	Pbr027398.1,Pbr027399.1
OG0000203	dispensable	Clade H	10	9	Cuiguan_v1_0,Hongxiangsu_hapA_KEL,MRB_hapA,MRB_hapB,Nijisseiki,Shanxiduli,Yuluxiang_hapA_KEL,ZhongaiNO_1,d_Anjou	Pbr025316.1	Pbr009042.1,Pbr025316.1,Pbr025320.2
OG0000204	dispensable	Clade B	10	10	Cuiguan_v1_0,DS_hapA,DS_hapB,Hongxiangsu_hapA_KEL,Hongxiangsu_hapB_EL,Nijisseiki,Shanxiduli,Korla,Yuluxiang_hapA_KEL,Yuluxiang_hapB_XH	Pbr027564.1	Pbr027564.1
OG0000205	dispensable	Clade J	9	9	Cuiguan_v1_0,DS_hapA,DS_hapB,Hongxiangsu_hapA_KEL,Hongxiangsu_hapB_EL,Nijisseiki,Yuluxiang_hapA_KEL,Yuluxiang_hapB_XH,ZhongaiNO_1	Pbr041312.1	Pbr041312.1
OG0000206	dispensable	Clade B	9	9	Cuiguan_v1_0,DS_hapA,DS_hapB,MRB_hapA,MRB_hapB,Korla,Yuluxiang_hapA_KEL,YunhongNO_1,ZhongaiNO_1	Pbr040318.1	Pbr040318.1
OG0000207	dispensable	Clade G	8	8	DS_hapB,Hongxiangsu_hapA_KEL,Hongxiangsu_hapB_EL,Nijisseiki,Korla,Yuluxiang_hapA_KEL,Yuluxiang_hapB_XH,d_Anjou	Pbr026439.1	Pbr026439.1
OG0000208	dispensable	NA	8	8	Cuiguan_v1_0,DS_hapA,DS_hapB,MRB_hapA,MRB_hapB,Nijisseiki,Shanxiduli,Korla	Pbr027398.1	Pbr027398.1
OG0000209	dispensable	Clade L	3	3	MRB_hapB,Yuluxiang_hapA_KEL,d_Anjou	Pbr011525.1	Pbr011525.1
OG0000210	dispensable	Clade L	2	2	DS_hapB,Korla	Pbr011525.1	Pbr011525.1
OG0000211	dispensable	Clade L	2	2	Cuiguan_v1_0,Nijisseiki	Pbr011525.1	Pbr011525.1
OG0000212	dispensable	Clade L	2	2	DS_hapA,Yuluxiang_hapB_XH	Pbr011525.1	Pbr011525.1
OG0000213	dispensable	NA	2	2	Hongxiangsu_hapA_KEL,Yuluxiang_hapA_KEL	NA	NA
OG0000214	dispensable	Clade J	2	2	MRB_hapA,MRB_hapB	Pbr041312.1	Pbr041312.1
OG0000215	dispensable	Clade H	2	2	Hongxiangsu_hapA_KEL,Yuluxiang_hapA_KEL	Pbr013706.1	Pbr013706.1
OG0000216	dispensable	Clade C	2	2	Shanxiduli,ZhongaiNO_1	NA	NA

## Sheet: TableS4
Table S4: Ka, Ks and Ka/Ks values of duplicated bHLH gene pairs in pear genomes
Assembly	Group	Gene1	Gene2	Duplication_type	OGG_class_pair	Ka	Ks	Ka_Ks
d_Anjou	European	DAnjou_Chr10v0.1_23919.1	DAnjou_Chr5v0.1_10946.1	WGD_or_segmental	core-core	0.0564	0.1363	0.4138
d_Anjou	European	DAnjou_Chr10v0.1_24153.1	DAnjou_Chr5v0.1_11162.1	WGD_or_segmental	core-core	0.1362	0.2978	0.4572
d_Anjou	European	DAnjou_Chr10v0.1_24211.1	DAnjou_Chr10v0.1_24212.1	WGD_or_segmental	core-core	0.5431	1.6449	0.3302
d_Anjou	European	DAnjou_Chr10v0.1_24211.1	DAnjou_Chr5v0.1_11209.1	WGD_or_segmental	core-core	0.0729	0.0691	1.0558
d_Anjou	European	DAnjou_Chr10v0.1_24211.1	DAnjou_Chr5v0.1_11253.1	WGD_or_segmental	core-core	0.0729	0.0691	1.0558
d_Anjou	European	DAnjou_Chr10v0.1_24212.1	DAnjou_Chr10v0.1_24213.1	tandem	core-core	0.047	0.0485	0.9692
d_Anjou	European	DAnjou_Chr10v0.1_24349.1	DAnjou_Chr5v0.1_11399.1	WGD_or_segmental	dispensable-core	0.1189	0.2282	0.5209
d_Anjou	European	DAnjou_Chr10v0.1_24737.1	DAnjou_Chr5v0.1_11835.1	WGD_or_segmental	core-core	0.0731	0.1782	0.4103
d_Anjou	European	DAnjou_Chr10v0.1_24868.1	DAnjou_Chr5v0.1_12036.1	WGD_or_segmental	softcore-private_unassigned	0.0719	0.1929	0.3729
d_Anjou	European	DAnjou_Chr10v0.1_25027.1	DAnjou_Chr10v0.1_25059.1	WGD_or_segmental	core-core	0.0045	0.0126	0.3572
d_Anjou	European	DAnjou_Chr10v0.1_25027.1	DAnjou_Chr5v0.1_12206.1	WGD_or_segmental	core-softcore	0.063	0.1288	0.4891
d_Anjou	European	DAnjou_Chr10v0.1_25059.1	DAnjou_Chr5v0.1_12206.1	WGD_or_segmental	core-softcore	0.0639	0.1385	0.4618
d_Anjou	European	DAnjou_Chr10v0.1_25083.1	DAnjou_Chr5v0.1_12224.1	WGD_or_segmental	dispensable-softcore	0.1829	0.4104	0.4455
d_Anjou	European	DAnjou_Chr10v0.1_25083.1	DAnjou_Chr5v0.1_12291.1	WGD_or_segmental	dispensable-softcore	0.2479	0.3347	0.7405
d_Anjou	European	DAnjou_Chr10v0.1_25085.1	DAnjou_Chr10v0.1_25086.1	tandem	dispensable-dispensable	0.0233	0.0488	0.4782
d_Anjou	European	DAnjou_Chr10v0.1_25108.1	DAnjou_Chr12v0.1_31445.1	WGD_or_segmental	core-softcore	0.27	1.6609	0.1626
d_Anjou	European	DAnjou_Chr10v0.1_25108.1	DAnjou_Chr4v0.1_10000.1	WGD_or_segmental	core-core	0.2759	1.3674	0.2018
d_Anjou	European	DAnjou_Chr10v0.1_25108.1	DAnjou_Chr5v0.1_12247.1	WGD_or_segmental	core-core	0.044	0.2096	0.2098
d_Anjou	European	DAnjou_Chr10v0.1_25455.1	DAnjou_Chr5v0.1_12708.1	WGD_or_segmental	core-core	0.067	0.155	0.4321
d_Anjou	European	DAnjou_Chr10v0.1_25618.1	DAnjou_Chr5v0.1_12885.1	WGD_or_segmental	softcore-core	0.0289	0.1314	0.2199
d_Anjou	European	DAnjou_Chr10v0.1_25745.1	DAnjou_Chr5v0.1_13005.1	WGD_or_segmental	core-core	0.069	0.1527	0.4518
d_Anjou	European	DAnjou_Chr10v0.1_25861.1	DAnjou_Chr17v0.1_45513.1	WGD_or_segmental	dispensable-softcore	0.4845	1.8892	0.2564
d_Anjou	European	DAnjou_Chr10v0.1_25861.1	DAnjou_Chr5v0.1_13125.1	WGD_or_segmental	dispensable-core	0.0779	0.1577	0.494
d_Anjou	European	DAnjou_Chr10v0.1_25861.1	DAnjou_Chr9v0.1_22762.1	WGD_or_segmental	dispensable-core	0.4978	1.5403	0.3232
d_Anjou	European	DAnjou_Chr10v0.1_26012.1	DAnjou_Chr11v0.1_28545.1	WGD_or_segmental	core-softcore	0.413	1.6018	0.2578
d_Anjou	European	DAnjou_Chr10v0.1_26012.1	DAnjou_Chr5v0.1_13312.1	WGD_or_segmental	core-dispensable	0.039	0.107	0.3642
d_Anjou	European	DAnjou_Chr10v0.1_26020.1	DAnjou_Chr11v0.1_28532.1	WGD_or_segmental	core-softcore	0.4067	1.5385	0.2644
d_Anjou	European	DAnjou_Chr10v0.1_26020.1	DAnjou_Chr5v0.1_13312.1	WGD_or_segmental	core-dispensable	0.039	0.107	0.3642
d_Anjou	European	DAnjou_Chr10v0.1_26040.1	DAnjou_Chr11v0.1_28492.1	WGD_or_segmental	core-private_unassigned	0.3376	2.5091	0.1345
d_Anjou	European	DAnjou_Chr10v0.1_26040.1	DAnjou_Chr3v0.1_07174.1	WGD_or_segmental	core-core	0.253	1.6303	0.1552
d_Anjou	European	DAnjou_Chr10v0.1_26040.1	DAnjou_Chr5v0.1_13329.1	WGD_or_segmental	core-core	0.0461	0.2305	0.1998
d_Anjou	European	DAnjou_Chr11v0.1_26580.1	DAnjou_Chr3v0.1_05559.1	WGD_or_segmental	softcore-dispensable	0.0552	0.1449	0.3812
d_Anjou	European	DAnjou_Chr11v0.1_26580.1	DAnjou_Chr3v0.1_05573.1	WGD_or_segmental	softcore-dispensable	0.0552	0.1449	0.3812
d_Anjou	European	DAnjou_Chr11v0.1_27507.1	DAnjou_Chr11v0.1_28723.1	dispersed	core-dispensable	0.1906	0.6101	0.3123
d_Anjou	European	DAnjou_Chr11v0.1_27507.1	DAnjou_Chr3v0.1_06276.1	dispersed	core-dispensable	0.2634	0.7624	0.3455
d_Anjou	European	DAnjou_Chr11v0.1_27664.1	DAnjou_Chr11v0.1_27666.1	proximal	dispensable-dispensable	0.1099	0.1573	0.6991
d_Anjou	European	DAnjou_Chr11v0.1_28492.1	DAnjou_Chr3v0.1_07174.1	WGD_or_segmental	private_unassigned-core	0.1695	0.3624	0.4677
d_Anjou	European	DAnjou_Chr11v0.1_28492.1	DAnjou_Chr5v0.1_13329.1	WGD_or_segmental	private_unassigned-core	0.3497	1.2676	0.2759
d_Anjou	European	DAnjou_Chr11v0.1_28532.1	DAnjou_Chr5v0.1_13312.1	WGD_or_segmental	softcore-dispensable	0.4017	1.8214	0.2205
d_Anjou	European	DAnjou_Chr11v0.1_29029.1	DAnjou_Chr3v0.1_07774.1	WGD_or_segmental	softcore-softcore	0.0409	0.2383	0.1715
d_Anjou	European	DAnjou_Chr12v0.1_29852.1	DAnjou_Chr14v0.1_34660.1	WGD_or_segmental	core-core	0.1078	0.1668	0.6463
d_Anjou	European	DAnjou_Chr12v0.1_30087.1	DAnjou_Chr14v0.1_34852.1	WGD_or_segmental	core-core	0.1222	0.3854	0.3171
d_Anjou	European	DAnjou_Chr12v0.1_31016.1	DAnjou_Chr12v0.1_31091.1	WGD_or_segmental	core-core	0.0037	0.0054	0.689
d_Anjou	European	DAnjou_Chr12v0.1_31016.1	DAnjou_Chr4v0.1_09694.1	WGD_or_segmental	core-core	0.0609	0.1431	0.4257
d_Anjou	European	DAnjou_Chr12v0.1_31036.1	DAnjou_Chr4v0.1_09694.1	WGD_or_segmental	core-core	0.0628	0.1446	0.4347
d_Anjou	European	DAnjou_Chr12v0.1_31091.1	DAnjou_Chr4v0.1_09694.1	WGD_or_segmental	core-core	0.0628	0.1446	0.4347
d_Anjou	European	DAnjou_Chr12v0.1_31292.1	DAnjou_Chr4v0.1_09875.1	WGD_or_segmental	dispensable-softcore	0.0401	0.1919	0.2092
d_Anjou	European	DAnjou_Chr12v0.1_31445.1	DAnjou_Chr4v0.1_10000.1	WGD_or_segmental	softcore-core	0.0248	0.1464	0.1692
d_Anjou	European	DAnjou_Chr12v0.1_31445.1	DAnjou_Chr5v0.1_12247.1	WGD_or_segmental	softcore-core	0.2907	2.4093	0.1207
d_Anjou	European	DAnjou_Chr13v0.1_31993.1	DAnjou_Chr14v0.1_36010.1	WGD_or_segmental	softcore-core	0.4895	2.0742	0.236
d_Anjou	European	DAnjou_Chr13v0.1_31993.1	DAnjou_Chr16v0.1_40567.1	WGD_or_segmental	softcore-softcore	0.0897	0.2106	0.4257
d_Anjou	European	DAnjou_Chr13v0.1_31993.1	DAnjou_Chr16v0.1_40924.1	WGD_or_segmental	softcore-softcore	0.0897	0.2106	0.4257
d_Anjou	European	DAnjou_Chr13v0.1_32067.1	DAnjou_Chr16v0.1_40632.1	WGD_or_segmental	core-core	0.0285	0.2338	0.122
d_Anjou	European	DAnjou_Chr13v0.1_32259.1	DAnjou_Chr16v0.1_40666.1	WGD_or_segmental	softcore-core	0.0599	0.1908	0.314
d_Anjou	European	DAnjou_Chr13v0.1_32272.1	DAnjou_Chr16v0.1_40683.1	WGD_or_segmental	dispensable-core	0.0343	0.153	0.224
d_Anjou	European	DAnjou_Chr13v0.1_32272.1	DAnjou_Chr17v0.1_44012.1	WGD_or_segmental	dispensable-softcore	0.5253	1.9713	0.2665
d_Anjou	European	DAnjou_Chr13v0.1_32272.1	DAnjou_Chr6v0.1_15541.1	WGD_or_segmental	dispensable-dispensable	0.3822	1.7178	0.2225
d_Anjou	European	DAnjou_Chr13v0.1_32272.1	DAnjou_Chr9v0.1_21177.1	WGD_or_segmental	dispensable-softcore	0.3944	1.712	0.2304
d_Anjou	European	DAnjou_Chr13v0.1_32480.1	DAnjou_Chr14v0.1_35701.1	WGD_or_segmental	core-private_unassigned	0.3575	1.6833	0.2124
d_Anjou	European	DAnjou_Chr13v0.1_32480.1	DAnjou_Chr16v0.1_40911.1	WGD_or_segmental	core-core	0.0489	0.1865	0.2623
d_Anjou	European	DAnjou_Chr13v0.1_32480.1	DAnjou_Chr16v0.1_41001.1	WGD_or_segmental	core-core	0.0533	0.1806	0.2953
d_Anjou	European	DAnjou_Chr13v0.1_32480.1	DAnjou_Chr6v0.1_15342.1	WGD_or_segmental	core-softcore	0.3614	1.5069	0.2398
d_Anjou	European	DAnjou_Chr13v0.1_32837.1	DAnjou_Chr14v0.1_35348.1	WGD_or_segmental	softcore-softcore	0.5431	1.285	0.4227
d_Anjou	European	DAnjou_Chr13v0.1_32837.1	DAnjou_Chr6v0.1_14886.1	WGD_or_segmental	softcore-softcore	0.5115	1.503	0.3403
d_Anjou	European	DAnjou_Chr13v0.1_33253.1	DAnjou_Chr16v0.1_41789.1	WGD_or_segmental	core-softcore	0.0784	0.1142	0.686
d_Anjou	European	DAnjou_Chr13v0.1_33515.1	DAnjou_Chr16v0.1_42004.1	WGD_or_segmental	core-core	0.1851	0.3443	0.5374
d_Anjou	European	DAnjou_Chr13v0.1_33546.1	DAnjou_Chr16v0.1_42035.1	WGD_or_segmental	softcore-softcore	0.0471	0.1175	0.4011
d_Anjou	European	DAnjou_Chr14v0.1_34654.1	DAnjou_Chr3v0.1_05559.1	WGD_or_segmental	core-dispensable	0.4918	3.9107	0.1258
d_Anjou	European	DAnjou_Chr14v0.1_34654.1	DAnjou_Chr7v0.1_15914.1	WGD_or_segmental	core-softcore	0.5707	2.0105	0.2838
d_Anjou	European	DAnjou_Chr14v0.1_34854.1	DAnjou_Chr14v0.1_34855.1	tandem	core-core	0.1346	0.2406	0.5594
d_Anjou	European	DAnjou_Chr14v0.1_35018.1	DAnjou_Chr6v0.1_14410.1	WGD_or_segmental	core-core	0.0588	0.1991	0.2953
d_Anjou	European	DAnjou_Chr14v0.1_35040.1	DAnjou_Chr1v0.1_00630.1	WGD_or_segmental	core-core	0.3924	1.5557	0.2522
d_Anjou	European	DAnjou_Chr14v0.1_35040.1	DAnjou_Chr6v0.1_14410.1	WGD_or_segmental	core-core	0.0577	0.2091	0.276
d_Anjou	European	DAnjou_Chr14v0.1_35208.1	DAnjou_Chr6v0.1_14683.1	WGD_or_segmental	core-core	0.0898	0.1898	0.4732
d_Anjou	European	DAnjou_Chr14v0.1_35232.1	DAnjou_Chr6v0.1_14726.1	WGD_or_segmental	core-softcore	0.2267	0.7766	0.2919
d_Anjou	European	DAnjou_Chr14v0.1_35235.1	DAnjou_Chr1v0.1_00856.1	WGD_or_segmental	core-private_unassigned	0.5026	2.2376	0.2246
d_Anjou	European	DAnjou_Chr14v0.1_35338.1	DAnjou_Chr17v0.1_42715.1	WGD_or_segmental	core-core	0.261	1.4135	0.1846
d_Anjou	European	DAnjou_Chr14v0.1_35338.1	DAnjou_Chr17v0.1_42894.1	WGD_or_segmental	core-softcore	0.2616	1.8589	0.1407
d_Anjou	European	DAnjou_Chr14v0.1_35338.1	DAnjou_Chr6v0.1_14879.1	WGD_or_segmental	core-core	0.0282	0.1565	0.18
d_Anjou	European	DAnjou_Chr14v0.1_35348.1	DAnjou_Chr6v0.1_14886.1	WGD_or_segmental	softcore-softcore	0.1348	0.1172	1.1499
d_Anjou	European	DAnjou_Chr14v0.1_35348.1	DAnjou_Chr6v0.1_14898.1	WGD_or_segmental	softcore-softcore	0.1292	0.1281	1.0083
d_Anjou	European	DAnjou_Chr14v0.1_35701.1	DAnjou_Chr15v0.1_40012.1	WGD_or_segmental	private_unassigned-dispensable	0.098	0.166	0.5906
d_Anjou	European	DAnjou_Chr14v0.1_35701.1	DAnjou_Chr16v0.1_40911.1	WGD_or_segmental	private_unassigned-core	0.3356	1.4771	0.2272
d_Anjou	European	DAnjou_Chr14v0.1_35701.1	DAnjou_Chr6v0.1_15342.1	WGD_or_segmental	private_unassigned-softcore	0.1245	0.2942	0.4233
d_Anjou	European	DAnjou_Chr14v0.1_35783.1	DAnjou_Chr14v0.1_35854.1	WGD_or_segmental	softcore-softcore	0.0379	0.0604	0.6276
d_Anjou	European	DAnjou_Chr14v0.1_35783.1	DAnjou_Chr6v0.1_15469.1	WGD_or_segmental	softcore-core	0.1053	0.2429	0.4335
d_Anjou	European	DAnjou_Chr14v0.1_35854.1	DAnjou_Chr6v0.1_15469.1	WGD_or_segmental	softcore-core	0.1257	0.2825	0.4449
d_Anjou	European	DAnjou_Chr14v0.1_36010.1	DAnjou_Chr16v0.1_40567.1	WGD_or_segmental	core-softcore	0.5651	1.6932	0.3337
d_Anjou	European	DAnjou_Chr14v0.1_36010.1	DAnjou_Chr16v0.1_40924.1	WGD_or_segmental	core-softcore	0.5651	1.6932	0.3337
d_Anjou	European	DAnjou_Chr15v0.1_36400.1	DAnjou_Chr8v0.1_19009.1	WGD_or_segmental	dispensable-softcore	0.0423	0.1534	0.2756
d_Anjou	European	DAnjou_Chr15v0.1_36889.1	DAnjou_Chr15v0.1_38800.1	WGD_or_segmental	dispensable-softcore	0.5381	1.8355	0.2932
d_Anjou	European	DAnjou_Chr15v0.1_36889.1	DAnjou_Chr2v0.1_04104.1	WGD_or_segmental	dispensable-private_unassigned	0.7272	3.6638	0.1985
d_Anjou	European	DAnjou_Chr15v0.1_36889.1	DAnjou_Chr5v0.1_11105.1	WGD_or_segmental	dispensable-core	0.4577	1.4163	0.3232
d_Anjou	European	DAnjou_Chr15v0.1_36889.1	DAnjou_Chr8v0.1_19639.1	WGD_or_segmental	dispensable-softcore	0.0648	0.2397	0.2703
d_Anjou	European	DAnjou_Chr15v0.1_36900.1	DAnjou_Chr8v0.1_19650.1	WGD_or_segmental	core-softcore	0.0398	0.1853	0.215
d_Anjou	European	DAnjou_Chr15v0.1_37604.1	DAnjou_Chr2v0.1_02610.1	WGD_or_segmental	core-core	0.0323	0.2938	0.11
d_Anjou	European	DAnjou_Chr15v0.1_37914.1	DAnjou_Chr17v0.1_45038.1	WGD_or_segmental	core-core	0.3586	1.4675	0.2444
d_Anjou	European	DAnjou_Chr15v0.1_38038.1	DAnjou_Chr2v0.1_03228.1	WGD_or_segmental	core-core	0.0754	0.152	0.496
d_Anjou	European	DAnjou_Chr15v0.1_38394.1	DAnjou_Chr2v0.1_03689.1	WGD_or_segmental	softcore-softcore	0.0638	0.1338	0.477
d_Anjou	European	DAnjou_Chr15v0.1_38400.1	DAnjou_Chr2v0.1_03689.1	WGD_or_segmental	softcore-softcore	0.0638	0.1338	0.477
d_Anjou	European	DAnjou_Chr15v0.1_38800.1	DAnjou_Chr8v0.1_19639.1	WGD_or_segmental	softcore-softcore	0.4546	1.7497	0.2598
d_Anjou	European	DAnjou_Chr15v0.1_39005.1	DAnjou_Chr15v0.1_39006.1	tandem	core-private_unassigned	0.0071	0.0083	0.8534
d_Anjou	European	DAnjou_Chr15v0.1_39005.1	DAnjou_Chr1v0.1_00455.1	WGD_or_segmental	core-core	0.358	2.2524	0.1589
d_Anjou	European	DAnjou_Chr15v0.1_39027.1	DAnjou_Chr15v0.1_39830.1	WGD_or_segmental	core-core	0.3283	1.8179	0.1806
d_Anjou	European	DAnjou_Chr15v0.1_39027.1	DAnjou_Chr1v0.1_00431.1	WGD_or_segmental	core-core	0.0361	0.0853	0.4233
d_Anjou	European	DAnjou_Chr15v0.1_39645.1	DAnjou_Chr15v0.1_39775.1	WGD_or_segmental	core-core	0.0037	0.0194	0.1901
d_Anjou	European	DAnjou_Chr15v0.1_39738.1	DAnjou_Chr1v0.1_00353.1	WGD_or_segmental	core-core	0.3391	2.5485	0.1331
d_Anjou	European	DAnjou_Chr15v0.1_39738.1	DAnjou_Chr8v0.1_20595.1	WGD_or_segmental	core-dispensable	0.0726	0.1513	0.4801
d_Anjou	European	DAnjou_Chr15v0.1_39759.1	DAnjou_Chr8v0.1_20622.1	WGD_or_segmental	softcore-softcore	0.0761	0.2444	0.3114
d_Anjou	European	DAnjou_Chr15v0.1_39830.1	DAnjou_Chr1v0.1_00431.1	WGD_or_segmental	core-core	0.3389	1.4469	0.2342
d_Anjou	European	DAnjou_Chr15v0.1_39830.1	DAnjou_Chr8v0.1_20749.1	WGD_or_segmental	core-core	0.0538	0.1098	0.4895
d_Anjou	European	DAnjou_Chr15v0.1_39830.1	DAnjou_Chr8v0.1_20758.1	WGD_or_segmental	core-core	0.0505	0.1226	0.4115
d_Anjou	European	DAnjou_Chr15v0.1_39917.1	DAnjou_Chr8v0.1_20844.1	WGD_or_segmental	dispensable-core	0.0504	0.1781	0.2832
d_Anjou	European	DAnjou_Chr15v0.1_40012.1	DAnjou_Chr6v0.1_15342.1	WGD_or_segmental	dispensable-softcore	0.0411	0.1789	0.2299
d_Anjou	European	DAnjou_Chr16v0.1_40683.1	DAnjou_Chr17v0.1_44012.1	WGD_or_segmental	core-softcore	0.514	1.7622	0.2917
d_Anjou	European	DAnjou_Chr16v0.1_40683.1	DAnjou_Chr6v0.1_15541.1	WGD_or_segmental	core-dispensable	0.3795	1.5606	0.2432
d_Anjou	European	DAnjou_Chr16v0.1_40683.1	DAnjou_Chr9v0.1_21177.1	WGD_or_segmental	core-softcore	0.3978	1.6029	0.2482
d_Anjou	European	DAnjou_Chr16v0.1_40911.1	DAnjou_Chr6v0.1_15342.1	WGD_or_segmental	core-softcore	0.3327	2.5428	0.1308
d_Anjou	European	DAnjou_Chr16v0.1_42488.1	DAnjou_Chr6v0.1_13868.1	WGD_or_segmental	core-core	0.0403	0.2472	0.1631
d_Anjou	European	DAnjou_Chr16v0.1_42541.1	DAnjou_Chr16v0.1_42542.1	tandem	core-core	0.4087	1.3069	0.3128
d_Anjou	European	DAnjou_Chr16v0.1_42541.1	DAnjou_Chr1v0.1_00455.1	WGD_or_segmental	core-core	0.0288	0.0813	0.3539
d_Anjou	European	DAnjou_Chr17v0.1_42715.1	DAnjou_Chr6v0.1_14879.1	WGD_or_segmental	core-core	0.2699	1.4233	0.1896
d_Anjou	European	DAnjou_Chr17v0.1_44012.1	DAnjou_Chr6v0.1_15541.1	WGD_or_segmental	softcore-dispensable	0.7193	1.7371	0.4141
d_Anjou	European	DAnjou_Chr17v0.1_44012.1	DAnjou_Chr9v0.1_21177.1	WGD_or_segmental	softcore-softcore	0.067	0.1939	0.3452
d_Anjou	European	DAnjou_Chr17v0.1_44587.1	DAnjou_Chr9v0.1_21813.1	WGD_or_segmental	softcore-core	0.0804	0.1712	0.4696
d_Anjou	European	DAnjou_Chr17v0.1_44595.1	DAnjou_Chr9v0.1_21813.1	WGD_or_segmental	softcore-core	0.0804	0.1712	0.4696
d_Anjou	European	DAnjou_Chr17v0.1_45513.1	DAnjou_Chr17v0.1_45514.1	WGD_or_segmental	softcore-core	0.1571	0.2648	0.5934
d_Anjou	European	DAnjou_Chr17v0.1_45513.1	DAnjou_Chr9v0.1_22762.1	WGD_or_segmental	softcore-core	0.155	0.2249	0.689
d_Anjou	European	DAnjou_Chr17v0.1_45514.1	DAnjou_Chr5v0.1_13125.1	WGD_or_segmental	core-core	0.5061	1.4228	0.3557
d_Anjou	European	DAnjou_Chr1v0.1_00045.1	DAnjou_Chr5v0.1_12426.1	dispersed	dispensable-core	0.8722	3.7625	0.2318
d_Anjou	European	DAnjou_Chr1v0.1_00353.1	DAnjou_Chr8v0.1_20595.1	WGD_or_segmental	core-dispensable	0.3582	1.9759	0.1813
d_Anjou	European	DAnjou_Chr1v0.1_00455.1	DAnjou_Chr1v0.1_00456.1	tandem	core-core	0.3659	1.4895	0.2457
d_Anjou	European	DAnjou_Chr1v0.1_00630.1	DAnjou_Chr6v0.1_14410.1	WGD_or_segmental	core-core	0.4106	1.4152	0.2901
d_Anjou	European	DAnjou_Chr1v0.1_00856.1	DAnjou_Chr6v0.1_14726.1	WGD_or_segmental	private_unassigned-softcore	0.4984	2.0873	0.2388
d_Anjou	European	DAnjou_Chr1v0.1_01166.1	DAnjou_Chr7v0.1_17703.1	WGD_or_segmental	core-core	0.0801	0.1215	0.6592
d_Anjou	European	DAnjou_Chr1v0.1_01517.1	DAnjou_Chr7v0.1_17952.1	WGD_or_segmental	core-dispensable	0.0916	0.1808	0.5063
d_Anjou	European	DAnjou_Chr1v0.1_01867.1	DAnjou_Chr1v0.1_01868.1	tandem	core-core	0.5908	1.7843	0.3311
d_Anjou	European	DAnjou_Chr2v0.1_04104.1	DAnjou_Chr8v0.1_19639.1	WGD_or_segmental	private_unassigned-softcore	0.5153	2.0901	0.2465
d_Anjou	European	DAnjou_Chr2v0.1_04640.1	DAnjou_Chr2v0.1_04641.1	tandem	softcore-core	0.112	0.3708	0.3019
d_Anjou	European	DAnjou_Chr2v0.1_04640.1	DAnjou_Chr7v0.1_16580.1	WGD_or_segmental	softcore-core	0.0985	0.341	0.2889
d_Anjou	European	DAnjou_Chr2v0.1_05260.1	DAnjou_Chr3v0.1_05559.1	WGD_or_segmental	dispensable-dispensable	0.5019	1.9633	0.2557
d_Anjou	European	DAnjou_Chr2v0.1_05260.1	DAnjou_Chr7v0.1_15912.1	WGD_or_segmental	dispensable-softcore	0.0919	0.1653	0.5559
d_Anjou	European	DAnjou_Chr3v0.1_07174.1	DAnjou_Chr5v0.1_13329.1	WGD_or_segmental	core-core	0.2265	1.2678	0.1787
d_Anjou	European	DAnjou_Chr4v0.1_08267.1	DAnjou_Chr8v0.1_19476.1	dispersed	core-core	0.5966	4.1743	0.1429
d_Anjou	European	DAnjou_Chr4v0.1_10000.1	DAnjou_Chr5v0.1_12247.1	WGD_or_segmental	core-core	0.2772	1.8328	0.1513
d_Anjou	European	DAnjou_Chr5v0.1_11105.1	DAnjou_Chr8v0.1_19640.1	WGD_or_segmental	core-dispensable	0.5005	1.4575	0.3434
d_Anjou	European	DAnjou_Chr5v0.1_11209.1	DAnjou_Chr5v0.1_11210.1	tandem	core-core	0.4725	1.2871	0.3671
d_Anjou	European	DAnjou_Chr5v0.1_11209.1	DAnjou_Chr8v0.1_19560.1	WGD_or_segmental	core-softcore	0.5079	2.1696	0.2341
d_Anjou	European	DAnjou_Chr5v0.1_13125.1	DAnjou_Chr9v0.1_22762.1	WGD_or_segmental	core-core	0.4511	1.7199	0.2623
d_Anjou	European	DAnjou_Chr6v0.1_14274.1	DAnjou_Chr7v0.1_18331.1	WGD_or_segmental	core-core	0.4642	3.3504	0.1386
d_Anjou	European	DAnjou_Chr6v0.1_14710.1	DAnjou_Chr6v0.1_14711.1	tandem	core-softcore	0.234	0.602	0.3887
d_Anjou	European	DAnjou_Chr6v0.1_14726.1	DAnjou_Chr6v0.1_14727.1	tandem	softcore-core	0.0897	0.1773	0.5058
d_Anjou	European	DAnjou_Chr6v0.1_15541.1	DAnjou_Chr9v0.1_21177.1	WGD_or_segmental	dispensable-softcore	0.4916	1.7081	0.2878
d_Anjou	European	DAnjou_Chr7v0.1_17358.1	DAnjou_Chr7v0.1_17389.1	dispersed	core-core	0.0359	0.1476	0.2431
d_Anjou	European	DAnjou_Chr7v0.1_18331.1	DAnjou_Chr7v0.1_18332.1	tandem	core-core	0.5517	1.5374	0.3588
d_Anjou	European	DAnjou_Chr8v0.1_20844.1	DAnjou_Chr8v0.1_20845.1	tandem	core-core	0.0061	0.0051	1.1865
MRB_hapA	European	Pcom1_01G036400	Pcom1_05G379800	dispersed	dispensable-core	0.892	3.7826	0.2358
MRB_hapA	European	Pcom1_01G036400	Pcom1_17G165800	dispersed	dispensable-dispensable	0.8703	3.8772	0.2245
MRB_hapA	European	Pcom1_01G086200	Pcom1_08G320600	WGD_or_segmental	core-dispensable	0.3582	1.9759	0.1813
MRB_hapA	European	Pcom1_01G086200	Pcom1_15G687000	WGD_or_segmental	core-core	0.337	2.5166	0.1339
MRB_hapA	European	Pcom1_01G103000	Pcom1_08G348200	WGD_or_segmental	core-core	0.2989	1.3798	0.2166
MRB_hapA	European	Pcom1_01G103000	Pcom1_15G548400	WGD_or_segmental	core-core	0.0394	0.0758	0.5195
MRB_hapA	European	Pcom1_01G107200	Pcom1_15G545600	WGD_or_segmental	core-core	0.3558	2.491	0.1428
MRB_hapA	European	Pcom1_01G107200	Pcom1_16G491400	WGD_or_segmental	core-core	0.0308	0.0809	0.3807
MRB_hapA	European	Pcom1_01G131000	Pcom1_06G154600	WGD_or_segmental	core-core	0.3823	1.3077	0.2923
MRB_hapA	European	Pcom1_01G131000	Pcom1_07G223400	WGD_or_segmental	core-core	0.0563	0.1003	0.5618
MRB_hapA	European	Pcom1_01G131000	Pcom1_14G187800	WGD_or_segmental	core-core	0.3807	1.4856	0.2563
MRB_hapA	European	Pcom1_01G166400	Pcom1_07G250600	WGD_or_segmental	core-core	0.0381	0.1515	0.2517
MRB_hapA	European	Pcom1_01G175400	Pcom1_06G209200	WGD_or_segmental	dispensable-softcore	0.4294	2.1164	0.2029
MRB_hapA	European	Pcom1_01G175400	Pcom1_14G241400	WGD_or_segmental	dispensable-core	0.4657	1.9623	0.2374
MRB_hapA	European	Pcom1_01G182000	Pcom1_07G265200	WGD_or_segmental	softcore-softcore	0.0503	0.1278	0.3938
MRB_hapA	European	Pcom1_01G236000	Pcom1_07G314800	WGD_or_segmental	core-core	0.107	0.144	0.7431
MRB_hapA	European	Pcom1_01G278400	Pcom1_07G359200	WGD_or_segmental	core-dispensable	0.0892	0.1938	0.4604
MRB_hapA	European	Pcom1_01G337200	Pcom1_06G128400	WGD_or_segmental	dispensable-core	0.4821	2.7972	0.1723
MRB_hapA	European	Pcom1_01G337200	Pcom1_07G415400	WGD_or_segmental	dispensable-dispensable	0.0885	0.137	0.6457
MRB_hapA	European	Pcom1_01G337600	Pcom1_01G337800	tandem	core-core	0.5796	2.4307	0.2384
MRB_hapA	European	Pcom1_01G381000	Pcom1_07G455400	WGD_or_segmental	core-softcore	0.0587	0.1188	0.4941
MRB_hapA	European	Pcom1_02G022000	Pcom1_15G277200	WGD_or_segmental	core-core	0.0666	0.3292	0.2022
MRB_hapA	European	Pcom1_02G127400	Pcom1_15G376600	WGD_or_segmental	core-core	0.0717	0.1415	0.507
MRB_hapA	European	Pcom1_02G160200	Pcom1_15G405800	WGD_or_segmental	softcore-softcore	0.1363	0.2179	0.6256
MRB_hapA	European	Pcom1_02G203600	Pcom1_05G204200	WGD_or_segmental	softcore-softcore	0.298	1.8612	0.1601
MRB_hapA	European	Pcom1_02G203600	Pcom1_15G439400	WGD_or_segmental	softcore-softcore	0.0531	0.1216	0.4363
MRB_hapA	European	Pcom1_02G270800	Pcom1_08G156200	WGD_or_segmental	softcore-softcore	0.3785	1.9365	0.1954
MRB_hapA	European	Pcom1_02G270800	Pcom1_15G148000	WGD_or_segmental	softcore-core	0.3575	1.7483	0.2045
MRB_hapA	European	Pcom1_02G270800	Pcom1_15G506200	WGD_or_segmental	softcore-dispensable	0.0479	0.1491	0.3215
MRB_hapA	European	Pcom1_02G272600	Pcom1_08G154200	WGD_or_segmental	softcore-softcore	0.5353	1.7537	0.3052
MRB_hapA	European	Pcom1_02G272600	Pcom1_15G146200	WGD_or_segmental	softcore-dispensable	0.5095	2.2155	0.23
MRB_hapA	European	Pcom1_02G272600	Pcom1_15G507800	WGD_or_segmental	softcore-softcore	0.0813	0.1397	0.5818
MRB_hapA	European	Pcom1_02G386800	Pcom1_02G387000	tandem	softcore-core	0.1087	0.3248	0.3346
MRB_hapA	European	Pcom1_02G386800	Pcom1_07G109600	WGD_or_segmental	softcore-core	0.0893	0.3224	0.277
MRB_hapA	European	Pcom1_02G498000	Pcom1_03G030200	WGD_or_segmental	dispensable-dispensable	0.5085	1.602	0.3174
MRB_hapA	European	Pcom1_02G498000	Pcom1_07G012200	WGD_or_segmental	dispensable-softcore	0.0794	0.1365	0.5815
MRB_hapA	European	Pcom1_02G498000	Pcom1_11G037200	WGD_or_segmental	dispensable-softcore	0.5122	1.4082	0.3637
MRB_hapA	European	Pcom1_02G498000	Pcom1_14G105600	WGD_or_segmental	dispensable-core	0.566	2.8405	0.1993
MRB_hapA	European	Pcom1_03G030200	Pcom1_07G012200	WGD_or_segmental	dispensable-softcore	0.4727	1.8547	0.2549
MRB_hapA	European	Pcom1_03G030200	Pcom1_11G037200	WGD_or_segmental	dispensable-softcore	0.051	0.1512	0.3374
MRB_hapA	European	Pcom1_03G030200	Pcom1_14G105600	WGD_or_segmental	dispensable-core	0.4582	3.8892	0.1178
MRB_hapA	European	Pcom1_03G189200	Pcom1_03G190000	proximal	dispensable-softcore	0.1477	0.325	0.4544
MRB_hapA	European	Pcom1_03G339000	Pcom1_05G561400	WGD_or_segmental	core-core	0.2384	1.0835	0.22
MRB_hapA	European	Pcom1_03G339000	Pcom1_10G517600	WGD_or_segmental	core-core	0.2247	1.3169	0.1706
MRB_hapA	European	Pcom1_03G339000	Pcom1_11G376600	WGD_or_segmental	core-softcore	0.0313	0.1941	0.1612
MRB_hapA	European	Pcom1_03G345600	Pcom1_05G556600	WGD_or_segmental	dispensable-dispensable	0.4481	1.8129	0.2472
MRB_hapA	European	Pcom1_03G345600	Pcom1_10G513200	WGD_or_segmental	dispensable-core	0.4252	1.7139	0.2481
MRB_hapA	European	Pcom1_03G345600	Pcom1_11G382000	WGD_or_segmental	dispensable-softcore	0.0309	0.1013	0.3051
MRB_hapA	European	Pcom1_03G430200	Pcom1_11G475200	WGD_or_segmental	softcore-softcore	0.0396	0.2361	0.1676
MRB_hapA	European	Pcom1_04G257400	Pcom1_12G291800	WGD_or_segmental	dispensable-softcore	0.1035	0.1874	0.5521
MRB_hapA	European	Pcom1_04G298400	Pcom1_12G333000	WGD_or_segmental	core-core	0.0679	0.1595	0.4259
MRB_hapA	European	Pcom1_04G341400	Pcom1_12G378200	WGD_or_segmental	softcore-dispensable	0.0402	0.1918	0.2095
MRB_hapA	European	Pcom1_04G368200	Pcom1_05G346600	WGD_or_segmental	core-core	0.2626	1.4482	0.1813
MRB_hapA	European	Pcom1_04G368200	Pcom1_10G326600	WGD_or_segmental	core-core	0.2711	1.0741	0.2524
MRB_hapA	European	Pcom1_04G368200	Pcom1_12G403800	WGD_or_segmental	core-softcore	0.0197	0.1453	0.1357
MRB_hapA	European	Pcom1_05G111600	Pcom1_10G115600	WGD_or_segmental	core-core	0.0558	0.163	0.3426
MRB_hapA	European	Pcom1_05G152000	Pcom1_08G154400	WGD_or_segmental	core-dispensable	0.4466	2.2112	0.202
MRB_hapA	European	Pcom1_05G152000	Pcom1_15G146400	WGD_or_segmental	core-core	0.4052	1.562	0.2594
MRB_hapA	European	Pcom1_05G165600	Pcom1_10G169600	WGD_or_segmental	core-core	0.1086	0.2303	0.4714
MRB_hapA	European	Pcom1_05G177600	Pcom1_05G177800	tandem	core-core	0.4716	1.2719	0.3708
MRB_hapA	European	Pcom1_05G177600	Pcom1_08G137400	WGD_or_segmental	core-softcore	0.5118	1.8307	0.2796
MRB_hapA	European	Pcom1_05G177600	Pcom1_10G180000	WGD_or_segmental	core-core	0.0774	0.0769	1.0062
MRB_hapA	European	Pcom1_05G177600	Pcom1_15G131800	WGD_or_segmental	core-softcore	0.4959	1.9531	0.2539
MRB_hapA	European	Pcom1_05G199000	Pcom1_10G197400	WGD_or_segmental	core-dispensable	0.0786	0.1688	0.4653
MRB_hapA	European	Pcom1_05G204200	Pcom1_15G439400	WGD_or_segmental	softcore-softcore	0.2822	1.4957	0.1887
MRB_hapA	European	Pcom1_05G218000	Pcom1_05G218200	WGD_or_segmental	softcore-dispensable	0.3357	0.7272	0.4617
MRB_hapA	European	Pcom1_05G218200	Pcom1_05G218400	tandem	dispensable-softcore	0.4806	1.7764	0.2705
MRB_hapA	European	Pcom1_05G276400	Pcom1_10G260400	WGD_or_segmental	core-core	0.0538	0.1508	0.3566
MRB_hapA	European	Pcom1_05G303800	Pcom1_10G284800	WGD_or_segmental	softcore-softcore	0.0639	0.1894	0.3373
MRB_hapA	European	Pcom1_05G335400	Pcom1_10G315200	WGD_or_segmental	softcore-core	0.0612	0.1365	0.4485
MRB_hapA	European	Pcom1_05G339800	Pcom1_10G319600	WGD_or_segmental	dispensable-dispensable	0.116	0.2597	0.4468
MRB_hapA	European	Pcom1_05G346600	Pcom1_10G326600	WGD_or_segmental	core-core	0.0242	0.1955	0.124
MRB_hapA	European	Pcom1_05G346600	Pcom1_12G403800	WGD_or_segmental	core-softcore	0.2856	1.6157	0.1768
MRB_hapA	European	Pcom1_05G438000	Pcom1_10G402400	WGD_or_segmental	core-core	0.0646	0.135	0.4786
MRB_hapA	European	Pcom1_05G477600	Pcom1_10G434600	WGD_or_segmental	core-softcore	0.0325	0.1156	0.2812
MRB_hapA	European	Pcom1_05G506000	Pcom1_10G461400	WGD_or_segmental	core-core	0.0657	0.1488	0.4417
MRB_hapA	European	Pcom1_05G526200	Pcom1_09G417400	WGD_or_segmental	core-core	0.4534	1.6855	0.269
MRB_hapA	European	Pcom1_05G526200	Pcom1_10G482800	WGD_or_segmental	core-dispensable	0.0871	0.1615	0.539
MRB_hapA	European	Pcom1_05G556600	Pcom1_10G513200	WGD_or_segmental	dispensable-core	0.0381	0.1063	0.3581
MRB_hapA	European	Pcom1_05G556600	Pcom1_11G382000	WGD_or_segmental	dispensable-softcore	0.4489	2.0303	0.2211
MRB_hapA	European	Pcom1_05G557200	Pcom1_10G513800	WGD_or_segmental	dispensable-dispensable	0.0807	0.1209	0.6672
MRB_hapA	European	Pcom1_05G561400	Pcom1_10G517600	WGD_or_segmental	core-core	0.0343	0.1583	0.2166
MRB_hapA	European	Pcom1_05G561400	Pcom1_11G376600	WGD_or_segmental	core-softcore	0.2219	0.8137	0.2727
MRB_hapA	European	Pcom1_06G054000	Pcom1_16G475800	WGD_or_segmental	core-core	0.0409	0.244	0.1675
MRB_hapA	European	Pcom1_06G128400	Pcom1_07G415400	WGD_or_segmental	core-dispensable	0.4485	2.8884	0.1553
MRB_hapA	European	Pcom1_06G154600	Pcom1_07G223400	WGD_or_segmental	core-core	0.393	1.3472	0.2917
MRB_hapA	European	Pcom1_06G154600	Pcom1_14G187800	WGD_or_segmental	core-core	0.0551	0.2014	0.2735
MRB_hapA	European	Pcom1_06G203000	Pcom1_14G234000	WGD_or_segmental	core-core	0.0589	0.1359	0.4337
MRB_hapA	European	Pcom1_06G209000	Pcom1_06G209200	WGD_or_segmental	core-softcore	0.2314	0.5885	0.3933
MRB_hapA	European	Pcom1_06G209000	Pcom1_14G241000	WGD_or_segmental	core-core	0.1218	0.1638	0.7436
MRB_hapA	European	Pcom1_06G209200	Pcom1_06G209400	tandem	softcore-core	0.0905	0.1813	0.4993
MRB_hapA	European	Pcom1_06G233800	Pcom1_09G005800	WGD_or_segmental	core-softcore	0.3092	1.4131	0.2188
MRB_hapA	European	Pcom1_06G233800	Pcom1_14G262000	WGD_or_segmental	core-core	0.0289	0.1589	0.1817
MRB_hapA	European	Pcom1_06G233800	Pcom1_17G006600	WGD_or_segmental	core-core	0.3164	1.5285	0.207
MRB_hapA	European	Pcom1_06G235600	Pcom1_13G226400	WGD_or_segmental	softcore-softcore	0.5948	2.5138	0.2366
MRB_hapA	European	Pcom1_06G235600	Pcom1_14G264000	WGD_or_segmental	softcore-softcore	0.0809	0.0761	1.0625
MRB_hapA	European	Pcom1_06G295600	Pcom1_06G295800	tandem	dispensable-dispensable	0.0415	0.0852	0.487
MRB_hapA	European	Pcom1_06G312200	Pcom1_13G149000	WGD_or_segmental	softcore-core	0.3305	2.0871	0.1584
MRB_hapA	European	Pcom1_06G312200	Pcom1_14G334000	WGD_or_segmental	softcore-private_unassigned	0.0387	0.142	0.2723
MRB_hapA	European	Pcom1_06G312200	Pcom1_16G150400	WGD_or_segmental	softcore-core	0.2999	1.4365	0.2088
MRB_hapA	European	Pcom1_06G323400	Pcom1_09G078200	WGD_or_segmental	dispensable-dispensable	0.1688	2.1241	0.0794
MRB_hapA	European	Pcom1_06G323400	Pcom1_13G136200	WGD_or_segmental	dispensable-dispensable	0.1049	99	0.0011
MRB_hapA	European	Pcom1_06G323400	Pcom1_14G345600	WGD_or_segmental	dispensable-dispensable	0.0211	0.037	0.5702
MRB_hapA	European	Pcom1_06G323400	Pcom1_16G137800	WGD_or_segmental	dispensable-dispensable	0.1063	99	0.0011
MRB_hapA	European	Pcom1_06G323400	Pcom1_17G085000	WGD_or_segmental	dispensable-dispensable	0.1648	3.1208	0.0528
MRB_hapA	European	Pcom1_06G325200	Pcom1_14G347200	WGD_or_segmental	core-softcore	0.0695	0.1621	0.429
MRB_hapA	European	Pcom1_06G340400	Pcom1_14G362200	WGD_or_segmental	core-softcore	0.0865	0.1552	0.5574
MRB_hapA	European	Pcom1_06G356400	Pcom1_09G120200	WGD_or_segmental	dispensable-softcore	0.4955	1.6827	0.2944
MRB_hapA	European	Pcom1_06G356400	Pcom1_13G102600	WGD_or_segmental	dispensable-dispensable	0.3799	1.7431	0.2179
MRB_hapA	European	Pcom1_06G356400	Pcom1_14G380200	WGD_or_segmental	dispensable-dispensable	0.0552	0.1705	0.324
MRB_hapA	European	Pcom1_06G356400	Pcom1_16G100000	WGD_or_segmental	dispensable-core	0.3775	1.6291	0.2317
MRB_hapA	European	Pcom1_06G356400	Pcom1_17G123600	WGD_or_segmental	dispensable-softcore	0.4684	2.0621	0.2272
MRB_hapA	European	Pcom1_06G376000	Pcom1_13G070800	WGD_or_segmental	dispensable-softcore	0.4907	1.9297	0.2543
MRB_hapA	European	Pcom1_06G376000	Pcom1_14G399400	WGD_or_segmental	dispensable-core	0.0637	0.1615	0.3944
MRB_hapA	European	Pcom1_06G376000	Pcom1_16G070800	WGD_or_segmental	dispensable-softcore	0.5665	1.7921	0.3161
MRB_hapA	European	Pcom1_07G012200	Pcom1_14G105600	WGD_or_segmental	softcore-core	0.5102	2.1307	0.2394
MRB_hapA	European	Pcom1_07G223400	Pcom1_14G187800	WGD_or_segmental	core-core	0.4022	1.2951	0.3106
MRB_hapA	European	Pcom1_07G415400	Pcom1_07G415600	tandem	dispensable-core	0.343	1.6597	0.2067
MRB_hapA	European	Pcom1_07G415600	Pcom1_07G415800	tandem	core-core	0.569	1.4538	0.3914
MRB_hapA	European	Pcom1_08G041200	Pcom1_15G040800	WGD_or_segmental	softcore-dispensable	0.0411	0.1552	0.265
MRB_hapA	European	Pcom1_08G124200	Pcom1_15G119200	WGD_or_segmental	core-dispensable	0.0343	0.0971	0.353
MRB_hapA	European	Pcom1_08G137400	Pcom1_10G180000	WGD_or_segmental	softcore-core	0.4933	2.4347	0.2026
MRB_hapA	European	Pcom1_08G137400	Pcom1_15G131800	WGD_or_segmental	softcore-softcore	0.0557	0.1013	0.55
MRB_hapA	European	Pcom1_08G154200	Pcom1_15G146200	WGD_or_segmental	softcore-dispensable	0.0714	0.2147	0.3327
MRB_hapA	European	Pcom1_08G154200	Pcom1_15G507800	WGD_or_segmental	softcore-softcore	0.4794	1.8705	0.2563
MRB_hapA	European	Pcom1_08G154400	Pcom1_15G146400	WGD_or_segmental	dispensable-core	0.0944	0.2178	0.4334
MRB_hapA	European	Pcom1_08G156200	Pcom1_15G148000	WGD_or_segmental	softcore-core	0.0379	0.1638	0.2311
MRB_hapA	European	Pcom1_08G156200	Pcom1_15G506200	WGD_or_segmental	softcore-dispensable	0.3604	3.7107	0.0971
MRB_hapA	European	Pcom1_08G320600	Pcom1_15G687000	WGD_or_segmental	dispensable-core	0.0713	0.1446	0.4926
MRB_hapA	European	Pcom1_08G325600	Pcom1_15G692800	WGD_or_segmental	softcore-softcore	0.0664	0.2019	0.3286
MRB_hapA	European	Pcom1_08G348200	Pcom1_15G711800	WGD_or_segmental	core-core	0.0497	0.1073	0.4627
MRB_hapA	European	Pcom1_08G365400	Pcom1_15G733800	WGD_or_segmental	core-dispensable	0.0502	0.1807	0.2779
MRB_hapA	European	Pcom1_09G005800	Pcom1_14G262000	WGD_or_segmental	softcore-core	0.3008	1.3475	0.2232
MRB_hapA	European	Pcom1_09G005800	Pcom1_16G517400	WGD_or_segmental	softcore-core	0.0461	0.1267	0.3642
MRB_hapA	European	Pcom1_09G005800	Pcom1_17G006600	WGD_or_segmental	softcore-core	0.0461	0.1267	0.3642
MRB_hapA	European	Pcom1_09G078200	Pcom1_13G136200	WGD_or_segmental	dispensable-dispensable	0.2141	1.7427	0.1229
MRB_hapA	European	Pcom1_09G078200	Pcom1_14G345600	WGD_or_segmental	dispensable-dispensable	0.1775	1.653	0.1074
MRB_hapA	European	Pcom1_09G078200	Pcom1_16G137800	WGD_or_segmental	dispensable-dispensable	0.1926	3.0728	0.0627
MRB_hapA	European	Pcom1_09G078200	Pcom1_17G085000	WGD_or_segmental	dispensable-dispensable	0.0158	0.0512	0.3092
MRB_hapA	European	Pcom1_09G120200	Pcom1_13G102600	WGD_or_segmental	softcore-dispensable	0.3904	1.8577	0.2102
MRB_hapA	European	Pcom1_09G120200	Pcom1_14G380200	WGD_or_segmental	softcore-dispensable	0.5248	3.0887	0.1699
MRB_hapA	European	Pcom1_09G120200	Pcom1_16G100000	WGD_or_segmental	softcore-core	0.4197	1.6971	0.2473
MRB_hapA	European	Pcom1_09G120200	Pcom1_17G123600	WGD_or_segmental	softcore-softcore	0.0445	0.1436	0.3095
MRB_hapA	European	Pcom1_09G238000	Pcom1_17G239800	WGD_or_segmental	core-softcore	0.0431	0.1171	0.3676
MRB_hapA	European	Pcom1_09G329000	Pcom1_17G322000	WGD_or_segmental	softcore-dispensable	0.0622	0.161	0.3863
MRB_hapA	European	Pcom1_09G343600	Pcom1_15G348200	WGD_or_segmental	dispensable-core	0.4241	1.347	0.3148
MRB_hapA	European	Pcom1_09G343600	Pcom1_17G338600	WGD_or_segmental	dispensable-core	0.0594	0.0782	0.7599
MRB_hapA	European	Pcom1_09G417400	Pcom1_10G482800	WGD_or_segmental	core-dispensable	0.4701	1.5585	0.3016
MRB_hapA	European	Pcom1_09G417400	Pcom1_17G428200	WGD_or_segmental	core-softcore	0.1543	0.2348	0.6571
MRB_hapA	European	Pcom1_09G444800	Pcom1_17G454600	WGD_or_segmental	dispensable-core	0.0943	0.2264	0.4166
MRB_hapA	European	Pcom1_10G180000	Pcom1_10G180200	tandem	core-core	0.4753	1.2432	0.3824
MRB_hapA	European	Pcom1_10G326600	Pcom1_12G403800	WGD_or_segmental	core-softcore	0.2667	1.224	0.2179
MRB_hapA	European	Pcom1_10G482800	Pcom1_17G428200	WGD_or_segmental	dispensable-softcore	0.483	1.8079	0.2672
MRB_hapA	European	Pcom1_10G513200	Pcom1_11G382000	WGD_or_segmental	core-softcore	0.446	1.7727	0.2516
MRB_hapA	European	Pcom1_10G517600	Pcom1_11G376600	WGD_or_segmental	core-softcore	0.2224	1.22	0.1823
MRB_hapA	European	Pcom1_12G103600	Pcom1_14G107000	WGD_or_segmental	core-core	0.1108	0.1631	0.6794
MRB_hapA	European	Pcom1_12G152200	Pcom1_14G160200	WGD_or_segmental	softcore-dispensable	0.0207	0.1106	0.1869
MRB_hapA	European	Pcom1_13G070800	Pcom1_14G399400	WGD_or_segmental	softcore-core	0.4512	2.1443	0.2104
MRB_hapA	European	Pcom1_13G070800	Pcom1_16G070800	WGD_or_segmental	softcore-softcore	0.091	0.2354	0.3864
MRB_hapA	European	Pcom1_13G085800	Pcom1_16G086800	WGD_or_segmental	core-core	0.0255	0.2162	0.1182
MRB_hapA	European	Pcom1_13G100000	Pcom1_16G096600	WGD_or_segmental	softcore-core	0.0503	0.1771	0.2843
MRB_hapA	European	Pcom1_13G102600	Pcom1_14G380200	WGD_or_segmental	dispensable-dispensable	0.3718	1.4176	0.2623
MRB_hapA	European	Pcom1_13G102600	Pcom1_16G100000	WGD_or_segmental	dispensable-core	0.0361	0.1663	0.2172
MRB_hapA	European	Pcom1_13G102600	Pcom1_17G123600	WGD_or_segmental	dispensable-softcore	0.4214	2.0802	0.2026
MRB_hapA	European	Pcom1_13G136200	Pcom1_14G345600	WGD_or_segmental	dispensable-dispensable	0.1699	2.9905	0.0568
MRB_hapA	European	Pcom1_13G136200	Pcom1_16G137800	WGD_or_segmental	dispensable-dispensable	0.0297	0.0661	0.4492
MRB_hapA	European	Pcom1_13G136200	Pcom1_17G085000	WGD_or_segmental	dispensable-dispensable	0.2313	3.3828	0.0684
MRB_hapA	European	Pcom1_13G149000	Pcom1_14G334000	WGD_or_segmental	core-private_unassigned	0.3423	1.6635	0.2058
MRB_hapA	European	Pcom1_13G149000	Pcom1_16G150400	WGD_or_segmental	core-core	0.0543	0.1639	0.3312
MRB_hapA	European	Pcom1_13G226400	Pcom1_14G264000	WGD_or_segmental	softcore-softcore	0.519	1.5315	0.3389
MRB_hapA	European	Pcom1_13G322200	Pcom1_16G316800	WGD_or_segmental	core-softcore	0.0465	0.1176	0.3959
MRB_hapA	European	Pcom1_13G361200	Pcom1_16G356000	WGD_or_segmental	core-core	0.111	0.2136	0.5197
MRB_hapA	European	Pcom1_13G371400	Pcom1_16G364800	WGD_or_segmental	softcore-softcore	0.0411	0.1252	0.3286
MRB_hapA	European	Pcom1_13G419200	Pcom1_16G423400	WGD_or_segmental	softcore-dispensable	0.042	0.1386	0.3027
MRB_hapA	European	Pcom1_14G150000	Pcom1_14G150200	tandem	core-core	0.1592	0.4104	0.388
MRB_hapA	European	Pcom1_14G262000	Pcom1_17G006600	WGD_or_segmental	core-core	0.3214	1.5193	0.2116
MRB_hapA	European	Pcom1_14G334000	Pcom1_16G150400	WGD_or_segmental	private_unassigned-core	0.2823	2.0145	0.1401
MRB_hapA	European	Pcom1_14G345600	Pcom1_16G137800	WGD_or_segmental	dispensable-dispensable	0.1758	3.0371	0.0579
MRB_hapA	European	Pcom1_14G345600	Pcom1_17G085000	WGD_or_segmental	dispensable-dispensable	0.1682	1.9461	0.0864
MRB_hapA	European	Pcom1_14G380200	Pcom1_16G100000	WGD_or_segmental	dispensable-core	0.3705	1.3713	0.2702
MRB_hapA	European	Pcom1_14G380200	Pcom1_17G123600	WGD_or_segmental	dispensable-softcore	0.4942	1.3302	0.3715
MRB_hapA	European	Pcom1_14G399400	Pcom1_16G070800	WGD_or_segmental	core-softcore	0.557	1.8632	0.2989
MRB_hapA	European	Pcom1_15G146200	Pcom1_15G507800	WGD_or_segmental	dispensable-softcore	0.4719	1.6844	0.2801
MRB_hapA	European	Pcom1_15G148000	Pcom1_15G506200	WGD_or_segmental	core-dispensable	0.3124	1.6471	0.1897
MRB_hapA	European	Pcom1_15G348200	Pcom1_17G338600	WGD_or_segmental	core-core	0.371	1.4267	0.26
MRB_hapA	European	Pcom1_15G559400	Pcom1_15G696800	WGD_or_segmental	dispensable-core	0.5651	1.6581	0.3408
MRB_hapA	European	Pcom1_16G100000	Pcom1_17G123600	WGD_or_segmental	core-softcore	0.4109	1.4957	0.2747
MRB_hapA	European	Pcom1_16G137800	Pcom1_17G085000	WGD_or_segmental	dispensable-dispensable	0.2071	3.0455	0.068
MRB_hapA	European	Pcom1_16G491400	Pcom1_16G491600	tandem	core-core	0.4108	1.5512	0.2648
MRB_hapB	European	Pcom2_01G030200	Pcom2_05G380400	dispersed	dispensable-core	0.8936	3.8059	0.2348
MRB_hapB	European	Pcom2_01G030200	Pcom2_17G165600	dispersed	dispensable-dispensable	0.6977	3.7273	0.1872
MRB_hapB	European	Pcom2_01G082400	Pcom2_08G322400	WGD_or_segmental	core-dispensable	0.3512	2.1869	0.1606
MRB_hapB	European	Pcom2_01G082400	Pcom2_15G681000	WGD_or_segmental	core-core	0.336	2.6482	0.1269
MRB_hapB	European	Pcom2_01G098000	Pcom2_08G351000	WGD_or_segmental	core-core	0.3005	1.3627	0.2205
MRB_hapB	European	Pcom2_01G098000	Pcom2_15G548200	WGD_or_segmental	core-core	0.0401	0.0669	0.5993
MRB_hapB	European	Pcom2_01G098000	Pcom2_15G705600	WGD_or_segmental	core-core	0.307	1.3607	0.2256
MRB_hapB	European	Pcom2_01G102400	Pcom2_15G544800	WGD_or_segmental	core-core	0.3582	2.6986	0.1327
MRB_hapB	European	Pcom2_01G102400	Pcom2_16G489000	WGD_or_segmental	core-core	0.0346	0.0934	0.3706
MRB_hapB	European	Pcom2_01G129600	Pcom2_06G156600	WGD_or_segmental	core-core	0.3764	1.2691	0.2966
MRB_hapB	European	Pcom2_01G129600	Pcom2_07G227000	WGD_or_segmental	core-core	0.058	0.0901	0.6435
MRB_hapB	European	Pcom2_01G129600	Pcom2_14G185400	WGD_or_segmental	core-core	0.3708	1.3359	0.2776
MRB_hapB	European	Pcom2_01G165800	Pcom2_07G253000	WGD_or_segmental	core-core	0.0383	0.1417	0.2703
MRB_hapB	European	Pcom2_01G175400	Pcom2_01G175600	tandem	dispensable-dispensable	0.0656	0.1513	0.4338
MRB_hapB	European	Pcom2_01G175400	Pcom2_06G215000	WGD_or_segmental	dispensable-softcore	0.4969	1.3404	0.3707
MRB_hapB	European	Pcom2_01G175400	Pcom2_14G238600	WGD_or_segmental	dispensable-core	0.4787	1.634	0.293
MRB_hapB	European	Pcom2_01G182000	Pcom2_07G268600	WGD_or_segmental	softcore-softcore	0.0542	0.1205	0.4496
MRB_hapB	European	Pcom2_01G236800	Pcom2_07G315400	WGD_or_segmental	core-core	0.0803	0.1086	0.739
MRB_hapB	European	Pcom2_01G279000	Pcom2_07G358200	WGD_or_segmental	core-dispensable	0.0886	0.1948	0.4548
MRB_hapB	European	Pcom2_01G336200	Pcom2_01G336400	tandem	core-core	0.5644	1.7098	0.3301
MRB_hapB	European	Pcom2_01G378000	Pcom2_07G455000	WGD_or_segmental	core-softcore	0.0587	0.119	0.4931
MRB_hapB	European	Pcom2_02G021200	Pcom2_15G277000	WGD_or_segmental	core-core	0.0676	0.328	0.2061
MRB_hapB	European	Pcom2_02G127200	Pcom2_15G375800	WGD_or_segmental	core-core	0.0717	0.1468	0.4886
MRB_hapB	European	Pcom2_02G202000	Pcom2_05G203200	WGD_or_segmental	softcore-softcore	0.3018	2.7485	0.1098
MRB_hapB	European	Pcom2_02G202000	Pcom2_15G438200	WGD_or_segmental	softcore-softcore	0.0517	0.1425	0.3629
MRB_hapB	European	Pcom2_02G268600	Pcom2_08G158800	WGD_or_segmental	softcore-softcore	0.3856	2.9807	0.1294
MRB_hapB	European	Pcom2_02G268600	Pcom2_15G147200	WGD_or_segmental	softcore-core	0.3348	3.6808	0.0909
MRB_hapB	European	Pcom2_02G268600	Pcom2_15G504600	WGD_or_segmental	softcore-dispensable	0.0492	0.1729	0.2847
MRB_hapB	European	Pcom2_02G270200	Pcom2_08G157000	WGD_or_segmental	softcore-softcore	0.5711	2.3857	0.2394
MRB_hapB	European	Pcom2_02G270200	Pcom2_15G145400	WGD_or_segmental	softcore-dispensable	0.4965	2.7294	0.1819
MRB_hapB	European	Pcom2_02G270200	Pcom2_15G506200	WGD_or_segmental	softcore-softcore	0.0842	0.131	0.643
MRB_hapB	European	Pcom2_02G382200	Pcom2_02G382400	tandem	softcore-core	0.1089	0.3265	0.3337
MRB_hapB	European	Pcom2_02G382200	Pcom2_07G111400	WGD_or_segmental	softcore-core	0.1004	0.2655	0.3783
MRB_hapB	European	Pcom2_02G491800	Pcom2_03G032800	WGD_or_segmental	dispensable-dispensable	0.499	1.9592	0.2547
MRB_hapB	European	Pcom2_02G491800	Pcom2_07G011200	WGD_or_segmental	dispensable-softcore	0.0776	0.1354	0.5731
MRB_hapB	European	Pcom2_02G491800	Pcom2_11G037800	WGD_or_segmental	dispensable-softcore	0.5058	1.6137	0.3134
MRB_hapB	European	Pcom2_02G491800	Pcom2_14G103800	WGD_or_segmental	dispensable-core	0.5438	4.0147	0.1355
MRB_hapB	European	Pcom2_03G032800	Pcom2_07G011200	WGD_or_segmental	dispensable-softcore	0.4825	1.7045	0.2831
MRB_hapB	European	Pcom2_03G032800	Pcom2_11G037800	WGD_or_segmental	dispensable-softcore	0.0559	0.1544	0.362
MRB_hapB	European	Pcom2_03G032800	Pcom2_14G103800	WGD_or_segmental	dispensable-core	0.4912	3.9084	0.1257
MRB_hapB	European	Pcom2_03G141800	Pcom2_11G175600	dispersed	dispensable-core	0.2564	0.8704	0.2945
MRB_hapB	European	Pcom2_03G193000	Pcom2_03G194200	proximal	dispensable-softcore	0.155	0.3339	0.4642
MRB_hapB	European	Pcom2_03G339600	Pcom2_10G521800	WGD_or_segmental	core-core	0.2195	1.3103	0.1676
MRB_hapB	European	Pcom2_03G339600	Pcom2_11G372000	WGD_or_segmental	core-softcore	0.0337	0.1888	0.1784
MRB_hapB	European	Pcom2_03G346200	Pcom2_05G553200	WGD_or_segmental	dispensable-dispensable	0.4444	1.8649	0.2383
MRB_hapB	European	Pcom2_03G346200	Pcom2_10G516600	WGD_or_segmental	dispensable-core	0.4309	1.7006	0.2534
MRB_hapB	European	Pcom2_03G346200	Pcom2_11G377400	WGD_or_segmental	dispensable-softcore	0.027	0.1066	0.2529
MRB_hapB	European	Pcom2_03G431600	Pcom2_11G470200	WGD_or_segmental	softcore-softcore	0.0413	0.2289	0.1803
MRB_hapB	European	Pcom2_04G253200	Pcom2_12G286200	WGD_or_segmental	dispensable-softcore	0.0943	0.1898	0.4969
MRB_hapB	European	Pcom2_04G293400	Pcom2_12G327400	WGD_or_segmental	core-core	0.0654	0.1561	0.4189
MRB_hapB	European	Pcom2_04G338400	Pcom2_12G373600	WGD_or_segmental	softcore-dispensable	0.0402	0.1918	0.2095
MRB_hapB	European	Pcom2_04G366000	Pcom2_05G350400	WGD_or_segmental	core-core	0.2626	1.4142	0.1857
MRB_hapB	European	Pcom2_04G366000	Pcom2_10G326400	WGD_or_segmental	core-core	0.2703	1.0026	0.2696
MRB_hapB	European	Pcom2_04G366000	Pcom2_12G400200	WGD_or_segmental	core-softcore	0.021	0.1565	0.1345
MRB_hapB	European	Pcom2_05G111000	Pcom2_10G113800	WGD_or_segmental	core-core	0.0547	0.185	0.2955
MRB_hapB	European	Pcom2_05G149000	Pcom2_08G157000	WGD_or_segmental	core-softcore	0.5562	1.4563	0.3819
MRB_hapB	European	Pcom2_05G149000	Pcom2_15G145600	WGD_or_segmental	core-core	0.4128	1.4738	0.2801
MRB_hapB	European	Pcom2_05G163000	Pcom2_10G167000	WGD_or_segmental	core-core	0.0983	0.225	0.4368
MRB_hapB	European	Pcom2_05G176600	Pcom2_05G176800	tandem	core-core	0.4725	1.2871	0.3671
MRB_hapB	European	Pcom2_05G176600	Pcom2_08G139600	WGD_or_segmental	core-softcore	0.5063	1.9997	0.2532
MRB_hapB	European	Pcom2_05G176600	Pcom2_10G176000	WGD_or_segmental	core-core	0.5335	1.7768	0.3003
MRB_hapB	European	Pcom2_05G176600	Pcom2_15G130400	WGD_or_segmental	core-softcore	0.4966	2.3349	0.2127
MRB_hapB	European	Pcom2_05G198800	Pcom2_10G194800	WGD_or_segmental	core-dispensable	0.0744	0.1636	0.4548
MRB_hapB	European	Pcom2_05G203200	Pcom2_15G438200	WGD_or_segmental	softcore-softcore	0.2914	1.6131	0.1807
MRB_hapB	European	Pcom2_05G217400	Pcom2_05G217600	WGD_or_segmental	softcore-dispensable	0.3333	0.7375	0.4519
MRB_hapB	European	Pcom2_05G217600	Pcom2_05G217800	tandem	dispensable-softcore	0.4886	1.5032	0.3251
MRB_hapB	European	Pcom2_05G217600	Pcom2_10G210400	WGD_or_segmental	dispensable-softcore	0.561	1.7115	0.3278
MRB_hapB	European	Pcom2_05G278200	Pcom2_10G259800	WGD_or_segmental	core-core	0.0533	0.1453	0.3666
MRB_hapB	European	Pcom2_05G305600	Pcom2_10G284200	WGD_or_segmental	softcore-softcore	0.0652	0.1691	0.3858
MRB_hapB	European	Pcom2_05G338200	Pcom2_10G314800	WGD_or_segmental	softcore-core	0.0598	0.1328	0.4502
MRB_hapB	European	Pcom2_05G343000	Pcom2_10G320400	WGD_or_segmental	dispensable-dispensable	0.1128	0.2605	0.433
MRB_hapB	European	Pcom2_05G350400	Pcom2_10G326400	WGD_or_segmental	core-core	0.0273	0.1986	0.1373
MRB_hapB	European	Pcom2_05G350400	Pcom2_12G400200	WGD_or_segmental	core-softcore	0.2886	1.6709	0.1727
MRB_hapB	European	Pcom2_05G437400	Pcom2_10G405800	WGD_or_segmental	core-core	0.0612	0.1525	0.4016
MRB_hapB	European	Pcom2_05G475600	Pcom2_10G436400	WGD_or_segmental	core-softcore	0.0273	0.1185	0.2301
MRB_hapB	European	Pcom2_05G502600	Pcom2_10G464600	WGD_or_segmental	core-core	0.0673	0.1561	0.4312
MRB_hapB	European	Pcom2_05G522800	Pcom2_09G415600	WGD_or_segmental	core-core	0.4485	1.7319	0.2589
MRB_hapB	European	Pcom2_05G522800	Pcom2_10G486000	WGD_or_segmental	core-dispensable	0.0871	0.1615	0.539
MRB_hapB	European	Pcom2_05G553200	Pcom2_10G516600	WGD_or_segmental	dispensable-core	0.0379	0.1138	0.3329
MRB_hapB	European	Pcom2_05G553200	Pcom2_11G377400	WGD_or_segmental	dispensable-softcore	0.4489	2.0303	0.2211
MRB_hapB	European	Pcom2_05G553800	Pcom2_10G517200	WGD_or_segmental	dispensable-dispensable	0.0785	0.1283	0.6119
MRB_hapB	European	Pcom2_06G060000	Pcom2_16G474600	WGD_or_segmental	core-core	0.0431	0.2338	0.1842
MRB_hapB	European	Pcom2_06G131400	Pcom2_07G414600	WGD_or_segmental	core-dispensable	0.4462	2.5969	0.1718
MRB_hapB	European	Pcom2_06G156600	Pcom2_07G227000	WGD_or_segmental	core-core	0.3922	1.2952	0.3028
MRB_hapB	European	Pcom2_06G156600	Pcom2_14G185400	WGD_or_segmental	core-core	0.0537	0.1949	0.2756
MRB_hapB	European	Pcom2_06G208800	Pcom2_14G231600	WGD_or_segmental	core-core	0.0565	0.1405	0.402
MRB_hapB	European	Pcom2_06G214800	Pcom2_06G215000	WGD_or_segmental	core-softcore	0.2315	0.5937	0.39
MRB_hapB	European	Pcom2_06G214800	Pcom2_14G238200	WGD_or_segmental	core-core	0.0994	0.1211	0.8207
MRB_hapB	European	Pcom2_06G215000	Pcom2_06G215200	tandem	softcore-core	0.0911	0.1788	0.5096
MRB_hapB	European	Pcom2_06G215200	Pcom2_06G215400	tandem	core-core	0.0282	0.0605	0.4662
MRB_hapB	European	Pcom2_06G237600	Pcom2_09G006000	WGD_or_segmental	core-softcore	0.3093	1.3996	0.221
MRB_hapB	European	Pcom2_06G237600	Pcom2_14G259600	WGD_or_segmental	core-core	0.0333	0.1667	0.1996
MRB_hapB	European	Pcom2_06G237600	Pcom2_17G006400	WGD_or_segmental	core-core	0.3134	1.4742	0.2126
MRB_hapB	European	Pcom2_06G239400	Pcom2_13G222600	WGD_or_segmental	softcore-softcore	0.5047	2.1672	0.2329
MRB_hapB	European	Pcom2_06G239400	Pcom2_14G261800	WGD_or_segmental	softcore-softcore	0.0772	0.0825	0.9354
MRB_hapB	European	Pcom2_06G299600	Pcom2_06G299800	tandem	dispensable-dispensable	0.0415	0.0852	0.487
MRB_hapB	European	Pcom2_06G315600	Pcom2_13G145600	WGD_or_segmental	softcore-core	0.3204	1.5411	0.2079
MRB_hapB	European	Pcom2_06G315600	Pcom2_14G334000	WGD_or_segmental	softcore-dispensable	0.0358	0.1433	0.2496
MRB_hapB	European	Pcom2_06G315600	Pcom2_16G151200	WGD_or_segmental	softcore-core	0.2655	1.7573	0.1511
MRB_hapB	European	Pcom2_06G326800	Pcom2_09G080400	WGD_or_segmental	dispensable-dispensable	0.158	1.708	0.0925
MRB_hapB	European	Pcom2_06G326800	Pcom2_13G133000	WGD_or_segmental	dispensable-dispensable	0.0933	99	0.0009
MRB_hapB	European	Pcom2_06G326800	Pcom2_14G345600	WGD_or_segmental	dispensable-dispensable	0.0199	0.0281	0.7094
MRB_hapB	European	Pcom2_06G326800	Pcom2_16G139000	WGD_or_segmental	dispensable-dispensable	0.108	3.0317	0.0356
MRB_hapB	European	Pcom2_06G326800	Pcom2_17G084600	WGD_or_segmental	dispensable-dispensable	0.154	2.755	0.0559
MRB_hapB	European	Pcom2_06G328400	Pcom2_14G347400	WGD_or_segmental	core-softcore	0.0774	0.14	0.5529
MRB_hapB	European	Pcom2_06G343600	Pcom2_14G362200	WGD_or_segmental	core-softcore	0.0671	0.1275	0.5261
MRB_hapB	European	Pcom2_06G359400	Pcom2_09G120400	WGD_or_segmental	dispensable-softcore	0.4983	1.6786	0.2968
MRB_hapB	European	Pcom2_06G359400	Pcom2_13G100000	WGD_or_segmental	dispensable-dispensable	0.372	1.714	0.2171
MRB_hapB	European	Pcom2_06G359400	Pcom2_14G378200	WGD_or_segmental	dispensable-dispensable	0.0677	0.1712	0.3954
MRB_hapB	European	Pcom2_06G359400	Pcom2_16G099800	WGD_or_segmental	dispensable-core	0.3775	1.622	0.2328
MRB_hapB	European	Pcom2_06G359400	Pcom2_17G123800	WGD_or_segmental	dispensable-softcore	0.482	1.774	0.2717
MRB_hapB	European	Pcom2_06G379000	Pcom2_13G068600	WGD_or_segmental	dispensable-softcore	0.4926	1.7519	0.2812
MRB_hapB	European	Pcom2_06G379000	Pcom2_14G397600	WGD_or_segmental	dispensable-core	0.0634	0.1359	0.4667
MRB_hapB	European	Pcom2_06G379000	Pcom2_16G071200	WGD_or_segmental	dispensable-softcore	0.5634	1.7338	0.3249
MRB_hapB	European	Pcom2_07G011200	Pcom2_14G103800	WGD_or_segmental	softcore-core	0.4826	2.1302	0.2265
MRB_hapB	European	Pcom2_07G227000	Pcom2_14G185400	WGD_or_segmental	core-core	0.4016	1.3167	0.305
MRB_hapB	European	Pcom2_07G414600	Pcom2_07G414800	tandem	dispensable-core	0.3458	1.5883	0.2177
MRB_hapB	European	Pcom2_07G414800	Pcom2_07G415000	tandem	core-core	0.5806	1.414	0.4106
MRB_hapB	European	Pcom2_08G040800	Pcom2_15G040200	WGD_or_segmental	softcore-dispensable	0.0406	0.1531	0.2652
MRB_hapB	European	Pcom2_08G127000	Pcom2_15G120200	WGD_or_segmental	core-dispensable	0.0447	0.0936	0.4774
MRB_hapB	European	Pcom2_08G139600	Pcom2_10G176000	WGD_or_segmental	softcore-core	0.5584	2.8139	0.1984
MRB_hapB	European	Pcom2_08G139600	Pcom2_15G130400	WGD_or_segmental	softcore-softcore	0.0585	0.1082	0.5408
MRB_hapB	European	Pcom2_08G157000	Pcom2_15G145400	WGD_or_segmental	softcore-dispensable	0.1129	0.3038	0.3716
MRB_hapB	European	Pcom2_08G157000	Pcom2_15G506200	WGD_or_segmental	softcore-softcore	0.523	1.7288	0.3025
MRB_hapB	European	Pcom2_08G158800	Pcom2_15G147200	WGD_or_segmental	softcore-core	0.0412	0.169	0.244
MRB_hapB	European	Pcom2_08G158800	Pcom2_15G504600	WGD_or_segmental	softcore-dispensable	0.3579	3.7136	0.0964
MRB_hapB	European	Pcom2_08G322400	Pcom2_15G681000	WGD_or_segmental	dispensable-core	0.0638	0.1464	0.4354
MRB_hapB	European	Pcom2_08G327800	Pcom2_15G686600	WGD_or_segmental	softcore-softcore	0.065	0.2129	0.3054
MRB_hapB	European	Pcom2_08G351000	Pcom2_15G705600	WGD_or_segmental	core-core	0.0506	0.1116	0.4537
MRB_hapB	European	Pcom2_08G367600	Pcom2_15G725200	WGD_or_segmental	core-dispensable	0.0394	0.188	0.2097
MRB_hapB	European	Pcom2_09G006000	Pcom2_14G259600	WGD_or_segmental	softcore-core	0.2983	3.3817	0.0882
MRB_hapB	European	Pcom2_09G006000	Pcom2_17G006400	WGD_or_segmental	softcore-core	0.0444	0.1226	0.3624
MRB_hapB	European	Pcom2_09G080400	Pcom2_13G133000	WGD_or_segmental	dispensable-dispensable	0.2141	1.7427	0.1229
MRB_hapB	European	Pcom2_09G080400	Pcom2_14G345600	WGD_or_segmental	dispensable-dispensable	0.1775	1.653	0.1074
MRB_hapB	European	Pcom2_09G080400	Pcom2_16G139000	WGD_or_segmental	dispensable-dispensable	0.196	2.2529	0.087
MRB_hapB	European	Pcom2_09G080400	Pcom2_17G084600	WGD_or_segmental	dispensable-dispensable	0.0158	0.0512	0.3092
MRB_hapB	European	Pcom2_09G120400	Pcom2_13G100000	WGD_or_segmental	softcore-dispensable	0.3922	1.7815	0.2202
MRB_hapB	European	Pcom2_09G120400	Pcom2_14G378200	WGD_or_segmental	softcore-dispensable	0.536	2.0507	0.2614
MRB_hapB	European	Pcom2_09G120400	Pcom2_16G099800	WGD_or_segmental	softcore-core	0.4244	1.5914	0.2667
MRB_hapB	European	Pcom2_09G120400	Pcom2_17G123800	WGD_or_segmental	softcore-softcore	0.0439	0.1478	0.2969
MRB_hapB	European	Pcom2_09G234200	Pcom2_17G241400	WGD_or_segmental	core-softcore	0.041	0.1167	0.3514
MRB_hapB	European	Pcom2_09G327800	Pcom2_17G328400	WGD_or_segmental	softcore-dispensable	0.0671	0.1562	0.4297
MRB_hapB	European	Pcom2_09G342800	Pcom2_15G347000	WGD_or_segmental	dispensable-core	0.4206	1.2825	0.3279
MRB_hapB	European	Pcom2_09G342800	Pcom2_17G344400	WGD_or_segmental	dispensable-core	0.0542	0.1024	0.5287
MRB_hapB	European	Pcom2_09G415600	Pcom2_10G486000	WGD_or_segmental	core-dispensable	0.4766	1.5426	0.3089
MRB_hapB	European	Pcom2_09G415600	Pcom2_17G434400	WGD_or_segmental	core-softcore	0.156	0.2205	0.7075
MRB_hapB	European	Pcom2_09G443000	Pcom2_17G463400	WGD_or_segmental	dispensable-core	0.0592	0.1753	0.338
MRB_hapB	European	Pcom2_10G176000	Pcom2_15G130400	WGD_or_segmental	core-softcore	0.5525	1.8624	0.2967
MRB_hapB	European	Pcom2_10G320400	Pcom2_10G320600	tandem	dispensable-dispensable	0.0259	0.064	0.4038
MRB_hapB	European	Pcom2_10G326400	Pcom2_12G400200	WGD_or_segmental	core-softcore	0.269	1.2031	0.2236
MRB_hapB	European	Pcom2_10G486000	Pcom2_17G434400	WGD_or_segmental	dispensable-softcore	0.483	1.8079	0.2672
MRB_hapB	European	Pcom2_10G516600	Pcom2_11G377400	WGD_or_segmental	core-softcore	0.4487	1.728	0.2596
MRB_hapB	European	Pcom2_10G521800	Pcom2_11G372000	WGD_or_segmental	core-softcore	0.2224	1.2831	0.1733
MRB_hapB	European	Pcom2_11G175600	Pcom2_11G412800	dispersed	core-dispensable	0.1799	0.545	0.3301
MRB_hapB	European	Pcom2_12G101800	Pcom2_14G105200	WGD_or_segmental	core-core	0.1142	0.182	0.6271
MRB_hapB	European	Pcom2_12G150400	Pcom2_14G157800	WGD_or_segmental	softcore-dispensable	0.0265	0.0987	0.2686
MRB_hapB	European	Pcom2_13G068600	Pcom2_14G397600	WGD_or_segmental	softcore-core	0.4313	2.1483	0.2008
MRB_hapB	European	Pcom2_13G068600	Pcom2_16G071200	WGD_or_segmental	softcore-softcore	0.0914	0.2408	0.3797
MRB_hapB	European	Pcom2_13G083600	Pcom2_16G087200	WGD_or_segmental	core-core	0.027	0.2247	0.1199
MRB_hapB	European	Pcom2_13G097600	Pcom2_16G096800	WGD_or_segmental	softcore-core	0.0595	0.1902	0.3129
MRB_hapB	European	Pcom2_13G100000	Pcom2_14G378200	WGD_or_segmental	dispensable-dispensable	0.3685	1.4514	0.2539
MRB_hapB	European	Pcom2_13G100000	Pcom2_16G099800	WGD_or_segmental	dispensable-core	0.0361	0.1623	0.2226
MRB_hapB	European	Pcom2_13G100000	Pcom2_17G123800	WGD_or_segmental	dispensable-softcore	0.4121	3.2599	0.1264
MRB_hapB	European	Pcom2_13G133000	Pcom2_14G345600	WGD_or_segmental	dispensable-dispensable	0.1699	2.9905	0.0568
MRB_hapB	European	Pcom2_13G133000	Pcom2_16G139000	WGD_or_segmental	dispensable-dispensable	0.041	0.0327	1.2549
MRB_hapB	European	Pcom2_13G133000	Pcom2_17G084600	WGD_or_segmental	dispensable-dispensable	0.2313	3.3828	0.0684
MRB_hapB	European	Pcom2_13G145600	Pcom2_14G334000	WGD_or_segmental	core-dispensable	0.3466	1.6071	0.2157
MRB_hapB	European	Pcom2_13G145600	Pcom2_16G151200	WGD_or_segmental	core-core	0.0574	0.1405	0.4088
MRB_hapB	European	Pcom2_13G222600	Pcom2_14G261800	WGD_or_segmental	softcore-softcore	0.5404	1.9088	0.2831
MRB_hapB	European	Pcom2_13G318000	Pcom2_16G317000	WGD_or_segmental	core-softcore	0.0452	0.124	0.3646
MRB_hapB	European	Pcom2_13G356000	Pcom2_16G355600	WGD_or_segmental	core-core	0.1174	0.215	0.5462
MRB_hapB	European	Pcom2_13G366400	Pcom2_16G364400	WGD_or_segmental	softcore-softcore	0.0481	0.1234	0.39
MRB_hapB	European	Pcom2_13G415600	Pcom2_16G423800	WGD_or_segmental	softcore-dispensable	0.0423	0.1428	0.2962
MRB_hapB	European	Pcom2_14G146800	Pcom2_14G147000	tandem	core-core	0.1608	0.4059	0.3962
MRB_hapB	European	Pcom2_14G259600	Pcom2_17G006400	WGD_or_segmental	core-core	0.3146	1.5666	0.2008
MRB_hapB	European	Pcom2_14G334000	Pcom2_16G151200	WGD_or_segmental	dispensable-core	0.2859	2.0303	0.1408
MRB_hapB	European	Pcom2_14G345600	Pcom2_16G139000	WGD_or_segmental	dispensable-dispensable	0.1801	3.0292	0.0595
MRB_hapB	European	Pcom2_14G345600	Pcom2_17G084600	WGD_or_segmental	dispensable-dispensable	0.1682	1.9461	0.0864
MRB_hapB	European	Pcom2_14G378200	Pcom2_16G099800	WGD_or_segmental	dispensable-core	0.3717	1.3735	0.2706
MRB_hapB	European	Pcom2_14G378200	Pcom2_17G123800	WGD_or_segmental	dispensable-softcore	0.5089	1.409	0.3612
MRB_hapB	European	Pcom2_14G397600	Pcom2_16G071200	WGD_or_segmental	core-softcore	0.5526	2.1494	0.2571
MRB_hapB	European	Pcom2_15G145400	Pcom2_15G506200	WGD_or_segmental	dispensable-softcore	0.4364	1.4689	0.2971
MRB_hapB	European	Pcom2_15G147200	Pcom2_15G504600	WGD_or_segmental	core-dispensable	0.3066	2.1705	0.1413
MRB_hapB	European	Pcom2_15G347000	Pcom2_17G344400	WGD_or_segmental	core-core	0.3721	1.2837	0.2898
MRB_hapB	European	Pcom2_15G559800	Pcom2_15G691400	WGD_or_segmental	dispensable-core	0.5572	1.7112	0.3256
MRB_hapB	European	Pcom2_16G099800	Pcom2_17G123800	WGD_or_segmental	core-softcore	0.4108	1.5385	0.267
MRB_hapB	European	Pcom2_16G139000	Pcom2_17G084600	WGD_or_segmental	dispensable-dispensable	0.2218	1.6698	0.1328
MRB_hapB	European	Pcom2_16G489000	Pcom2_16G489200	tandem	core-core	0.3936	1.6205	0.2429
DS_hapA	Asian	Pbre1_01G040800	Pbre1_05G384600	dispersed	dispensable-core	0.8857	3.774	0.2347
DS_hapA	Asian	Pbre1_01G040800	Pbre1_17G163000	dispersed	dispensable-dispensable	0.7374	3.8587	0.1911
DS_hapA	Asian	Pbre1_01G096200	Pbre1_08G322200	WGD_or_segmental	core-dispensable	0.3695	1.8239	0.2026
DS_hapA	Asian	Pbre1_01G096200	Pbre1_15G677800	WGD_or_segmental	core-core	0.3409	2.085	0.1635
DS_hapA	Asian	Pbre1_01G112200	Pbre1_08G348400	WGD_or_segmental	core-core	0.3302	2.399	0.1377
DS_hapA	Asian	Pbre1_01G112200	Pbre1_15G545800	WGD_or_segmental	core-core	0.0494	0.0787	0.6275
DS_hapA	Asian	Pbre1_01G116000	Pbre1_01G116200	tandem	core-core	0.3628	1.6494	0.22
DS_hapA	Asian	Pbre1_01G116000	Pbre1_15G541600	WGD_or_segmental	core-core	0.3532	2.7088	0.1304
DS_hapA	Asian	Pbre1_01G116000	Pbre1_16G483400	WGD_or_segmental	core-core	0.0392	0.0799	0.4907
DS_hapA	Asian	Pbre1_01G142400	Pbre1_06G154000	WGD_or_segmental	core-core	0.3881	3.2154	0.1207
DS_hapA	Asian	Pbre1_01G142400	Pbre1_14G195000	WGD_or_segmental	core-core	0.3825	1.2698	0.3013
DS_hapA	Asian	Pbre1_01G177400	Pbre1_07G257200	WGD_or_segmental	core-core	0.0438	0.1471	0.2976
DS_hapA	Asian	Pbre1_01G186000	Pbre1_01G186200	tandem	dispensable-dispensable	0.0635	0.1335	0.4758
DS_hapA	Asian	Pbre1_01G186000	Pbre1_06G211000	WGD_or_segmental	dispensable-softcore	0.4484	2.4729	0.1813
DS_hapA	Asian	Pbre1_01G186000	Pbre1_14G251400	WGD_or_segmental	dispensable-core	0.4663	2.183	0.2136
DS_hapA	Asian	Pbre1_01G191600	Pbre1_07G274400	WGD_or_segmental	softcore-softcore	0.0503	0.1159	0.4344
DS_hapA	Asian	Pbre1_01G246800	Pbre1_07G324600	WGD_or_segmental	core-core	0.0789	0.1373	0.5743
DS_hapA	Asian	Pbre1_01G287800	Pbre1_07G366800	WGD_or_segmental	core-dispensable	0.1126	0.2297	0.4902
DS_hapA	Asian	Pbre1_01G348000	Pbre1_06G127200	WGD_or_segmental	dispensable-core	0.5515	1.8465	0.2987
DS_hapA	Asian	Pbre1_01G348000	Pbre1_07G422200	WGD_or_segmental	dispensable-dispensable	0.0867	0.1335	0.6493
DS_hapA	Asian	Pbre1_01G348400	Pbre1_01G348600	tandem	core-core	0.5935	1.9051	0.3115
DS_hapA	Asian	Pbre1_01G391600	Pbre1_07G464800	WGD_or_segmental	core-softcore	0.0573	0.1155	0.4965
DS_hapA	Asian	Pbre1_02G022400	Pbre1_15G275200	WGD_or_segmental	core-core	0.0559	0.3046	0.1836
DS_hapA	Asian	Pbre1_02G094000	Pbre1_15G345000	WGD_or_segmental	dispensable-core	0.0374	0.09	0.4157
DS_hapA	Asian	Pbre1_02G128000	Pbre1_15G374400	WGD_or_segmental	core-core	0.0722	0.1285	0.5623
DS_hapA	Asian	Pbre1_02G199600	Pbre1_05G209000	WGD_or_segmental	softcore-softcore	0.2942	2.2812	0.129
DS_hapA	Asian	Pbre1_02G199600	Pbre1_15G436800	WGD_or_segmental	softcore-softcore	0.0576	0.1226	0.47
DS_hapA	Asian	Pbre1_02G265200	Pbre1_08G160200	WGD_or_segmental	softcore-softcore	0.3543	3.834	0.0924
DS_hapA	Asian	Pbre1_02G265200	Pbre1_15G147800	WGD_or_segmental	softcore-core	0.3377	4.5991	0.0734
DS_hapA	Asian	Pbre1_02G265200	Pbre1_15G502800	WGD_or_segmental	softcore-dispensable	0.041	0.1359	0.3015
DS_hapA	Asian	Pbre1_02G267000	Pbre1_08G158200	WGD_or_segmental	softcore-softcore	0.5091	1.5112	0.3369
DS_hapA	Asian	Pbre1_02G267000	Pbre1_15G145800	WGD_or_segmental	softcore-softcore	0.5977	4.0936	0.146
DS_hapA	Asian	Pbre1_02G267000	Pbre1_15G504400	WGD_or_segmental	softcore-softcore	0.0639	0.0975	0.6556
DS_hapA	Asian	Pbre1_02G385600	Pbre1_02G385800	tandem	softcore-core	0.1017	0.3311	0.3071
DS_hapA	Asian	Pbre1_02G385600	Pbre1_07G114800	WGD_or_segmental	softcore-core	0.087	0.3046	0.2858
DS_hapA	Asian	Pbre1_02G504000	Pbre1_07G010800	WGD_or_segmental	dispensable-softcore	0.0935	0.1862	0.5023
DS_hapA	Asian	Pbre1_02G504000	Pbre1_12G106200	WGD_or_segmental	dispensable-dispensable	0.597	2.0481	0.2915
DS_hapA	Asian	Pbre1_02G504000	Pbre1_14G109000	WGD_or_segmental	dispensable-core	0.6035	4.0116	0.1504
DS_hapA	Asian	Pbre1_03G198000	Pbre1_03G199400	proximal	dispensable-softcore	0.1407	0.3519	0.3998
DS_hapA	Asian	Pbre1_03G355000	Pbre1_05G559400	WGD_or_segmental	core-core	0.2232	1.2559	0.1777
DS_hapA	Asian	Pbre1_03G355000	Pbre1_10G541200	WGD_or_segmental	core-core	0.2215	2.0027	0.1106
DS_hapA	Asian	Pbre1_03G355000	Pbre1_11G374400	WGD_or_segmental	core-softcore	0.0332	0.2116	0.1568
DS_hapA	Asian	Pbre1_03G361400	Pbre1_05G554600	WGD_or_segmental	dispensable-dispensable	0.442	1.6021	0.2759
DS_hapA	Asian	Pbre1_03G361400	Pbre1_10G536200	WGD_or_segmental	dispensable-core	0.4295	1.7777	0.2416
DS_hapA	Asian	Pbre1_03G361400	Pbre1_11G379800	WGD_or_segmental	dispensable-softcore	0.0308	0.1078	0.2857
DS_hapA	Asian	Pbre1_03G440000	Pbre1_11G478200	WGD_or_segmental	softcore-softcore	0.0381	0.2385	0.1599
DS_hapA	Asian	Pbre1_04G257200	Pbre1_12G290400	WGD_or_segmental	dispensable-softcore	0.1029	0.1956	0.5259
DS_hapA	Asian	Pbre1_04G299400	Pbre1_12G331000	WGD_or_segmental	core-core	0.0628	0.1615	0.3888
DS_hapA	Asian	Pbre1_04G348000	Pbre1_12G373400	WGD_or_segmental	softcore-dispensable	0.0437	0.165	0.2645
DS_hapA	Asian	Pbre1_04G373600	Pbre1_05G357200	WGD_or_segmental	core-core	0.2613	1.5001	0.1742
DS_hapA	Asian	Pbre1_04G373600	Pbre1_10G340800	WGD_or_segmental	core-core	0.2683	1.0182	0.2635
DS_hapA	Asian	Pbre1_04G373600	Pbre1_12G400000	WGD_or_segmental	core-softcore	0.018	0.1523	0.1179
DS_hapA	Asian	Pbre1_05G114200	Pbre1_10G120000	WGD_or_segmental	core-core	0.053	0.1477	0.3586
DS_hapA	Asian	Pbre1_05G156400	Pbre1_08G158400	WGD_or_segmental	core-dispensable	0.4843	2.8273	0.1713
DS_hapA	Asian	Pbre1_05G156400	Pbre1_15G145800	WGD_or_segmental	core-softcore	0.5069	2.3633	0.2145
DS_hapA	Asian	Pbre1_05G169400	Pbre1_10G174200	WGD_or_segmental	core-core	0.0936	0.2357	0.3972
DS_hapA	Asian	Pbre1_05G182600	Pbre1_08G141200	WGD_or_segmental	core-softcore	0.5152	2.5984	0.1983
DS_hapA	Asian	Pbre1_05G182600	Pbre1_10G184800	WGD_or_segmental	core-core	0.0643	0.0732	0.8792
DS_hapA	Asian	Pbre1_05G182600	Pbre1_15G130600	WGD_or_segmental	core-softcore	0.4648	3.5888	0.1295
DS_hapA	Asian	Pbre1_05G209000	Pbre1_15G436800	WGD_or_segmental	softcore-softcore	0.2911	1.6678	0.1745
DS_hapA	Asian	Pbre1_05G221800	Pbre1_05G222000	WGD_or_segmental	softcore-dispensable	0.3804	0.8755	0.4344
DS_hapA	Asian	Pbre1_05G222000	Pbre1_05G222200	tandem	dispensable-softcore	0.5016	1.4225	0.3526
DS_hapA	Asian	Pbre1_05G284200	Pbre1_10G277600	WGD_or_segmental	core-core	0.0699	0.1664	0.4199
DS_hapA	Asian	Pbre1_05G313600	Pbre1_10G301000	WGD_or_segmental	softcore-softcore	0.0769	0.1677	0.4583
DS_hapA	Asian	Pbre1_05G346000	Pbre1_10G329800	WGD_or_segmental	softcore-core	0.0582	0.1459	0.3993
DS_hapA	Asian	Pbre1_05G357200	Pbre1_10G340800	WGD_or_segmental	core-core	0.0273	0.1819	0.1499
DS_hapA	Asian	Pbre1_05G357200	Pbre1_12G400000	WGD_or_segmental	core-softcore	0.2794	1.6865	0.1657
DS_hapA	Asian	Pbre1_05G442800	Pbre1_10G419400	WGD_or_segmental	core-core	0.0653	0.1478	0.4416
DS_hapA	Asian	Pbre1_05G480600	Pbre1_10G453200	WGD_or_segmental	core-softcore	0.0322	0.1355	0.2376
DS_hapA	Asian	Pbre1_05G505800	Pbre1_10G482000	WGD_or_segmental	core-core	0.0641	0.1602	0.4
DS_hapA	Asian	Pbre1_05G524600	Pbre1_09G417400	WGD_or_segmental	core-core	0.4417	1.6603	0.266
DS_hapA	Asian	Pbre1_05G524600	Pbre1_10G504200	WGD_or_segmental	core-dispensable	0.0844	0.1964	0.4297
DS_hapA	Asian	Pbre1_05G524600	Pbre1_17G430000	WGD_or_segmental	core-core	0.4887	1.4401	0.3394
DS_hapA	Asian	Pbre1_05G554600	Pbre1_10G536200	WGD_or_segmental	dispensable-core	0.0406	0.0983	0.4137
DS_hapA	Asian	Pbre1_05G554600	Pbre1_11G379800	WGD_or_segmental	dispensable-softcore	0.4376	1.6439	0.2662
DS_hapA	Asian	Pbre1_05G555200	Pbre1_10G536600	WGD_or_segmental	dispensable-dispensable	0.0951	0.1454	0.6538
DS_hapA	Asian	Pbre1_05G559400	Pbre1_10G541200	WGD_or_segmental	core-core	0.0325	0.1867	0.1739
DS_hapA	Asian	Pbre1_05G559400	Pbre1_11G374400	WGD_or_segmental	core-softcore	0.215	0.8915	0.2412
DS_hapA	Asian	Pbre1_06G057000	Pbre1_16G469400	WGD_or_segmental	core-core	0.0439	0.2365	0.1858
DS_hapA	Asian	Pbre1_06G127200	Pbre1_07G422200	WGD_or_segmental	core-dispensable	0.4625	3.6117	0.1281
DS_hapA	Asian	Pbre1_06G154000	Pbre1_14G195000	WGD_or_segmental	core-core	0.0543	0.1846	0.2942
DS_hapA	Asian	Pbre1_06G205000	Pbre1_14G244600	WGD_or_segmental	core-core	0.0627	0.1417	0.4423
DS_hapA	Asian	Pbre1_06G210800	Pbre1_06G211000	WGD_or_segmental	core-softcore	0.2153	0.6635	0.3245
DS_hapA	Asian	Pbre1_06G210800	Pbre1_14G251200	WGD_or_segmental	core-core	0.1018	0.1568	0.6495
DS_hapA	Asian	Pbre1_06G211800	Pbre1_06G212200	proximal	core-core	0.0433	0.0726	0.597
DS_hapA	Asian	Pbre1_06G234400	Pbre1_09G006400	WGD_or_segmental	core-softcore	0.3087	1.4907	0.2071
DS_hapA	Asian	Pbre1_06G234400	Pbre1_14G273800	WGD_or_segmental	core-core	0.0336	0.1616	0.2079
DS_hapA	Asian	Pbre1_06G234400	Pbre1_17G006400	WGD_or_segmental	core-core	0.3192	1.4137	0.2258
DS_hapA	Asian	Pbre1_06G235800	Pbre1_13G219400	WGD_or_segmental	softcore-softcore	0.5413	2.1026	0.2575
DS_hapA	Asian	Pbre1_06G235800	Pbre1_14G275800	WGD_or_segmental	softcore-softcore	0.0754	0.0789	0.9556
DS_hapA	Asian	Pbre1_06G295600	Pbre1_06G295800	tandem	dispensable-dispensable	0.0413	0.0979	0.4216
DS_hapA	Asian	Pbre1_06G295600	Pbre1_14G337000	WGD_or_segmental	dispensable-dispensable	0.083	0.2313	0.359
DS_hapA	Asian	Pbre1_06G311000	Pbre1_13G143600	WGD_or_segmental	softcore-core	0.3591	2.3485	0.1529
DS_hapA	Asian	Pbre1_06G311000	Pbre1_14G350200	WGD_or_segmental	softcore-dispensable	0.0731	0.2265	0.3228
DS_hapA	Asian	Pbre1_06G311000	Pbre1_16G149000	WGD_or_segmental	softcore-core	0.3032	2.1491	0.1411
DS_hapA	Asian	Pbre1_06G323400	Pbre1_09G082400	WGD_or_segmental	dispensable-dispensable	0.1619	1.9786	0.0818
DS_hapA	Asian	Pbre1_06G323400	Pbre1_13G130400	WGD_or_segmental	dispensable-dispensable	0.0985	99	0.001
DS_hapA	Asian	Pbre1_06G323400	Pbre1_14G360600	WGD_or_segmental	dispensable-dispensable	0.0158	0.0244	0.6459
DS_hapA	Asian	Pbre1_06G323400	Pbre1_16G136800	WGD_or_segmental	dispensable-dispensable	0.1058	99	0.0011
DS_hapA	Asian	Pbre1_06G323400	Pbre1_17G082200	WGD_or_segmental	dispensable-dispensable	0.1583	3.1151	0.0508
DS_hapA	Asian	Pbre1_06G325600	Pbre1_14G362200	WGD_or_segmental	core-softcore	0.0741	0.1636	0.4531
DS_hapA	Asian	Pbre1_06G340200	Pbre1_14G378200	WGD_or_segmental	core-softcore	0.072	0.121	0.5951
DS_hapA	Asian	Pbre1_06G357400	Pbre1_09G123600	WGD_or_segmental	dispensable-softcore	0.488	1.8418	0.265
DS_hapA	Asian	Pbre1_06G357400	Pbre1_14G394000	WGD_or_segmental	dispensable-dispensable	0.0583	0.1729	0.3371
DS_hapA	Asian	Pbre1_06G357400	Pbre1_16G099000	WGD_or_segmental	dispensable-core	0.3831	1.3342	0.2871
DS_hapA	Asian	Pbre1_06G357400	Pbre1_17G122600	WGD_or_segmental	dispensable-softcore	0.5144	2.6342	0.1953
DS_hapA	Asian	Pbre1_06G376600	Pbre1_13G065600	WGD_or_segmental	dispensable-softcore	0.4716	2.4674	0.1911
DS_hapA	Asian	Pbre1_06G376600	Pbre1_14G417200	WGD_or_segmental	dispensable-core	0.0643	0.151	0.4259
DS_hapA	Asian	Pbre1_06G376600	Pbre1_16G071600	WGD_or_segmental	dispensable-softcore	0.507	1.6204	0.3129
DS_hapA	Asian	Pbre1_07G010800	Pbre1_12G106200	WGD_or_segmental	softcore-dispensable	0.5523	2.3395	0.2361
DS_hapA	Asian	Pbre1_07G010800	Pbre1_14G109000	WGD_or_segmental	softcore-core	0.4981	2.5851	0.1927
DS_hapA	Asian	Pbre1_07G114800	Pbre1_07G115000	tandem	core-dispensable	0.1157	0.2329	0.4968
DS_hapA	Asian	Pbre1_07G422200	Pbre1_07G422400	tandem	dispensable-core	0.3466	1.7659	0.1963
DS_hapA	Asian	Pbre1_07G422400	Pbre1_07G422600	tandem	core-core	0.5796	3.5378	0.1638
DS_hapA	Asian	Pbre1_08G045800	Pbre1_15G040400	WGD_or_segmental	softcore-dispensable	0.043	0.1491	0.2883
DS_hapA	Asian	Pbre1_08G129400	Pbre1_15G119200	WGD_or_segmental	core-dispensable	0.0355	0.0929	0.3815
DS_hapA	Asian	Pbre1_08G141200	Pbre1_15G130600	WGD_or_segmental	softcore-softcore	0.0567	0.0818	0.6932
DS_hapA	Asian	Pbre1_08G158200	Pbre1_15G145800	WGD_or_segmental	softcore-softcore	0.0964	0.3021	0.3189
DS_hapA	Asian	Pbre1_08G158200	Pbre1_15G504400	WGD_or_segmental	softcore-softcore	0.4877	4.0591	0.1201
DS_hapA	Asian	Pbre1_08G160200	Pbre1_15G147800	WGD_or_segmental	softcore-core	0.0358	0.1589	0.2256
DS_hapA	Asian	Pbre1_08G160200	Pbre1_15G502800	WGD_or_segmental	softcore-dispensable	0.3674	3.7149	0.0989
DS_hapA	Asian	Pbre1_08G322200	Pbre1_15G677800	WGD_or_segmental	dispensable-core	0.065	0.1326	0.4902
DS_hapA	Asian	Pbre1_08G327400	Pbre1_15G684800	WGD_or_segmental	softcore-softcore	0.0589	0.2374	0.2482
DS_hapA	Asian	Pbre1_08G348400	Pbre1_15G704800	WGD_or_segmental	core-core	0.0454	0.1006	0.4515
DS_hapA	Asian	Pbre1_08G366400	Pbre1_15G726400	WGD_or_segmental	core-dispensable	0.0437	0.1926	0.227
DS_hapA	Asian	Pbre1_09G006400	Pbre1_14G273800	WGD_or_segmental	softcore-core	0.3097	2.5843	0.1198
DS_hapA	Asian	Pbre1_09G006400	Pbre1_17G006400	WGD_or_segmental	softcore-core	0.0463	0.1342	0.3455
DS_hapA	Asian	Pbre1_09G082400	Pbre1_13G130400	WGD_or_segmental	dispensable-dispensable	0.2141	1.7427	0.1229
DS_hapA	Asian	Pbre1_09G082400	Pbre1_14G360600	WGD_or_segmental	dispensable-dispensable	0.1775	1.653	0.1074
DS_hapA	Asian	Pbre1_09G082400	Pbre1_16G136800	WGD_or_segmental	dispensable-dispensable	0.2011	3.2503	0.0619
DS_hapA	Asian	Pbre1_09G082400	Pbre1_17G082200	WGD_or_segmental	dispensable-dispensable	0.0158	0.0512	0.3092
DS_hapA	Asian	Pbre1_09G123600	Pbre1_14G394000	WGD_or_segmental	softcore-dispensable	0.4999	2.2023	0.227
DS_hapA	Asian	Pbre1_09G123600	Pbre1_16G099000	WGD_or_segmental	softcore-core	0.4288	1.4252	0.3009
DS_hapA	Asian	Pbre1_09G123600	Pbre1_17G122600	WGD_or_segmental	softcore-softcore	0.0479	0.1897	0.2524
DS_hapA	Asian	Pbre1_09G243000	Pbre1_17G236600	WGD_or_segmental	core-softcore	0.0409	0.1299	0.3147
DS_hapA	Asian	Pbre1_09G332400	Pbre1_17G325400	WGD_or_segmental	softcore-dispensable	0.0668	0.1587	0.4209
DS_hapA	Asian	Pbre1_09G348000	Pbre1_15G345000	WGD_or_segmental	dispensable-core	0.4151	1.2404	0.3346
DS_hapA	Asian	Pbre1_09G348000	Pbre1_17G342600	WGD_or_segmental	dispensable-core	0.0566	0.0786	0.7202
DS_hapA	Asian	Pbre1_09G417400	Pbre1_10G504200	WGD_or_segmental	core-dispensable	0.4649	1.5007	0.3098
DS_hapA	Asian	Pbre1_09G417400	Pbre1_17G429800	WGD_or_segmental	core-softcore	0.2236	0.3502	0.6385
DS_hapA	Asian	Pbre1_09G445400	Pbre1_17G457000	WGD_or_segmental	dispensable-core	0.0632	0.187	0.3379
DS_hapA	Asian	Pbre1_10G184800	Pbre1_10G185000	tandem	core-core	0.4372	1.1074	0.3948
DS_hapA	Asian	Pbre1_10G340800	Pbre1_12G400000	WGD_or_segmental	core-softcore	0.2629	1.2055	0.2181
DS_hapA	Asian	Pbre1_10G504200	Pbre1_17G429800	WGD_or_segmental	dispensable-softcore	0.539	1.4356	0.3755
DS_hapA	Asian	Pbre1_10G536200	Pbre1_11G379800	WGD_or_segmental	core-softcore	0.3982	1.5896	0.2505
DS_hapA	Asian	Pbre1_10G541200	Pbre1_11G374400	WGD_or_segmental	core-softcore	0.2304	1.3887	0.1659
DS_hapA	Asian	Pbre1_11G042000	Pbre1_14G109000	WGD_or_segmental	softcore-core	0.4592	3.9272	0.1169
DS_hapA	Asian	Pbre1_11G180400	Pbre1_11G417200	dispersed	core-dispensable	0.2666	0.674	0.3955
DS_hapA	Asian	Pbre1_12G106200	Pbre1_14G109000	WGD_or_segmental	dispensable-core	0.0527	0.177	0.2976
DS_hapA	Asian	Pbre1_12G107000	Pbre1_14G110400	WGD_or_segmental	core-core	0.1034	0.1756	0.5891
DS_hapA	Asian	Pbre1_12G153000	Pbre1_14G163800	WGD_or_segmental	softcore-dispensable	0.0222	0.1007	0.2201
DS_hapA	Asian	Pbre1_13G065600	Pbre1_14G417200	WGD_or_segmental	softcore-core	0.448	1.7469	0.2565
DS_hapA	Asian	Pbre1_13G065600	Pbre1_16G071600	WGD_or_segmental	softcore-softcore	0.0949	0.2543	0.3734
DS_hapA	Asian	Pbre1_13G080800	Pbre1_16G086800	WGD_or_segmental	core-core	0.0261	0.2176	0.1199
DS_hapA	Asian	Pbre1_13G094400	Pbre1_16G095200	WGD_or_segmental	softcore-core	0.0538	0.1773	0.3035
DS_hapA	Asian	Pbre1_13G097000	Pbre1_14G394000	WGD_or_segmental	dispensable-dispensable	0.3642	1.3832	0.2633
DS_hapA	Asian	Pbre1_13G130400	Pbre1_14G360600	WGD_or_segmental	dispensable-dispensable	0.1699	2.9905	0.0568
DS_hapA	Asian	Pbre1_13G130400	Pbre1_16G136800	WGD_or_segmental	dispensable-dispensable	0.0344	0.063	0.546
DS_hapA	Asian	Pbre1_13G130400	Pbre1_17G082200	WGD_or_segmental	dispensable-dispensable	0.2313	3.3828	0.0684
DS_hapA	Asian	Pbre1_13G143600	Pbre1_14G350200	WGD_or_segmental	core-dispensable	0.3415	2.2437	0.1522
DS_hapA	Asian	Pbre1_13G143600	Pbre1_16G149000	WGD_or_segmental	core-core	0.0625	0.1491	0.4191
DS_hapA	Asian	Pbre1_13G219400	Pbre1_14G275800	WGD_or_segmental	softcore-softcore	0.5454	1.623	0.3361
DS_hapA	Asian	Pbre1_13G311200	Pbre1_16G313200	WGD_or_segmental	core-softcore	0.0351	0.1114	0.3152
DS_hapA	Asian	Pbre1_13G347400	Pbre1_16G352000	WGD_or_segmental	core-core	0.1164	0.2471	0.471
DS_hapA	Asian	Pbre1_13G359000	Pbre1_16G360200	WGD_or_segmental	softcore-softcore	0.0728	0.1305	0.5579
DS_hapA	Asian	Pbre1_13G407200	Pbre1_16G417200	WGD_or_segmental	softcore-dispensable	0.039	0.1154	0.3383
DS_hapA	Asian	Pbre1_14G155000	Pbre1_14G155200	tandem	core-core	0.1676	0.4137	0.405
DS_hapA	Asian	Pbre1_14G251200	Pbre1_14G251400	WGD_or_segmental	core-core	0.2592	0.6703	0.3867
DS_hapA	Asian	Pbre1_14G273800	Pbre1_17G006400	WGD_or_segmental	core-core	0.3249	1.4022	0.2317
DS_hapA	Asian	Pbre1_14G350200	Pbre1_16G149000	WGD_or_segmental	dispensable-core	0.3259	2.0966	0.1555
DS_hapA	Asian	Pbre1_14G360600	Pbre1_16G136800	WGD_or_segmental	dispensable-dispensable	0.1782	2.9857	0.0597
DS_hapA	Asian	Pbre1_14G360600	Pbre1_17G082200	WGD_or_segmental	dispensable-dispensable	0.1682	1.9461	0.0864
DS_hapA	Asian	Pbre1_14G394000	Pbre1_16G099000	WGD_or_segmental	dispensable-core	0.3781	2.1238	0.178
DS_hapA	Asian	Pbre1_14G394000	Pbre1_17G122600	WGD_or_segmental	dispensable-softcore	0.4977	1.3894	0.3582
DS_hapA	Asian	Pbre1_14G417200	Pbre1_16G071600	WGD_or_segmental	core-softcore	0.5471	1.598	0.3424
DS_hapA	Asian	Pbre1_15G145800	Pbre1_15G504400	WGD_or_segmental	softcore-softcore	0.533	2.5177	0.2117
DS_hapA	Asian	Pbre1_15G147800	Pbre1_15G502800	WGD_or_segmental	core-dispensable	0.2878	2.0827	0.1382
DS_hapA	Asian	Pbre1_15G345000	Pbre1_17G342600	WGD_or_segmental	core-core	0.3531	1.3707	0.2576
DS_hapA	Asian	Pbre1_15G556000	Pbre1_15G689400	WGD_or_segmental	dispensable-core	0.5702	1.7233	0.3309
DS_hapA	Asian	Pbre1_16G099000	Pbre1_17G122600	WGD_or_segmental	core-softcore	0.3957	3.6759	0.1077
DS_hapA	Asian	Pbre1_16G136800	Pbre1_17G082200	WGD_or_segmental	dispensable-dispensable	0.2159	3.0385	0.071
DS_hapA	Asian	Pbre1_16G483400	Pbre1_16G483600	tandem	core-core	0.4228	1.3547	0.3121
DS_hapA	Asian	Pbre1_17G429800	Pbre1_17G430000	WGD_or_segmental	softcore-core	0.219	0.3575	0.6126
DS_hapB	Asian	Pbre2_01G032000	Pbre2_05G382400	dispersed	dispensable-core	0.907	3.7859	0.2396
DS_hapB	Asian	Pbre2_01G032000	Pbre2_17G164000	dispersed	dispensable-dispensable	0.8741	1.6778	0.521
DS_hapB	Asian	Pbre2_01G086400	Pbre2_08G325000	WGD_or_segmental	core-dispensable	0.3691	2.0314	0.1817
DS_hapB	Asian	Pbre2_01G086400	Pbre2_15G681800	WGD_or_segmental	core-core	0.3409	2.3781	0.1433
DS_hapB	Asian	Pbre2_01G101600	Pbre2_15G548600	WGD_or_segmental	core-core	0.0441	0.0783	0.563
DS_hapB	Asian	Pbre2_01G106200	Pbre2_15G544200	WGD_or_segmental	core-core	0.3506	1.6537	0.212
DS_hapB	Asian	Pbre2_01G106200	Pbre2_16G484600	WGD_or_segmental	core-core	0.0415	0.0827	0.501
DS_hapB	Asian	Pbre2_01G132200	Pbre2_06G155400	WGD_or_segmental	core-core	0.3861	3.1672	0.1219
DS_hapB	Asian	Pbre2_01G132200	Pbre2_14G197800	WGD_or_segmental	core-core	0.3825	1.2698	0.3013
DS_hapB	Asian	Pbre2_01G168400	Pbre2_07G257800	WGD_or_segmental	core-core	0.0439	0.1466	0.2992
DS_hapB	Asian	Pbre2_01G177200	Pbre2_01G177400	tandem	dispensable-dispensable	0.0636	0.1366	0.4657
DS_hapB	Asian	Pbre2_01G177200	Pbre2_06G213600	WGD_or_segmental	dispensable-softcore	0.4524	2.1383	0.2116
DS_hapB	Asian	Pbre2_01G177200	Pbre2_14G253200	WGD_or_segmental	dispensable-core	0.4613	2.2185	0.2079
DS_hapB	Asian	Pbre2_01G182800	Pbre2_07G275400	WGD_or_segmental	softcore-softcore	0.0528	0.1209	0.4364
DS_hapB	Asian	Pbre2_01G237200	Pbre2_07G326600	WGD_or_segmental	core-core	0.0746	0.1429	0.5217
DS_hapB	Asian	Pbre2_01G278000	Pbre2_07G367600	WGD_or_segmental	core-dispensable	0.0878	0.1921	0.457
DS_hapB	Asian	Pbre2_01G318400	Pbre2_01G318600	WGD_or_segmental	core-core	0.5873	2.271	0.2586
DS_hapB	Asian	Pbre2_01G318400	Pbre2_07G421600	WGD_or_segmental	core-dispensable	0.4735	1.9749	0.2398
DS_hapB	Asian	Pbre2_01G318600	Pbre2_06G130600	WGD_or_segmental	core-core	0.4474	2.7013	0.1656
DS_hapB	Asian	Pbre2_01G381600	Pbre2_07G461800	WGD_or_segmental	core-softcore	0.0565	0.1208	0.4673
DS_hapB	Asian	Pbre2_02G022800	Pbre2_15G275400	WGD_or_segmental	core-core	0.0563	0.3093	0.1819
DS_hapB	Asian	Pbre2_02G093200	Pbre2_15G345400	WGD_or_segmental	dispensable-core	0.0354	0.0869	0.4071
DS_hapB	Asian	Pbre2_02G123800	Pbre2_15G374000	WGD_or_segmental	core-core	0.0705	0.1308	0.5391
DS_hapB	Asian	Pbre2_02G194800	Pbre2_05G212200	WGD_or_segmental	softcore-softcore	0.2924	2.3846	0.1226
DS_hapB	Asian	Pbre2_02G194800	Pbre2_15G437200	WGD_or_segmental	softcore-softcore	0.056	0.1316	0.4253
DS_hapB	Asian	Pbre2_02G263000	Pbre2_08G158200	WGD_or_segmental	softcore-softcore	0.3683	1.7195	0.2142
DS_hapB	Asian	Pbre2_02G263000	Pbre2_15G149600	WGD_or_segmental	softcore-core	0.3367	3.6791	0.0915
DS_hapB	Asian	Pbre2_02G263000	Pbre2_15G505400	WGD_or_segmental	softcore-dispensable	0.0446	0.1339	0.3335
DS_hapB	Asian	Pbre2_02G264800	Pbre2_08G156400	WGD_or_segmental	softcore-softcore	0.5204	1.5374	0.3385
DS_hapB	Asian	Pbre2_02G264800	Pbre2_15G147400	WGD_or_segmental	softcore-dispensable	0.5275	1.836	0.2873
DS_hapB	Asian	Pbre2_02G264800	Pbre2_15G507000	WGD_or_segmental	softcore-softcore	0.072	0.0994	0.7244
DS_hapB	Asian	Pbre2_02G381200	Pbre2_02G381400	tandem	softcore-core	0.1006	0.3515	0.2861
DS_hapB	Asian	Pbre2_02G381200	Pbre2_07G110400	WGD_or_segmental	softcore-core	0.093	0.3144	0.2956
DS_hapB	Asian	Pbre2_02G501000	Pbre2_07G011200	WGD_or_segmental	dispensable-softcore	0.0926	0.189	0.4899
DS_hapB	Asian	Pbre2_02G501000	Pbre2_11G041000	WGD_or_segmental	dispensable-softcore	0.4983	1.5347	0.3247
DS_hapB	Asian	Pbre2_02G501000	Pbre2_12G107400	WGD_or_segmental	dispensable-dispensable	0.6039	2.0768	0.2908
DS_hapB	Asian	Pbre2_02G501000	Pbre2_14G111200	WGD_or_segmental	dispensable-core	0.5991	3.3355	0.1796
DS_hapB	Asian	Pbre2_03G148600	Pbre2_11G418200	dispersed	dispensable-dispensable	0.2795	0.9097	0.3072
DS_hapB	Asian	Pbre2_03G203000	Pbre2_03G203600	proximal	dispensable-dispensable	0.0161	0.0383	0.4201
DS_hapB	Asian	Pbre2_03G203000	Pbre2_03G204000	proximal	dispensable-softcore	0.1426	0.3592	0.3969
DS_hapB	Asian	Pbre2_03G203600	Pbre2_03G204000	proximal	dispensable-softcore	0.1268	0.3046	0.4163
DS_hapB	Asian	Pbre2_03G362800	Pbre2_05G562600	WGD_or_segmental	core-core	0.2266	1.4733	0.1538
DS_hapB	Asian	Pbre2_03G362800	Pbre2_10G533200	WGD_or_segmental	core-core	0.2195	1.6158	0.1359
DS_hapB	Asian	Pbre2_03G362800	Pbre2_11G374000	WGD_or_segmental	core-softcore	0.035	0.2249	0.1557
DS_hapB	Asian	Pbre2_03G369200	Pbre2_05G557600	WGD_or_segmental	dispensable-dispensable	0.4634	3.0258	0.1532
DS_hapB	Asian	Pbre2_03G369200	Pbre2_10G527400	WGD_or_segmental	dispensable-core	0.4293	1.7829	0.2408
DS_hapB	Asian	Pbre2_03G369200	Pbre2_11G379000	WGD_or_segmental	dispensable-softcore	0.0293	0.1029	0.2843
DS_hapB	Asian	Pbre2_03G450800	Pbre2_11G477000	WGD_or_segmental	softcore-softcore	0.0398	0.2483	0.1602
DS_hapB	Asian	Pbre2_04G257800	Pbre2_12G291800	WGD_or_segmental	dispensable-softcore	0.1029	0.1956	0.5259
DS_hapB	Asian	Pbre2_04G300800	Pbre2_12G332800	WGD_or_segmental	core-core	0.0625	0.1664	0.3755
DS_hapB	Asian	Pbre2_04G348400	Pbre2_12G376000	WGD_or_segmental	softcore-dispensable	0.0419	0.1622	0.2585
DS_hapB	Asian	Pbre2_04G375000	Pbre2_05G352600	WGD_or_segmental	core-core	0.2612	1.4903	0.1753
DS_hapB	Asian	Pbre2_04G375000	Pbre2_10G339200	WGD_or_segmental	core-core	0.2681	1.0374	0.2585
DS_hapB	Asian	Pbre2_04G375000	Pbre2_12G402800	WGD_or_segmental	core-softcore	0.0192	0.1571	0.1221
DS_hapB	Asian	Pbre2_05G115200	Pbre2_10G116400	WGD_or_segmental	core-core	0.0511	0.1435	0.3563
DS_hapB	Asian	Pbre2_05G156800	Pbre2_08G156600	WGD_or_segmental	core-dispensable	0.508	2.7547	0.1844
DS_hapB	Asian	Pbre2_05G156800	Pbre2_15G147600	WGD_or_segmental	core-core	0.4133	1.6653	0.2482
DS_hapB	Asian	Pbre2_05G171400	Pbre2_10G174800	WGD_or_segmental	core-core	0.0967	0.2193	0.4408
DS_hapB	Asian	Pbre2_05G185000	Pbre2_08G138600	WGD_or_segmental	core-softcore	0.499	2.5249	0.1976
DS_hapB	Asian	Pbre2_05G185000	Pbre2_10G183800	WGD_or_segmental	core-core	0.0746	0.0889	0.8392
DS_hapB	Asian	Pbre2_05G185000	Pbre2_15G131800	WGD_or_segmental	core-softcore	0.4686	2.6008	0.1802
DS_hapB	Asian	Pbre2_05G212200	Pbre2_15G437200	WGD_or_segmental	softcore-softcore	0.2935	1.7632	0.1664
DS_hapB	Asian	Pbre2_05G224200	Pbre2_05G224400	tandem	softcore-dispensable	0.3422	0.7197	0.4755
DS_hapB	Asian	Pbre2_05G224400	Pbre2_05G224600	tandem	dispensable-softcore	0.5096	1.6033	0.3178
DS_hapB	Asian	Pbre2_05G279400	Pbre2_10G274600	WGD_or_segmental	core-core	0.0711	0.167	0.4257
DS_hapB	Asian	Pbre2_05G309000	Pbre2_10G300200	WGD_or_segmental	softcore-softcore	0.0769	0.171	0.4496
DS_hapB	Asian	Pbre2_05G342000	Pbre2_10G328400	WGD_or_segmental	softcore-core	0.0597	0.1476	0.4045
DS_hapB	Asian	Pbre2_05G352600	Pbre2_10G339200	WGD_or_segmental	core-core	0.0273	0.1986	0.1373
DS_hapB	Asian	Pbre2_05G352600	Pbre2_12G402800	WGD_or_segmental	core-softcore	0.2896	1.6767	0.1727
DS_hapB	Asian	Pbre2_05G443000	Pbre2_10G415200	WGD_or_segmental	core-core	0.0673	0.1551	0.4341
DS_hapB	Asian	Pbre2_05G480400	Pbre2_10G447000	WGD_or_segmental	core-softcore	0.0284	0.16	0.1773
DS_hapB	Asian	Pbre2_05G507000	Pbre2_10G475200	WGD_or_segmental	core-core	0.0704	0.1645	0.4278
DS_hapB	Asian	Pbre2_05G526400	Pbre2_09G421400	WGD_or_segmental	core-core	0.453	1.5918	0.2846
DS_hapB	Asian	Pbre2_05G526400	Pbre2_10G496200	WGD_or_segmental	core-dispensable	0.0903	0.1942	0.4651
DS_hapB	Asian	Pbre2_05G526400	Pbre2_17G433400	WGD_or_segmental	core-core	0.4991	1.4299	0.349
DS_hapB	Asian	Pbre2_05G557600	Pbre2_10G527400	WGD_or_segmental	dispensable-core	0.0406	0.0999	0.4068
DS_hapB	Asian	Pbre2_05G557600	Pbre2_11G379000	WGD_or_segmental	dispensable-softcore	0.4494	1.4961	0.3004
DS_hapB	Asian	Pbre2_05G558200	Pbre2_10G527800	WGD_or_segmental	dispensable-dispensable	0.0886	0.1331	0.6652
DS_hapB	Asian	Pbre2_05G562600	Pbre2_10G533200	WGD_or_segmental	core-core	0.0353	0.182	0.1942
DS_hapB	Asian	Pbre2_05G562600	Pbre2_11G374000	WGD_or_segmental	core-softcore	0.2209	1.0056	0.2197
DS_hapB	Asian	Pbre2_06G060000	Pbre2_16G469600	WGD_or_segmental	core-core	0.0442	0.2578	0.1715
DS_hapB	Asian	Pbre2_06G130600	Pbre2_07G421600	WGD_or_segmental	core-dispensable	0.4692	3.2809	0.143
DS_hapB	Asian	Pbre2_06G155400	Pbre2_14G197800	WGD_or_segmental	core-core	0.0543	0.1872	0.29
DS_hapB	Asian	Pbre2_06G206000	Pbre2_14G246800	WGD_or_segmental	core-core	0.062	0.1386	0.4473
DS_hapB	Asian	Pbre2_06G213400	Pbre2_06G213600	WGD_or_segmental	core-softcore	0.236	0.7481	0.3155
DS_hapB	Asian	Pbre2_06G213400	Pbre2_14G253000	WGD_or_segmental	core-core	0.0981	0.1289	0.7614
DS_hapB	Asian	Pbre2_06G214200	Pbre2_06G214600	proximal	core-core	0.0427	0.068	0.6284
DS_hapB	Asian	Pbre2_06G237400	Pbre2_09G006400	WGD_or_segmental	core-softcore	0.3111	1.4179	0.2194
DS_hapB	Asian	Pbre2_06G237400	Pbre2_14G275600	WGD_or_segmental	core-core	0.028	0.154	0.1819
DS_hapB	Asian	Pbre2_06G237400	Pbre2_17G006200	WGD_or_segmental	core-core	0.333	1.6091	0.2069
DS_hapB	Asian	Pbre2_06G238800	Pbre2_13G214600	WGD_or_segmental	softcore-softcore	0.5587	1.9449	0.2872
DS_hapB	Asian	Pbre2_06G238800	Pbre2_14G277600	WGD_or_segmental	softcore-softcore	0.0728	0.0827	0.8799
DS_hapB	Asian	Pbre2_06G296400	Pbre2_14G335200	WGD_or_segmental	dispensable-dispensable	0.083	0.2313	0.359
DS_hapB	Asian	Pbre2_06G312000	Pbre2_13G140800	WGD_or_segmental	softcore-core	0.3799	1.4757	0.2575
DS_hapB	Asian	Pbre2_06G312000	Pbre2_14G347800	WGD_or_segmental	softcore-dispensable	0.0752	0.1812	0.415
DS_hapB	Asian	Pbre2_06G312000	Pbre2_16G148200	WGD_or_segmental	softcore-core	0.3154	1.5785	0.1998
DS_hapB	Asian	Pbre2_06G324400	Pbre2_09G082000	WGD_or_segmental	dispensable-dispensable	0.1619	1.9786	0.0818
DS_hapB	Asian	Pbre2_06G324400	Pbre2_13G128600	WGD_or_segmental	dispensable-dispensable	0.0985	99	0.001
DS_hapB	Asian	Pbre2_06G324400	Pbre2_14G358200	WGD_or_segmental	dispensable-dispensable	0.0158	0.0244	0.6459
DS_hapB	Asian	Pbre2_06G324400	Pbre2_16G136400	WGD_or_segmental	dispensable-dispensable	0.1017	3.0069	0.0338
DS_hapB	Asian	Pbre2_06G324400	Pbre2_17G082000	WGD_or_segmental	dispensable-dispensable	0.1583	3.1151	0.0508
DS_hapB	Asian	Pbre2_06G326600	Pbre2_14G359800	WGD_or_segmental	core-softcore	0.0965	0.222	0.4346
DS_hapB	Asian	Pbre2_06G341000	Pbre2_14G375600	WGD_or_segmental	core-softcore	0.0813	0.1402	0.58
DS_hapB	Asian	Pbre2_06G357800	Pbre2_14G391600	WGD_or_segmental	dispensable-dispensable	0.0598	0.1744	0.3431
DS_hapB	Asian	Pbre2_06G357800	Pbre2_16G099200	WGD_or_segmental	dispensable-core	0.3927	1.347	0.2916
DS_hapB	Asian	Pbre2_06G357800	Pbre2_17G121400	WGD_or_segmental	dispensable-softcore	0.5042	1.5001	0.3361
DS_hapB	Asian	Pbre2_06G377200	Pbre2_13G065800	WGD_or_segmental	dispensable-softcore	0.4662	2.0593	0.2264
DS_hapB	Asian	Pbre2_06G377200	Pbre2_14G415200	WGD_or_segmental	dispensable-core	0.0627	0.1729	0.363
DS_hapB	Asian	Pbre2_06G377200	Pbre2_16G072400	WGD_or_segmental	dispensable-softcore	0.5489	1.3497	0.4067
DS_hapB	Asian	Pbre2_07G011200	Pbre2_12G107400	WGD_or_segmental	softcore-dispensable	0.5292	2.4224	0.2185
DS_hapB	Asian	Pbre2_07G011200	Pbre2_14G111200	WGD_or_segmental	softcore-core	0.5083	2.2088	0.2301
DS_hapB	Asian	Pbre2_07G421600	Pbre2_07G421800	tandem	dispensable-core	0.3587	1.5795	0.2271
DS_hapB	Asian	Pbre2_07G421800	Pbre2_07G422000	tandem	core-core	0.5694	1.3921	0.409
DS_hapB	Asian	Pbre2_08G046200	Pbre2_15G041400	WGD_or_segmental	softcore-dispensable	0.0442	0.1477	0.2992
DS_hapB	Asian	Pbre2_08G126400	Pbre2_15G120200	WGD_or_segmental	core-dispensable	0.0636	0.1517	0.4193
DS_hapB	Asian	Pbre2_08G138600	Pbre2_10G183800	WGD_or_segmental	softcore-core	0.502	3.9683	0.1265
DS_hapB	Asian	Pbre2_08G138600	Pbre2_15G131800	WGD_or_segmental	softcore-softcore	0.0544	0.0939	0.5793
DS_hapB	Asian	Pbre2_08G156400	Pbre2_15G147400	WGD_or_segmental	softcore-dispensable	0.0705	0.2536	0.2782
DS_hapB	Asian	Pbre2_08G156400	Pbre2_15G507000	WGD_or_segmental	softcore-softcore	0.5104	2.0226	0.2523
DS_hapB	Asian	Pbre2_08G156600	Pbre2_15G147600	WGD_or_segmental	dispensable-core	0.0904	0.2284	0.3956
DS_hapB	Asian	Pbre2_08G158200	Pbre2_15G149600	WGD_or_segmental	softcore-core	0.0423	0.1546	0.2735
DS_hapB	Asian	Pbre2_08G158200	Pbre2_15G505400	WGD_or_segmental	softcore-dispensable	0.3698	2.9282	0.1263
DS_hapB	Asian	Pbre2_08G325000	Pbre2_15G681800	WGD_or_segmental	dispensable-core	0.0651	0.1321	0.4931
DS_hapB	Asian	Pbre2_08G330200	Pbre2_15G688200	WGD_or_segmental	softcore-softcore	0.0601	0.2352	0.2554
DS_hapB	Asian	Pbre2_08G349800	Pbre2_15G708000	WGD_or_segmental	core-core	0.0429	0.0959	0.4469
DS_hapB	Asian	Pbre2_08G368800	Pbre2_15G731000	WGD_or_segmental	core-dispensable	0.0397	0.1918	0.207
DS_hapB	Asian	Pbre2_09G006400	Pbre2_14G275600	WGD_or_segmental	softcore-core	0.3037	1.3423	0.2263
DS_hapB	Asian	Pbre2_09G006400	Pbre2_17G006200	WGD_or_segmental	softcore-core	0.0534	0.1472	0.363
DS_hapB	Asian	Pbre2_09G082000	Pbre2_13G128600	WGD_or_segmental	dispensable-dispensable	0.2141	1.7427	0.1229
DS_hapB	Asian	Pbre2_09G082000	Pbre2_14G358200	WGD_or_segmental	dispensable-dispensable	0.1775	1.653	0.1074
DS_hapB	Asian	Pbre2_09G082000	Pbre2_16G136400	WGD_or_segmental	dispensable-dispensable	0.1957	2.7364	0.0715
DS_hapB	Asian	Pbre2_09G082000	Pbre2_17G082000	WGD_or_segmental	dispensable-dispensable	0.0158	0.0512	0.3092
DS_hapB	Asian	Pbre2_09G242600	Pbre2_17G238400	WGD_or_segmental	core-softcore	0.0456	0.1535	0.2971
DS_hapB	Asian	Pbre2_09G332600	Pbre2_17G327200	WGD_or_segmental	softcore-dispensable	0.0679	0.1644	0.4127
DS_hapB	Asian	Pbre2_09G350200	Pbre2_15G345400	WGD_or_segmental	dispensable-core	0.4185	1.2564	0.3331
DS_hapB	Asian	Pbre2_09G350200	Pbre2_17G343000	WGD_or_segmental	dispensable-core	0.0602	0.0962	0.6264
DS_hapB	Asian	Pbre2_09G421400	Pbre2_10G496200	WGD_or_segmental	core-dispensable	0.4649	1.5007	0.3098
DS_hapB	Asian	Pbre2_09G421400	Pbre2_17G433200	WGD_or_segmental	core-softcore	0.1609	0.2545	0.6321
DS_hapB	Asian	Pbre2_09G450200	Pbre2_17G462800	WGD_or_segmental	dispensable-core	0.0501	0.18	0.2786
DS_hapB	Asian	Pbre2_10G183800	Pbre2_10G184000	WGD_or_segmental	core-core	0.4758	1.4549	0.327
DS_hapB	Asian	Pbre2_10G183800	Pbre2_15G131800	WGD_or_segmental	core-softcore	0.5584	3.9498	0.1414
DS_hapB	Asian	Pbre2_10G339200	Pbre2_12G402800	WGD_or_segmental	core-softcore	0.2708	1.2263	0.2208
DS_hapB	Asian	Pbre2_10G496200	Pbre2_17G433200	WGD_or_segmental	dispensable-softcore	0.4901	1.5329	0.3197
DS_hapB	Asian	Pbre2_10G527400	Pbre2_11G379000	WGD_or_segmental	core-softcore	0.4025	1.5936	0.2526
DS_hapB	Asian	Pbre2_10G533200	Pbre2_11G374000	WGD_or_segmental	core-softcore	0.2302	1.3673	0.1684
DS_hapB	Asian	Pbre2_11G178400	Pbre2_11G418200	dispersed	core-dispensable	0.2627	0.684	0.3841
DS_hapB	Asian	Pbre2_12G107400	Pbre2_14G111200	WGD_or_segmental	dispensable-core	0.0493	0.159	0.3103
DS_hapB	Asian	Pbre2_12G108200	Pbre2_14G112600	WGD_or_segmental	core-core	0.1026	0.1726	0.5942
DS_hapB	Asian	Pbre2_12G152200	Pbre2_14G164800	WGD_or_segmental	softcore-dispensable	0.0206	0.095	0.2172
DS_hapB	Asian	Pbre2_13G065800	Pbre2_14G415200	WGD_or_segmental	softcore-core	0.445	1.7629	0.2524
DS_hapB	Asian	Pbre2_13G065800	Pbre2_16G072400	WGD_or_segmental	softcore-softcore	0.0958	0.2571	0.3724
DS_hapB	Asian	Pbre2_13G080400	Pbre2_16G086600	WGD_or_segmental	core-core	0.0248	0.2153	0.1154
DS_hapB	Asian	Pbre2_13G093200	Pbre2_16G095400	WGD_or_segmental	softcore-core	0.0552	0.171	0.3228
DS_hapB	Asian	Pbre2_13G128600	Pbre2_14G358200	WGD_or_segmental	dispensable-dispensable	0.1699	2.9905	0.0568
DS_hapB	Asian	Pbre2_13G128600	Pbre2_16G136400	WGD_or_segmental	dispensable-dispensable	0.0297	0.0436	0.6807
DS_hapB	Asian	Pbre2_13G128600	Pbre2_17G082000	WGD_or_segmental	dispensable-dispensable	0.2313	3.3828	0.0684
DS_hapB	Asian	Pbre2_13G140800	Pbre2_14G347800	WGD_or_segmental	core-dispensable	0.3443	2.2039	0.1562
DS_hapB	Asian	Pbre2_13G140800	Pbre2_16G148200	WGD_or_segmental	core-core	0.0574	0.1606	0.3574
DS_hapB	Asian	Pbre2_13G214600	Pbre2_14G277600	WGD_or_segmental	softcore-softcore	0.5118	1.4991	0.3414
DS_hapB	Asian	Pbre2_13G307600	Pbre2_16G314200	WGD_or_segmental	core-softcore	0.0359	0.1124	0.3192
DS_hapB	Asian	Pbre2_13G344400	Pbre2_16G353000	WGD_or_segmental	core-core	0.1222	0.2702	0.4523
DS_hapB	Asian	Pbre2_13G354800	Pbre2_16G361800	WGD_or_segmental	softcore-softcore	0.0696	0.1644	0.4236
DS_hapB	Asian	Pbre2_13G403400	Pbre2_16G417800	WGD_or_segmental	softcore-dispensable	0.0389	0.1354	0.2873
DS_hapB	Asian	Pbre2_14G155400	Pbre2_14G155600	tandem	core-core	0.1622	0.3929	0.4127
DS_hapB	Asian	Pbre2_14G253000	Pbre2_14G253200	WGD_or_segmental	core-core	0.232	0.6338	0.3661
DS_hapB	Asian	Pbre2_14G275600	Pbre2_17G006200	WGD_or_segmental	core-core	0.337	1.7177	0.1962
DS_hapB	Asian	Pbre2_14G347800	Pbre2_16G148200	WGD_or_segmental	dispensable-core	0.2955	1.4361	0.2058
DS_hapB	Asian	Pbre2_14G358200	Pbre2_16G136400	WGD_or_segmental	dispensable-dispensable	0.1737	3.0063	0.0578
DS_hapB	Asian	Pbre2_14G358200	Pbre2_17G082000	WGD_or_segmental	dispensable-dispensable	0.1682	1.9461	0.0864
DS_hapB	Asian	Pbre2_14G391600	Pbre2_16G099200	WGD_or_segmental	dispensable-core	0.3939	1.8479	0.2132
DS_hapB	Asian	Pbre2_14G391600	Pbre2_17G121400	WGD_or_segmental	dispensable-softcore	0.5311	1.3977	0.38
DS_hapB	Asian	Pbre2_14G415200	Pbre2_16G072400	WGD_or_segmental	core-softcore	0.5529	1.6105	0.3433
DS_hapB	Asian	Pbre2_15G147400	Pbre2_15G507000	WGD_or_segmental	dispensable-softcore	0.4903	1.8022	0.2721
DS_hapB	Asian	Pbre2_15G149600	Pbre2_15G505400	WGD_or_segmental	core-dispensable	0.294	1.8381	0.16
DS_hapB	Asian	Pbre2_15G345400	Pbre2_17G343000	WGD_or_segmental	core-core	0.3611	1.3592	0.2656
DS_hapB	Asian	Pbre2_15G544200	Pbre2_16G484600	WGD_or_segmental	core-core	0.4008	1.217	0.3293
DS_hapB	Asian	Pbre2_15G558600	Pbre2_15G693000	WGD_or_segmental	dispensable-core	0.5773	1.7552	0.3289
DS_hapB	Asian	Pbre2_16G099200	Pbre2_17G121400	WGD_or_segmental	core-softcore	0.3943	2.3045	0.1711
DS_hapB	Asian	Pbre2_16G136400	Pbre2_17G082000	WGD_or_segmental	dispensable-dispensable	0.2101	3.044	0.069
DS_hapB	Asian	Pbre2_16G484600	Pbre2_16G484800	tandem	core-core	0.4074	1.3755	0.2962
DS_hapB	Asian	Pbre2_17G433200	Pbre2_17G433400	WGD_or_segmental	softcore-core	0.1683	0.268	0.6279
Nijisseiki	Asian	Ppy00g0658.1	Ppy00g1291.1	WGD_or_segmental	core-core	0.0078	0.0283	0.2776
Nijisseiki	Asian	Ppy00g0658.1	Ppy05g0499.1	WGD_or_segmental	core-core	0.0521	0.177	0.2945
Nijisseiki	Asian	Ppy00g1291.1	Ppy05g0499.1	WGD_or_segmental	core-core	0.055	0.1524	0.3609
Nijisseiki	Asian	Ppy01g0111.1	Ppy05g1939.1	dispersed	dispensable-core	0.8857	3.774	0.2347
Nijisseiki	Asian	Ppy01g0111.1	Ppy17g0816.1	dispersed	dispensable-dispensable	0.74	3.8248	0.1935
Nijisseiki	Asian	Ppy01g0366.1	Ppy08g2021.1	WGD_or_segmental	core-dispensable	0.3651	1.9811	0.1843
Nijisseiki	Asian	Ppy01g0366.1	Ppy15g3180.1	WGD_or_segmental	core-core	0.3368	2.3049	0.1461
Nijisseiki	Asian	Ppy01g0391.1	Ppy15g2613.1	WGD_or_segmental	dispensable-dispensable	0.1491	0.3258	0.4578
Nijisseiki	Asian	Ppy01g0391.1	Ppy15g3236.1	WGD_or_segmental	dispensable-core	0.609	3.4722	0.1754
Nijisseiki	Asian	Ppy01g0450.1	Ppy15g2557.1	WGD_or_segmental	core-core	0.0466	0.0678	0.6872
Nijisseiki	Asian	Ppy01g0470.1	Ppy15g2536.1	WGD_or_segmental	core-core	0.3503	2.2536	0.1554
Nijisseiki	Asian	Ppy01g0470.1	Ppy16g2092.1	WGD_or_segmental	core-core	0.0343	0.0804	0.4258
Nijisseiki	Asian	Ppy01g0636.1	Ppy06g0753.1	WGD_or_segmental	core-core	0.4022	2.5712	0.1564
Nijisseiki	Asian	Ppy01g0636.1	Ppy07g1621.1	WGD_or_segmental	core-core	0.0582	0.0996	0.5838
Nijisseiki	Asian	Ppy01g0636.1	Ppy14g0864.1	WGD_or_segmental	core-core	0.414	1.2803	0.3234
Nijisseiki	Asian	Ppy01g0847.1	Ppy07g1750.1	WGD_or_segmental	core-core	0.05	0.1417	0.3526
Nijisseiki	Asian	Ppy01g0890.1	Ppy01g0891.1	tandem	dispensable-dispensable	0.0647	0.1324	0.489
Nijisseiki	Asian	Ppy01g0890.1	Ppy06g1033.1	WGD_or_segmental	dispensable-softcore	0.4355	2.1389	0.2036
Nijisseiki	Asian	Ppy01g0890.1	Ppy14g1148.1	WGD_or_segmental	dispensable-core	0.4698	1.8063	0.2601
Nijisseiki	Asian	Ppy01g0919.1	Ppy07g1824.1	WGD_or_segmental	softcore-softcore	0.053	0.1204	0.4403
Nijisseiki	Asian	Ppy01g1205.1	Ppy07g2066.1	WGD_or_segmental	core-core	0.0723	0.1285	0.5627
Nijisseiki	Asian	Ppy01g1416.1	Ppy07g2277.1	WGD_or_segmental	core-dispensable	0.0918	0.2028	0.4527
Nijisseiki	Asian	Ppy01g1709.1	Ppy01g1710.1	tandem	dispensable-core	0.3447	2.1777	0.1583
Nijisseiki	Asian	Ppy01g1710.1	Ppy01g1711.1	tandem	core-core	0.5865	1.8069	0.3246
Nijisseiki	Asian	Ppy01g1913.1	Ppy07g2767.1	WGD_or_segmental	core-softcore	0.0734	0.1386	0.5298
Nijisseiki	Asian	Ppy02g0100.1	Ppy15g1308.1	WGD_or_segmental	core-core	0.0337	0.2611	0.1291
Nijisseiki	Asian	Ppy02g0451.1	Ppy15g1652.1	WGD_or_segmental	dispensable-core	0.0365	0.0982	0.3722
Nijisseiki	Asian	Ppy02g0640.1	Ppy15g1796.1	WGD_or_segmental	core-core	0.071	0.1258	0.5641
Nijisseiki	Asian	Ppy02g0806.1	Ppy15g1940.1	WGD_or_segmental	softcore-softcore	0.1994	0.2376	0.8391
Nijisseiki	Asian	Ppy02g1014.1	Ppy05g0967.1	WGD_or_segmental	softcore-softcore	0.2834	2.9341	0.0966
Nijisseiki	Asian	Ppy02g1014.1	Ppy15g2111.1	WGD_or_segmental	softcore-softcore	0.056	0.1316	0.4253
Nijisseiki	Asian	Ppy02g1267.1	Ppy08g0788.1	WGD_or_segmental	softcore-softcore	0.3543	3.834	0.0924
Nijisseiki	Asian	Ppy02g1267.1	Ppy08g1048.1	WGD_or_segmental	softcore-softcore	0.2864	1.9297	0.1484
Nijisseiki	Asian	Ppy02g1267.1	Ppy15g0680.1	WGD_or_segmental	softcore-core	0.3333	1.9661	0.1695
Nijisseiki	Asian	Ppy02g1277.1	Ppy08g0777.1	WGD_or_segmental	softcore-softcore	0.5213	1.6829	0.3097
Nijisseiki	Asian	Ppy02g1277.1	Ppy08g1038.1	WGD_or_segmental	softcore-softcore	0.5365	3.2754	0.1638
Nijisseiki	Asian	Ppy02g1277.1	Ppy15g0669.1	WGD_or_segmental	softcore-dispensable	0.5006	2.7257	0.1837
Nijisseiki	Asian	Ppy02g2101.1	Ppy07g0902.1	WGD_or_segmental	softcore-core	0.0852	0.3236	0.2634
Nijisseiki	Asian	Ppy02g2775.1	Ppy07g0427.1	WGD_or_segmental	dispensable-softcore	0.075	0.1412	0.5315
Nijisseiki	Asian	Ppy03g0182.1	Ppy03g0339.1	WGD_or_segmental	dispensable-dispensable	0.0111	0.0367	0.3016
Nijisseiki	Asian	Ppy03g0182.1	Ppy07g0427.1	WGD_or_segmental	dispensable-softcore	0.4875	1.8601	0.2621
Nijisseiki	Asian	Ppy03g0182.1	Ppy11g0231.1	WGD_or_segmental	dispensable-softcore	0.0486	0.1462	0.3327
Nijisseiki	Asian	Ppy03g0182.1	Ppy12g0142.1	WGD_or_segmental	dispensable-dispensable	0.4553	3.8977	0.1168
Nijisseiki	Asian	Ppy03g0182.1	Ppy14g0546.1	WGD_or_segmental	dispensable-core	0.4801	3.9019	0.1231
Nijisseiki	Asian	Ppy03g0339.1	Ppy07g0427.1	WGD_or_segmental	dispensable-softcore	0.4724	1.7143	0.2755
Nijisseiki	Asian	Ppy03g0339.1	Ppy11g0231.1	WGD_or_segmental	dispensable-softcore	0.0525	0.158	0.3322
Nijisseiki	Asian	Ppy03g0339.1	Ppy12g0142.1	WGD_or_segmental	dispensable-dispensable	0.449	3.8772	0.1158
Nijisseiki	Asian	Ppy03g0339.1	Ppy14g0546.1	WGD_or_segmental	dispensable-core	0.4758	3.9056	0.1218
Nijisseiki	Asian	Ppy03g0924.1	Ppy11g2180.1	dispersed	dispensable-dispensable	0.185	0.912	0.2029
Nijisseiki	Asian	Ppy03g1181.1	Ppy03g1184.1	proximal	dispensable-dispensable	0.0603	0.1133	0.5327
Nijisseiki	Asian	Ppy03g1181.1	Ppy03g1191.1	proximal	dispensable-softcore	0.1415	0.3011	0.4701
Nijisseiki	Asian	Ppy03g1184.1	Ppy03g1191.1	proximal	dispensable-softcore	0.1199	0.2218	0.5408
Nijisseiki	Asian	Ppy03g1979.1	Ppy05g3094.1	WGD_or_segmental	core-core	0.2275	1.1084	0.2053
Nijisseiki	Asian	Ppy03g1979.1	Ppy10g1873.1	WGD_or_segmental	core-core	0.2253	1.4015	0.1608
Nijisseiki	Asian	Ppy03g1979.1	Ppy11g1939.1	WGD_or_segmental	core-softcore	0.0294	0.205	0.1432
Nijisseiki	Asian	Ppy03g2013.1	Ppy05g3069.1	WGD_or_segmental	dispensable-dispensable	0.4434	1.5339	0.2891
Nijisseiki	Asian	Ppy03g2013.1	Ppy10g1837.1	WGD_or_segmental	dispensable-core	0.4296	1.7394	0.247
Nijisseiki	Asian	Ppy03g2013.1	Ppy11g1970.1	WGD_or_segmental	dispensable-softcore	0.0309	0.1071	0.2882
Nijisseiki	Asian	Ppy04g1307.1	Ppy12g1052.1	WGD_or_segmental	dispensable-softcore	0.1074	0.2012	0.5337
Nijisseiki	Asian	Ppy04g1508.1	Ppy12g1264.1	WGD_or_segmental	core-core	0.0659	0.1539	0.4283
Nijisseiki	Asian	Ppy05g0693.1	Ppy08g0778.1	WGD_or_segmental	core-dispensable	0.4808	2.4745	0.1943
Nijisseiki	Asian	Ppy05g0693.1	Ppy08g1039.1	WGD_or_segmental	core-dispensable	0.5183	3.4292	0.1511
Nijisseiki	Asian	Ppy05g0693.1	Ppy15g0670.1	WGD_or_segmental	core-core	0.412	1.4931	0.2759
Nijisseiki	Asian	Ppy05g0762.1	Ppy10g0059.1	WGD_or_segmental	core-core	0.1001	0.2463	0.4066
Nijisseiki	Asian	Ppy05g0836.1	Ppy10g0110.1	WGD_or_segmental	core-core	0.0696	0.103	0.6753
Nijisseiki	Asian	Ppy05g0836.1	Ppy15g0601.1	WGD_or_segmental	core-softcore	0.485	2.4949	0.1944
Nijisseiki	Asian	Ppy05g0945.1	Ppy10g0224.1	WGD_or_segmental	core-dispensable	0.0564	0.1723	0.3274
Nijisseiki	Asian	Ppy05g0967.1	Ppy15g2111.1	WGD_or_segmental	softcore-softcore	0.2882	1.5291	0.1884
Nijisseiki	Asian	Ppy05g1034.1	Ppy05g1035.1	tandem	softcore-dispensable	0.2805	0.7135	0.3931
Nijisseiki	Asian	Ppy05g1035.1	Ppy05g1036.1	tandem	dispensable-softcore	0.4973	1.3974	0.3559
Nijisseiki	Asian	Ppy05g1397.1	Ppy10g0571.1	WGD_or_segmental	core-core	0.0645	0.1571	0.4106
Nijisseiki	Asian	Ppy05g1720.1	Ppy10g0786.1	WGD_or_segmental	softcore-core	0.0596	0.1457	0.4093
Nijisseiki	Asian	Ppy05g1744.1	Ppy05g1745.1	tandem	dispensable-softcore	0.0456	0.1201	0.3799
Nijisseiki	Asian	Ppy05g1772.1	Ppy10g0848.1	WGD_or_segmental	core-core	0.077	0.2546	0.3023
Nijisseiki	Asian	Ppy05g1772.1	Ppy12g1666.1	WGD_or_segmental	core-softcore	0.2763	1.6198	0.1706
Nijisseiki	Asian	Ppy05g1772.1	Ppy12g2022.1	WGD_or_segmental	core-core	0.2612	1.4903	0.1753
Nijisseiki	Asian	Ppy05g2279.1	Ppy10g1254.1	WGD_or_segmental	core-core	0.0654	0.149	0.4386
Nijisseiki	Asian	Ppy05g2496.1	Ppy10g1254.1	WGD_or_segmental	core-core	0.0654	0.149	0.4386
Nijisseiki	Asian	Ppy05g2799.1	Ppy10g1567.1	WGD_or_segmental	core-core	0.0623	0.1711	0.3639
Nijisseiki	Asian	Ppy05g2900.1	Ppy09g2040.1	WGD_or_segmental	core-core	0.4195	1.4928	0.281
Nijisseiki	Asian	Ppy05g2900.1	Ppy10g1678.1	WGD_or_segmental	core-dispensable	0.0844	0.1964	0.4297
Nijisseiki	Asian	Ppy05g2900.1	Ppy17g2286.1	WGD_or_segmental	core-core	0.4995	1.3208	0.3782
Nijisseiki	Asian	Ppy05g3069.1	Ppy10g1837.1	WGD_or_segmental	dispensable-core	0.0406	0.0983	0.4137
Nijisseiki	Asian	Ppy05g3069.1	Ppy11g1970.1	WGD_or_segmental	dispensable-softcore	0.4376	1.6439	0.2662
Nijisseiki	Asian	Ppy05g3072.1	Ppy10g1840.1	WGD_or_segmental	dispensable-dispensable	0.0951	0.1454	0.6538
Nijisseiki	Asian	Ppy05g3094.1	Ppy10g1873.1	WGD_or_segmental	core-core	0.0342	0.1657	0.2062
Nijisseiki	Asian	Ppy05g3094.1	Ppy11g1939.1	WGD_or_segmental	core-softcore	0.2182	0.8085	0.2698
Nijisseiki	Asian	Ppy06g0316.1	Ppy16g2024.1	WGD_or_segmental	core-core	0.0438	0.2407	0.1818
Nijisseiki	Asian	Ppy06g0753.1	Ppy07g1621.1	WGD_or_segmental	core-core	0.389	1.267	0.307
Nijisseiki	Asian	Ppy06g0753.1	Ppy14g0864.1	WGD_or_segmental	core-core	0.0703	0.2329	0.3016
Nijisseiki	Asian	Ppy06g0998.1	Ppy14g1116.1	WGD_or_segmental	core-core	0.0673	0.1323	0.5086
Nijisseiki	Asian	Ppy06g1032.1	Ppy06g1033.1	WGD_or_segmental	core-softcore	0.3114	0.9292	0.3352
Nijisseiki	Asian	Ppy06g1032.1	Ppy14g1145.1	WGD_or_segmental	core-core	0.1144	0.1697	0.6741
Nijisseiki	Asian	Ppy06g1035.1	Ppy06g1036.1	tandem	core-core	0.0461	0.0697	0.6618
Nijisseiki	Asian	Ppy06g1150.1	Ppy09g0032.1	WGD_or_segmental	core-softcore	0.3158	1.4829	0.213
Nijisseiki	Asian	Ppy06g1150.1	Ppy14g1259.1	WGD_or_segmental	core-core	0.0293	0.1457	0.201
Nijisseiki	Asian	Ppy06g1150.1	Ppy17g0032.1	WGD_or_segmental	core-core	0.3475	1.5948	0.2179
Nijisseiki	Asian	Ppy06g1158.1	Ppy13g1335.1	WGD_or_segmental	softcore-softcore	0.5397	1.6109	0.3351
Nijisseiki	Asian	Ppy06g1158.1	Ppy14g1267.1	WGD_or_segmental	softcore-softcore	0.1113	0.2009	0.5537
Nijisseiki	Asian	Ppy06g1451.1	Ppy06g1452.1	tandem	dispensable-dispensable	0.1522	0.1935	0.7865
Nijisseiki	Asian	Ppy06g1451.1	Ppy14g1557.1	WGD_or_segmental	dispensable-dispensable	0.1851	0.4637	0.3993
Nijisseiki	Asian	Ppy06g1520.1	Ppy13g0975.1	WGD_or_segmental	softcore-core	0.3408	1.9446	0.1753
Nijisseiki	Asian	Ppy06g1520.1	Ppy14g1624.1	WGD_or_segmental	softcore-dispensable	0.0465	0.1481	0.3138
Nijisseiki	Asian	Ppy06g1520.1	Ppy16g0690.1	WGD_or_segmental	softcore-core	0.3204	1.858	0.1724
Nijisseiki	Asian	Ppy06g1573.1	Ppy14g1681.1	WGD_or_segmental	core-softcore	0.0773	0.1449	0.5336
Nijisseiki	Asian	Ppy06g1641.1	Ppy14g1757.1	WGD_or_segmental	core-softcore	0.0714	0.1385	0.5157
Nijisseiki	Asian	Ppy06g1878.1	Ppy13g0613.1	WGD_or_segmental	dispensable-softcore	0.488	1.3836	0.3527
Nijisseiki	Asian	Ppy06g1878.1	Ppy14g1935.1	WGD_or_segmental	dispensable-core	0.0715	0.1609	0.4442
Nijisseiki	Asian	Ppy06g1878.1	Ppy16g0330.1	WGD_or_segmental	dispensable-softcore	0.5782	1.807	0.32
Nijisseiki	Asian	Ppy07g0427.1	Ppy12g0142.1	WGD_or_segmental	softcore-dispensable	0.5268	2.3979	0.2197
Nijisseiki	Asian	Ppy07g0427.1	Ppy14g0546.1	WGD_or_segmental	softcore-core	0.5116	2.2994	0.2225
Nijisseiki	Asian	Ppy07g0902.1	Ppy07g0903.1	tandem	core-dispensable	0.103	0.2249	0.4581
Nijisseiki	Asian	Ppy07g1621.1	Ppy14g0864.1	WGD_or_segmental	core-core	0.4429	1.4634	0.3026
Nijisseiki	Asian	Ppy08g0204.1	Ppy15g0172.1	WGD_or_segmental	softcore-dispensable	0.0437	0.1526	0.2867
Nijisseiki	Asian	Ppy08g0612.1	Ppy15g0548.1	WGD_or_segmental	core-dispensable	0.0377	0.0818	0.4609
Nijisseiki	Asian	Ppy08g0677.1	Ppy15g0601.1	WGD_or_segmental	softcore-softcore	0.0575	0.1103	0.5219
Nijisseiki	Asian	Ppy08g0777.1	Ppy08g1038.1	WGD_or_segmental	softcore-softcore	0.0054	0.0033	1.6531
Nijisseiki	Asian	Ppy08g0777.1	Ppy15g0669.1	WGD_or_segmental	softcore-dispensable	0.0641	0.2782	0.2304
Nijisseiki	Asian	Ppy08g0778.1	Ppy08g1039.1	WGD_or_segmental	dispensable-dispensable	0.0212	0.0219	0.9673
Nijisseiki	Asian	Ppy08g0778.1	Ppy15g0670.1	WGD_or_segmental	dispensable-core	0.0916	0.2241	0.4086
Nijisseiki	Asian	Ppy08g0788.1	Ppy08g1048.1	WGD_or_segmental	softcore-softcore	0.0023	0.0137	0.1693
Nijisseiki	Asian	Ppy08g0788.1	Ppy15g0680.1	WGD_or_segmental	softcore-core	0.0365	0.1562	0.2338
Nijisseiki	Asian	Ppy08g1038.1	Ppy15g0669.1	WGD_or_segmental	softcore-dispensable	0.0645	0.2629	0.2455
Nijisseiki	Asian	Ppy08g1039.1	Ppy15g0670.1	WGD_or_segmental	dispensable-core	0.0968	0.2457	0.3941
Nijisseiki	Asian	Ppy08g1048.1	Ppy15g0680.1	WGD_or_segmental	softcore-core	0.0431	0.1425	0.3024
Nijisseiki	Asian	Ppy08g2021.1	Ppy15g3180.1	WGD_or_segmental	dispensable-core	0.0651	0.1321	0.4931
Nijisseiki	Asian	Ppy08g2053.1	Ppy15g3209.1	WGD_or_segmental	softcore-softcore	0.0975	0.2723	0.358
Nijisseiki	Asian	Ppy08g2159.1	Ppy15g3299.1	WGD_or_segmental	core-core	0.043	0.0966	0.4448
Nijisseiki	Asian	Ppy08g2251.1	Ppy15g3403.1	WGD_or_segmental	core-dispensable	0.0798	0.2461	0.3244
Nijisseiki	Asian	Ppy09g0032.1	Ppy14g1259.1	WGD_or_segmental	softcore-core	0.3023	3.2045	0.0943
Nijisseiki	Asian	Ppy09g0032.1	Ppy17g0032.1	WGD_or_segmental	softcore-core	0.065	0.1613	0.4031
Nijisseiki	Asian	Ppy09g0600.1	Ppy13g0759.1	WGD_or_segmental	softcore-dispensable	0.3961	1.5355	0.258
Nijisseiki	Asian	Ppy09g0600.1	Ppy16g0465.1	WGD_or_segmental	softcore-core	0.3921	1.5593	0.2514
Nijisseiki	Asian	Ppy09g0600.1	Ppy17g0611.1	WGD_or_segmental	softcore-softcore	0.0822	0.2373	0.3464
Nijisseiki	Asian	Ppy09g1170.1	Ppy17g1229.1	WGD_or_segmental	core-softcore	0.0462	0.1374	0.3361
Nijisseiki	Asian	Ppy09g1632.1	Ppy17g1706.1	WGD_or_segmental	softcore-dispensable	0.0682	0.166	0.4109
Nijisseiki	Asian	Ppy09g2040.1	Ppy10g1678.1	WGD_or_segmental	core-dispensable	0.4678	1.621	0.2886
Nijisseiki	Asian	Ppy09g2040.1	Ppy17g2285.1	WGD_or_segmental	core-softcore	0.1546	0.2337	0.6615
Nijisseiki	Asian	Ppy09g2169.1	Ppy17g2420.1	WGD_or_segmental	dispensable-core	0.0576	0.1759	0.3271
Nijisseiki	Asian	Ppy10g0110.1	Ppy10g0111.1	tandem	core-core	0.5126	1.33	0.3854
Nijisseiki	Asian	Ppy10g0818.1	Ppy10g0819.1	tandem	dispensable-dispensable	0.026	0.0218	1.1937
Nijisseiki	Asian	Ppy10g0848.1	Ppy12g1666.1	WGD_or_segmental	core-softcore	0.2706	1.216	0.2225
Nijisseiki	Asian	Ppy10g0848.1	Ppy12g2022.1	WGD_or_segmental	core-core	0.2681	1.0537	0.2544
Nijisseiki	Asian	Ppy10g1678.1	Ppy17g2285.1	WGD_or_segmental	dispensable-softcore	0.4747	1.6603	0.2859
Nijisseiki	Asian	Ppy10g1837.1	Ppy11g1970.1	WGD_or_segmental	core-softcore	0.3982	1.5896	0.2505
Nijisseiki	Asian	Ppy10g1873.1	Ppy11g1939.1	WGD_or_segmental	core-softcore	0.2352	1.1141	0.2111
Nijisseiki	Asian	Ppy12g0142.1	Ppy14g0546.1	WGD_or_segmental	dispensable-core	0.049	0.1568	0.3128
Nijisseiki	Asian	Ppy12g0148.1	Ppy14g0554.1	WGD_or_segmental	core-core	0.1323	0.1805	0.733
Nijisseiki	Asian	Ppy12g1470.1	Ppy12g1900.1	WGD_or_segmental	dispensable-softcore	0.0402	0.1648	0.2439
Nijisseiki	Asian	Ppy12g1666.1	Ppy12g2022.1	WGD_or_segmental	softcore-core	0.0193	0.1503	0.1284
Nijisseiki	Asian	Ppy13g0613.1	Ppy14g1935.1	WGD_or_segmental	softcore-core	0.3953	1.876	0.2107
Nijisseiki	Asian	Ppy13g0613.1	Ppy16g0330.1	WGD_or_segmental	softcore-softcore	0.0966	0.2736	0.3531
Nijisseiki	Asian	Ppy13g0686.1	Ppy16g0401.1	WGD_or_segmental	core-core	0.0223	0.2133	0.1047
Nijisseiki	Asian	Ppy13g0746.1	Ppy16g0449.1	WGD_or_segmental	softcore-core	0.0468	0.1579	0.2962
Nijisseiki	Asian	Ppy13g0759.1	Ppy16g0465.1	WGD_or_segmental	dispensable-core	0.0369	0.1597	0.231
Nijisseiki	Asian	Ppy13g0759.1	Ppy17g0611.1	WGD_or_segmental	dispensable-softcore	0.4522	1.6931	0.2671
Nijisseiki	Asian	Ppy13g0975.1	Ppy14g1624.1	WGD_or_segmental	core-dispensable	0.3553	1.9038	0.1866
Nijisseiki	Asian	Ppy13g0975.1	Ppy16g0690.1	WGD_or_segmental	core-core	0.0559	0.1589	0.3518
Nijisseiki	Asian	Ppy13g1335.1	Ppy14g1267.1	WGD_or_segmental	softcore-softcore	0.5009	1.5527	0.3226
Nijisseiki	Asian	Ppy13g1814.1	Ppy16g1246.1	WGD_or_segmental	core-softcore	0.0308	0.095	0.324
Nijisseiki	Asian	Ppy13g2004.1	Ppy16g1451.1	WGD_or_segmental	core-core	0.112	0.2449	0.4572
Nijisseiki	Asian	Ppy13g2295.1	Ppy16g1782.1	WGD_or_segmental	softcore-dispensable	0.0457	0.1106	0.413
Nijisseiki	Asian	Ppy14g0773.1	Ppy14g0776.1	proximal	core-core	0.1623	0.4112	0.3947
Nijisseiki	Asian	Ppy14g1259.1	Ppy17g0032.1	WGD_or_segmental	core-core	0.3457	1.5664	0.2207
Nijisseiki	Asian	Ppy14g1624.1	Ppy16g0690.1	WGD_or_segmental	dispensable-core	0.305	1.8382	0.1659
Nijisseiki	Asian	Ppy14g1935.1	Ppy16g0330.1	WGD_or_segmental	core-softcore	0.523	1.5494	0.3375
Nijisseiki	Asian	Ppy15g1652.1	Ppy17g1779.1	WGD_or_segmental	core-core	0.3686	1.3482	0.2734
Nijisseiki	Asian	Ppy15g2613.1	Ppy15g3236.1	WGD_or_segmental	dispensable-core	0.5612	1.7512	0.3205
Nijisseiki	Asian	Ppy16g0465.1	Ppy17g0611.1	WGD_or_segmental	core-softcore	0.45	1.5581	0.2888
Nijisseiki	Asian	Ppy16g2092.1	Ppy16g2093.1	tandem	core-core	0.4109	1.4815	0.2774
Nijisseiki	Asian	Ppy17g2285.1	Ppy17g2286.1	WGD_or_segmental	softcore-core	0.1512	0.2876	0.5257
YunhongNO_1	Asian	Pspp.Chr01.00128.1	Pspp.Chr05.01992.1	dispersed	dispensable-core	0.8897	3.7865	0.235
YunhongNO_1	Asian	Pspp.Chr01.00128.1	Pspp.Chr17.00727.1	dispersed	dispensable-dispensable	0.7385	3.8208	0.1933
YunhongNO_1	Asian	Pspp.Chr01.00417.1	Pspp.Chr08.01573.1	WGD_or_segmental	core-dispensable	0.3323	2.1736	0.1529
YunhongNO_1	Asian	Pspp.Chr01.00502.1	Pspp.Chr08.01693.1	WGD_or_segmental	core-core	0.3181	2.3018	0.1382
YunhongNO_1	Asian	Pspp.Chr01.00502.1	Pspp.Chr15.02558.1	WGD_or_segmental	core-core	0.0467	0.0703	0.6638
YunhongNO_1	Asian	Pspp.Chr01.00502.1	Pspp.Chr15.03399.1	WGD_or_segmental	core-core	0.3034	1.3822	0.2195
YunhongNO_1	Asian	Pspp.Chr01.00529.1	Pspp.Chr01.00530.1	tandem	core-core	0.3741	3.0683	0.1219
YunhongNO_1	Asian	Pspp.Chr01.00529.1	Pspp.Chr15.02544.1	WGD_or_segmental	core-core	0.353	1.9654	0.1796
YunhongNO_1	Asian	Pspp.Chr01.00529.1	Pspp.Chr16.02442.1	WGD_or_segmental	core-core	0.0316	0.0848	0.3726
YunhongNO_1	Asian	Pspp.Chr01.00629.1	Pspp.Chr06.00852.1	WGD_or_segmental	core-core	0.3867	2.5859	0.1496
YunhongNO_1	Asian	Pspp.Chr01.00629.1	Pspp.Chr14.00976.1	WGD_or_segmental	core-core	0.3803	1.3133	0.2896
YunhongNO_1	Asian	Pspp.Chr01.00809.1	Pspp.Chr07.01241.1	WGD_or_segmental	core-core	0.0432	0.1456	0.2964
YunhongNO_1	Asian	Pspp.Chr01.00857.1	Pspp.Chr01.00858.1	tandem	dispensable-dispensable	0.0635	0.1335	0.4758
YunhongNO_1	Asian	Pspp.Chr01.00857.1	Pspp.Chr06.01118.1	WGD_or_segmental	dispensable-core	0.4917	3.5466	0.1386
YunhongNO_1	Asian	Pspp.Chr01.00857.1	Pspp.Chr14.01243.1	WGD_or_segmental	dispensable-core	0.4439	2.4063	0.1845
YunhongNO_1	Asian	Pspp.Chr01.00883.1	Pspp.Chr07.01326.1	WGD_or_segmental	softcore-softcore	0.0521	0.1185	0.44
YunhongNO_1	Asian	Pspp.Chr01.01119.1	Pspp.Chr07.01564.1	WGD_or_segmental	core-core	0.0841	0.1386	0.6065
YunhongNO_1	Asian	Pspp.Chr01.01301.1	Pspp.Chr07.01755.1	WGD_or_segmental	core-dispensable	0.1108	0.2445	0.453
YunhongNO_1	Asian	Pspp.Chr01.01573.1	Pspp.Chr06.00718.1	WGD_or_segmental	dispensable-core	0.5458	1.8285	0.2985
YunhongNO_1	Asian	Pspp.Chr01.01576.1	Pspp.Chr01.01577.1	WGD_or_segmental	core-core	0.5869	1.8874	0.311
YunhongNO_1	Asian	Pspp.Chr01.01577.1	Pspp.Chr07.02013.1	WGD_or_segmental	core-core	0.5014	2.6815	0.187
YunhongNO_1	Asian	Pspp.Chr01.01770.1	Pspp.Chr07.02204.1	WGD_or_segmental	core-softcore	0.0949	0.1662	0.5707
YunhongNO_1	Asian	Pspp.Chr02.00095.1	Pspp.Chr15.01262.1	WGD_or_segmental	core-core	0.0367	0.2472	0.1484
YunhongNO_1	Asian	Pspp.Chr02.00557.1	Pspp.Chr15.01725.1	WGD_or_segmental	core-core	0.0953	0.163	0.585
YunhongNO_1	Asian	Pspp.Chr02.00706.1	Pspp.Chr15.01850.1	WGD_or_segmental	softcore-softcore	0.2569	0.3055	0.8409
YunhongNO_1	Asian	Pspp.Chr02.00905.1	Pspp.Chr05.01161.1	WGD_or_segmental	softcore-softcore	0.2891	1.3632	0.212
YunhongNO_1	Asian	Pspp.Chr02.01242.1	Pspp.Chr08.00703.1	WGD_or_segmental	softcore-softcore	0.3754	2.5715	0.146
YunhongNO_1	Asian	Pspp.Chr02.01242.1	Pspp.Chr15.00676.1	WGD_or_segmental	softcore-core	0.345	2.441	0.1413
YunhongNO_1	Asian	Pspp.Chr02.01242.1	Pspp.Chr15.02340.1	WGD_or_segmental	softcore-dispensable	0.0426	0.1622	0.263
YunhongNO_1	Asian	Pspp.Chr02.01255.1	Pspp.Chr08.00697.1	WGD_or_segmental	softcore-softcore	0.5375	2.11	0.2547
YunhongNO_1	Asian	Pspp.Chr02.01255.1	Pspp.Chr15.02348.1	WGD_or_segmental	softcore-softcore	0.0647	0.1411	0.4585
YunhongNO_1	Asian	Pspp.Chr02.01888.1	Pspp.Chr02.01889.1	tandem	softcore-core	0.1078	0.3728	0.2891
YunhongNO_1	Asian	Pspp.Chr02.01888.1	Pspp.Chr07.00504.1	WGD_or_segmental	softcore-core	0.0911	0.3067	0.297
YunhongNO_1	Asian	Pspp.Chr02.02380.1	Pspp.Chr07.00063.1	WGD_or_segmental	dispensable-softcore	0.0801	0.1485	0.5393
YunhongNO_1	Asian	Pspp.Chr02.02380.1	Pspp.Chr14.00522.1	WGD_or_segmental	dispensable-core	0.5992	3.0977	0.1934
YunhongNO_1	Asian	Pspp.Chr03.00670.1	Pspp.Chr11.00792.1	dispersed	dispensable-core	0.2348	0.8558	0.2744
YunhongNO_1	Asian	Pspp.Chr03.00925.1	Pspp.Chr13.02008.1	dispersed	softcore-softcore	0.8558	1.82	0.4702
YunhongNO_1	Asian	Pspp.Chr03.00925.1	Pspp.Chr16.00783.1	dispersed	softcore-dispensable	0.8142	3.0288	0.2688
YunhongNO_1	Asian	Pspp.Chr03.01775.1	Pspp.Chr05.02780.1	WGD_or_segmental	core-core	0.2265	1.2778	0.1773
YunhongNO_1	Asian	Pspp.Chr03.01775.1	Pspp.Chr10.02583.1	WGD_or_segmental	core-core	0.2141	1.9275	0.1111
YunhongNO_1	Asian	Pspp.Chr03.01775.1	Pspp.Chr11.01794.1	WGD_or_segmental	core-softcore	0.1105	0.3572	0.3092
YunhongNO_1	Asian	Pspp.Chr03.02208.1	Pspp.Chr11.02287.1	WGD_or_segmental	softcore-softcore	0.0394	0.2329	0.1692
YunhongNO_1	Asian	Pspp.Chr04.01334.1	Pspp.Chr12.01419.1	WGD_or_segmental	dispensable-softcore	0.1029	0.1956	0.5259
YunhongNO_1	Asian	Pspp.Chr04.01545.1	Pspp.Chr12.01618.1	WGD_or_segmental	core-core	0.0621	0.1528	0.4063
YunhongNO_1	Asian	Pspp.Chr04.01785.1	Pspp.Chr12.01819.1	WGD_or_segmental	softcore-dispensable	0.0524	0.2005	0.2614
YunhongNO_1	Asian	Pspp.Chr04.01907.1	Pspp.Chr05.01852.1	WGD_or_segmental	core-core	0.2541	1.5512	0.1638
YunhongNO_1	Asian	Pspp.Chr04.01907.1	Pspp.Chr10.01690.1	WGD_or_segmental	core-core	0.2682	1.0161	0.2639
YunhongNO_1	Asian	Pspp.Chr04.01907.1	Pspp.Chr12.01936.1	WGD_or_segmental	core-softcore	0.0194	0.1466	0.1324
YunhongNO_1	Asian	Pspp.Chr05.00602.1	Pspp.Chr10.00568.1	WGD_or_segmental	core-core	0.0575	0.1774	0.3243
YunhongNO_1	Asian	Pspp.Chr05.00875.1	Pspp.Chr08.00697.1	WGD_or_segmental	core-softcore	0.5461	1.7256	0.3165
YunhongNO_1	Asian	Pspp.Chr05.00875.1	Pspp.Chr15.00667.1	WGD_or_segmental	core-dispensable	0.5172	2.4531	0.2108
YunhongNO_1	Asian	Pspp.Chr05.00957.1	Pspp.Chr10.00847.1	WGD_or_segmental	core-core	0.0922	0.2075	0.4446
YunhongNO_1	Asian	Pspp.Chr05.01032.1	Pspp.Chr08.00613.1	WGD_or_segmental	core-softcore	0.4959	2.8921	0.1715
YunhongNO_1	Asian	Pspp.Chr05.01032.1	Pspp.Chr10.00907.1	WGD_or_segmental	core-core	0.0676	0.0735	0.9206
YunhongNO_1	Asian	Pspp.Chr05.01032.1	Pspp.Chr15.00592.1	WGD_or_segmental	core-softcore	0.4577	3.9272	0.1166
YunhongNO_1	Asian	Pspp.Chr05.01140.1	Pspp.Chr10.01030.1	WGD_or_segmental	core-dispensable	0.1059	0.2043	0.5183
YunhongNO_1	Asian	Pspp.Chr05.01224.1	Pspp.Chr05.01225.1	tandem	softcore-softcore	0.3705	1.5227	0.2433
YunhongNO_1	Asian	Pspp.Chr05.01501.1	Pspp.Chr10.01369.1	WGD_or_segmental	core-core	0.0681	0.1701	0.4003
YunhongNO_1	Asian	Pspp.Chr05.01637.1	Pspp.Chr10.01491.1	WGD_or_segmental	softcore-softcore	0.0812	0.1829	0.4438
YunhongNO_1	Asian	Pspp.Chr05.01793.1	Pspp.Chr10.01629.1	WGD_or_segmental	softcore-core	0.06	0.1463	0.4098
YunhongNO_1	Asian	Pspp.Chr05.01852.1	Pspp.Chr10.01690.1	WGD_or_segmental	core-core	0.029	0.1965	0.1475
YunhongNO_1	Asian	Pspp.Chr05.01852.1	Pspp.Chr12.01936.1	WGD_or_segmental	core-softcore	0.2756	1.7761	0.1552
YunhongNO_1	Asian	Pspp.Chr05.02241.1	Pspp.Chr10.02033.1	WGD_or_segmental	core-core	0.0687	0.159	0.4321
YunhongNO_1	Asian	Pspp.Chr05.02410.1	Pspp.Chr10.02196.1	WGD_or_segmental	core-softcore	0.0365	0.1275	0.2862
YunhongNO_1	Asian	Pspp.Chr05.02535.1	Pspp.Chr10.02333.1	WGD_or_segmental	core-core	0.0745	0.1604	0.4647
YunhongNO_1	Asian	Pspp.Chr05.02619.1	Pspp.Chr17.02094.1	WGD_or_segmental	core-core	0.4929	1.3871	0.3554
YunhongNO_1	Asian	Pspp.Chr05.02758.1	Pspp.Chr10.02561.1	WGD_or_segmental	dispensable-core	0.0403	0.1064	0.3792
YunhongNO_1	Asian	Pspp.Chr05.02758.1	Pspp.Chr11.01821.1	WGD_or_segmental	dispensable-softcore	0.4429	1.686	0.2627
YunhongNO_1	Asian	Pspp.Chr05.02780.1	Pspp.Chr10.02583.1	WGD_or_segmental	core-core	0.0292	0.1653	0.1766
YunhongNO_1	Asian	Pspp.Chr05.02780.1	Pspp.Chr11.01794.1	WGD_or_segmental	core-softcore	0.2711	1.2292	0.2206
YunhongNO_1	Asian	Pspp.Chr06.00268.1	Pspp.Chr16.02362.1	WGD_or_segmental	core-core	0.0417	0.2285	0.1823
YunhongNO_1	Asian	Pspp.Chr06.00852.1	Pspp.Chr14.00976.1	WGD_or_segmental	core-core	0.0546	0.1853	0.2946
YunhongNO_1	Asian	Pspp.Chr06.01090.1	Pspp.Chr14.01206.1	WGD_or_segmental	core-core	0.0749	0.1595	0.4693
YunhongNO_1	Asian	Pspp.Chr06.01118.1	Pspp.Chr14.01241.1	WGD_or_segmental	core-core	0.099	0.1426	0.694
YunhongNO_1	Asian	Pspp.Chr06.01123.1	Pspp.Chr06.01126.1	proximal	core-core	0.0439	0.0676	0.6488
YunhongNO_1	Asian	Pspp.Chr06.01239.1	Pspp.Chr09.00031.1	WGD_or_segmental	core-softcore	0.3182	1.7386	0.183
YunhongNO_1	Asian	Pspp.Chr06.01239.1	Pspp.Chr14.01355.1	WGD_or_segmental	core-core	0.0548	0.1789	0.3061
YunhongNO_1	Asian	Pspp.Chr06.01239.1	Pspp.Chr17.00032.1	WGD_or_segmental	core-core	0.3278	1.5281	0.2145
YunhongNO_1	Asian	Pspp.Chr06.01246.1	Pspp.Chr13.01040.1	WGD_or_segmental	softcore-softcore	0.5447	1.8128	0.3005
YunhongNO_1	Asian	Pspp.Chr06.01246.1	Pspp.Chr14.01369.1	WGD_or_segmental	softcore-softcore	0.0764	0.0725	1.054
YunhongNO_1	Asian	Pspp.Chr06.01631.1	Pspp.Chr09.00396.1	WGD_or_segmental	dispensable-dispensable	0.162	1.7875	0.0906
YunhongNO_1	Asian	Pspp.Chr06.01631.1	Pspp.Chr17.00379.1	WGD_or_segmental	dispensable-dispensable	0.1583	3.0633	0.0517
YunhongNO_1	Asian	Pspp.Chr06.01641.1	Pspp.Chr14.01640.1	WGD_or_segmental	core-softcore	0.0882	0.1954	0.4512
YunhongNO_1	Asian	Pspp.Chr06.01712.1	Pspp.Chr14.01870.1	WGD_or_segmental	core-softcore	0.0716	0.1277	0.5609
YunhongNO_1	Asian	Pspp.Chr06.01788.1	Pspp.Chr09.00581.1	WGD_or_segmental	dispensable-softcore	0.4934	2.2929	0.2152
YunhongNO_1	Asian	Pspp.Chr06.01788.1	Pspp.Chr14.01950.1	WGD_or_segmental	dispensable-dispensable	0.0684	0.1787	0.3826
YunhongNO_1	Asian	Pspp.Chr06.01788.1	Pspp.Chr16.00462.1	WGD_or_segmental	dispensable-core	0.371	1.5391	0.241
YunhongNO_1	Asian	Pspp.Chr06.01788.1	Pspp.Chr17.00539.1	WGD_or_segmental	dispensable-softcore	0.6539	1.5752	0.4151
YunhongNO_1	Asian	Pspp.Chr06.01880.1	Pspp.Chr13.00327.1	WGD_or_segmental	dispensable-softcore	0.4546	1.8272	0.2488
YunhongNO_1	Asian	Pspp.Chr06.01880.1	Pspp.Chr14.02050.1	WGD_or_segmental	dispensable-core	0.0705	0.1639	0.4301
YunhongNO_1	Asian	Pspp.Chr06.01880.1	Pspp.Chr16.00338.1	WGD_or_segmental	dispensable-softcore	0.537	2.0435	0.2628
YunhongNO_1	Asian	Pspp.Chr07.00063.1	Pspp.Chr14.00522.1	WGD_or_segmental	softcore-core	0.5057	2.3903	0.2115
YunhongNO_1	Asian	Pspp.Chr07.00504.1	Pspp.Chr07.00505.1	tandem	core-dispensable	0.1063	0.222	0.4791
YunhongNO_1	Asian	Pspp.Chr07.02013.1	Pspp.Chr07.02014.1	tandem	core-core	0.5585	3.5973	0.1553
YunhongNO_1	Asian	Pspp.Chr08.00554.1	Pspp.Chr15.00536.1	WGD_or_segmental	core-dispensable	0.041	0.0981	0.4178
YunhongNO_1	Asian	Pspp.Chr08.00613.1	Pspp.Chr10.00907.1	WGD_or_segmental	softcore-core	0.4884	2.8259	0.1728
YunhongNO_1	Asian	Pspp.Chr08.00613.1	Pspp.Chr15.00592.1	WGD_or_segmental	softcore-softcore	0.0582	0.1245	0.4677
YunhongNO_1	Asian	Pspp.Chr08.00697.1	Pspp.Chr15.00667.1	WGD_or_segmental	softcore-dispensable	0.083	0.2629	0.3158
YunhongNO_1	Asian	Pspp.Chr08.00697.1	Pspp.Chr15.02348.1	WGD_or_segmental	softcore-softcore	0.4475	3.3521	0.1335
YunhongNO_1	Asian	Pspp.Chr08.00703.1	Pspp.Chr15.00676.1	WGD_or_segmental	softcore-core	0.0426	0.1573	0.2711
YunhongNO_1	Asian	Pspp.Chr08.00703.1	Pspp.Chr15.02340.1	WGD_or_segmental	softcore-dispensable	0.368	3.7244	0.0988
YunhongNO_1	Asian	Pspp.Chr08.01573.1	Pspp.Chr15.03264.1	WGD_or_segmental	dispensable-core	0.0664	0.134	0.4956
YunhongNO_1	Asian	Pspp.Chr08.01602.1	Pspp.Chr15.03305.1	WGD_or_segmental	softcore-softcore	0.0641	0.216	0.2966
YunhongNO_1	Asian	Pspp.Chr08.01693.1	Pspp.Chr15.03399.1	WGD_or_segmental	core-core	0.0467	0.1002	0.4657
YunhongNO_1	Asian	Pspp.Chr08.01789.1	Pspp.Chr15.03494.1	WGD_or_segmental	core-dispensable	0.0481	0.2007	0.2396
YunhongNO_1	Asian	Pspp.Chr09.00031.1	Pspp.Chr14.01355.1	WGD_or_segmental	softcore-core	0.3149	2.2169	0.1421
YunhongNO_1	Asian	Pspp.Chr09.00396.1	Pspp.Chr14.01645.1	WGD_or_segmental	dispensable-dispensable	0.44	3.1169	0.1412
YunhongNO_1	Asian	Pspp.Chr09.00396.1	Pspp.Chr17.00379.1	WGD_or_segmental	dispensable-dispensable	0.0212	0.0512	0.4147
YunhongNO_1	Asian	Pspp.Chr09.00581.1	Pspp.Chr14.01950.1	WGD_or_segmental	softcore-dispensable	0.501	1.6607	0.3017
YunhongNO_1	Asian	Pspp.Chr09.00581.1	Pspp.Chr16.00462.1	WGD_or_segmental	softcore-core	0.4073	1.7269	0.2358
YunhongNO_1	Asian	Pspp.Chr09.00581.1	Pspp.Chr17.00539.1	WGD_or_segmental	softcore-softcore	0.0498	0.1781	0.2794
YunhongNO_1	Asian	Pspp.Chr09.01084.1	Pspp.Chr17.01064.1	WGD_or_segmental	core-softcore	0.0474	0.1512	0.3133
YunhongNO_1	Asian	Pspp.Chr09.01528.1	Pspp.Chr17.01554.1	WGD_or_segmental	softcore-dispensable	0.0679	0.1644	0.4127
YunhongNO_1	Asian	Pspp.Chr09.01619.1	Pspp.Chr15.01584.1	WGD_or_segmental	dispensable-core	0.4191	1.2598	0.3326
YunhongNO_1	Asian	Pspp.Chr09.01619.1	Pspp.Chr17.01654.1	WGD_or_segmental	dispensable-core	0.0566	0.0786	0.7202
YunhongNO_1	Asian	Pspp.Chr09.02146.1	Pspp.Chr17.02233.1	WGD_or_segmental	dispensable-core	0.0595	0.1789	0.3326
YunhongNO_1	Asian	Pspp.Chr10.01690.1	Pspp.Chr12.01936.1	WGD_or_segmental	core-softcore	0.2622	1.2065	0.2173
YunhongNO_1	Asian	Pspp.Chr10.02561.1	Pspp.Chr11.01821.1	WGD_or_segmental	core-softcore	0.4165	1.611	0.2585
YunhongNO_1	Asian	Pspp.Chr10.02583.1	Pspp.Chr11.01794.1	WGD_or_segmental	core-softcore	0.268	2.2668	0.1182
YunhongNO_1	Asian	Pspp.Chr12.00510.1	Pspp.Chr14.00530.1	WGD_or_segmental	core-core	0.1108	0.157	0.7061
YunhongNO_1	Asian	Pspp.Chr12.00760.1	Pspp.Chr14.00801.1	dispersed	softcore-dispensable	0.0248	0.1053	0.2356
YunhongNO_1	Asian	Pspp.Chr13.00327.1	Pspp.Chr14.02050.1	WGD_or_segmental	softcore-core	0.4399	1.8289	0.2405
YunhongNO_1	Asian	Pspp.Chr13.00327.1	Pspp.Chr16.00338.1	WGD_or_segmental	softcore-softcore	0.0952	0.241	0.3951
YunhongNO_1	Asian	Pspp.Chr13.00396.1	Pspp.Chr16.00405.1	WGD_or_segmental	core-core	0.0261	0.2087	0.1251
YunhongNO_1	Asian	Pspp.Chr13.00464.1	Pspp.Chr16.00442.1	WGD_or_segmental	softcore-core	0.0795	0.2111	0.3764
YunhongNO_1	Asian	Pspp.Chr13.00682.1	Pspp.Chr14.01694.1	WGD_or_segmental	core-private_unassigned	0.5126	1.4497	0.3536
YunhongNO_1	Asian	Pspp.Chr13.00682.1	Pspp.Chr16.00681.1	WGD_or_segmental	core-core	0.0592	0.1538	0.3852
YunhongNO_1	Asian	Pspp.Chr13.01040.1	Pspp.Chr14.01369.1	WGD_or_segmental	softcore-softcore	0.5295	2.1668	0.2444
YunhongNO_1	Asian	Pspp.Chr13.01494.1	Pspp.Chr16.01515.1	WGD_or_segmental	core-softcore	0.0377	0.1045	0.3609
YunhongNO_1	Asian	Pspp.Chr13.01735.1	Pspp.Chr16.01740.1	WGD_or_segmental	softcore-softcore	0.1602	0.2491	0.6432
YunhongNO_1	Asian	Pspp.Chr13.02008.1	Pspp.Chr16.00783.1	dispersed	softcore-dispensable	0.7735	1.782	0.4341
YunhongNO_1	Asian	Pspp.Chr14.00744.1	Pspp.Chr14.00746.1	proximal	core-core	0.1637	0.3889	0.4208
YunhongNO_1	Asian	Pspp.Chr14.01355.1	Pspp.Chr17.00032.1	WGD_or_segmental	core-core	0.3434	1.6038	0.2141
YunhongNO_1	Asian	Pspp.Chr14.01645.1	Pspp.Chr17.00379.1	WGD_or_segmental	dispensable-dispensable	0.4289	3.1071	0.138
YunhongNO_1	Asian	Pspp.Chr14.01694.1	Pspp.Chr16.00681.1	WGD_or_segmental	private_unassigned-core	0.4507	2.4655	0.1828
YunhongNO_1	Asian	Pspp.Chr14.01950.1	Pspp.Chr16.00462.1	WGD_or_segmental	dispensable-core	0.3678	1.3548	0.2715
YunhongNO_1	Asian	Pspp.Chr14.01950.1	Pspp.Chr17.00539.1	WGD_or_segmental	dispensable-softcore	0.6411	2.0854	0.3074
YunhongNO_1	Asian	Pspp.Chr14.02050.1	Pspp.Chr16.00338.1	WGD_or_segmental	core-softcore	0.5494	1.5973	0.344
YunhongNO_1	Asian	Pspp.Chr15.00676.1	Pspp.Chr15.02340.1	WGD_or_segmental	core-dispensable	0.3038	2.9373	0.1034
YunhongNO_1	Asian	Pspp.Chr15.02611.1	Pspp.Chr15.03334.1	WGD_or_segmental	dispensable-core	0.5693	1.7135	0.3322
YunhongNO_1	Asian	Pspp.Chr16.00462.1	Pspp.Chr17.00539.1	WGD_or_segmental	core-softcore	0.4111	1.6525	0.2488
YunhongNO_1	Asian	Pspp.Chr16.02442.1	Pspp.Chr16.02443.1	tandem	core-core	0.4155	1.4788	0.281
YunhongNO_1	Asian	Pspp.Chr17.02093.1	Pspp.Chr17.02094.1	WGD_or_segmental	softcore-core	0.166	0.2492	0.666
Hongxiangsu_hapA_KEL	Hybrid_haplotype	HXSChr01A000249.1-protein	HXSChr05A002288.1-protein	dispersed	dispensable-core	0.8889	3.7817	0.2351
Hongxiangsu_hapA_KEL	Hybrid_haplotype	HXSChr01A000249.1-protein	HXSChr05A002539.1-protein	dispersed	dispensable-core	0.7627	3.7866	0.2014
Hongxiangsu_hapA_KEL	Hybrid_haplotype	HXSChr01A000249.1-protein	HXSChr17A000758.1-protein	dispersed	dispensable-dispensable	0.8652	3.9066	0.2215
Hongxiangsu_hapA_KEL	Hybrid_haplotype	HXSChr01A000620.1-protein	HXSChr08A001858.1-protein	WGD_or_segmental	core-core	0.369	1.965	0.1878
Hongxiangsu_hapA_KEL	Hybrid_haplotype	HXSChr01A000730.1-protein	HXSChr08A002000.1-protein	WGD_or_segmental	core-core	0.3149	1.352	0.233
Hongxiangsu_hapA_KEL	Hybrid_haplotype	HXSChr01A000730.1-protein	HXSChr15A002604.1-protein	WGD_or_segmental	core-core	0.0466	0.0711	0.6563
Hongxiangsu_hapA_KEL	Hybrid_haplotype	HXSChr01A000750.1-protein	HXSChr15A002581.1-protein	WGD_or_segmental	core-core	0.3553	1.9959	0.178
Hongxiangsu_hapA_KEL	Hybrid_haplotype	HXSChr01A000750.1-protein	HXSChr16A002571.1-protein	WGD_or_segmental	core-core	0.0345	0.0741	0.4656
Hongxiangsu_hapA_KEL	Hybrid_haplotype	HXSChr01A000913.1-protein	HXSChr06A001058.1-protein	WGD_or_segmental	core-core	0.3889	1.438	0.2704
Hongxiangsu_hapA_KEL	Hybrid_haplotype	HXSChr01A000913.1-protein	HXSChr07A001395.1-protein	WGD_or_segmental	core-core	0.071	0.1503	0.4722
Hongxiangsu_hapA_KEL	Hybrid_haplotype	HXSChr01A000913.1-protein	HXSChr14A001202.1-protein	WGD_or_segmental	core-core	0.3886	1.4564	0.2668
Hongxiangsu_hapA_KEL	Hybrid_haplotype	HXSChr01A001131.1-protein	HXSChr07A001530.1-protein	WGD_or_segmental	core-core	0.0462	0.1585	0.2915
Hongxiangsu_hapA_KEL	Hybrid_haplotype	HXSChr01A001182.1-protein	HXSChr01A001183.1-protein	tandem	dispensable-dispensable	0.0645	0.1421	0.454
Hongxiangsu_hapA_KEL	Hybrid_haplotype	HXSChr01A001182.1-protein	HXSChr06A001365.1-protein	WGD_or_segmental	dispensable-softcore	0.3929	1.5914	0.2469
Hongxiangsu_hapA_KEL	Hybrid_haplotype	HXSChr01A001182.1-protein	HXSChr14A001520.1-protein	WGD_or_segmental	dispensable-core	0.4063	1.6367	0.2482
Hongxiangsu_hapA_KEL	Hybrid_haplotype	HXSChr01A001215.1-protein	HXSChr07A001628.1-protein	WGD_or_segmental	softcore-softcore	0.0482	0.1274	0.3781
Hongxiangsu_hapA_KEL	Hybrid_haplotype	HXSChr01A001453.1-protein	HXSChr07A001898.1-protein	WGD_or_segmental	core-core	0.0802	0.1258	0.6379
Hongxiangsu_hapA_KEL	Hybrid_haplotype	HXSChr01A001635.1-protein	HXSChr07A002098.1-protein	WGD_or_segmental	core-dispensable	0.0954	0.176	0.5423
Hongxiangsu_hapA_KEL	Hybrid_haplotype	HXSChr01A001826.1-protein	HXSChr07A002356.1-protein	WGD_or_segmental	core-dispensable	0.4525	1.7672	0.2561
Hongxiangsu_hapA_KEL	Hybrid_haplotype	HXSChr01A002092.1-protein	HXSChr07A002537.1-protein	WGD_or_segmental	core-softcore	0.0736	0.1494	0.4929
Hongxiangsu_hapA_KEL	Hybrid_haplotype	HXSChr02A000101.1-protein	HXSChr15A001265.1-protein	WGD_or_segmental	core-core	0.0359	0.2465	0.1458
Hongxiangsu_hapA_KEL	Hybrid_haplotype	HXSChr02A000423.1-protein	HXSChr15A001598.1-protein	WGD_or_segmental	dispensable-core	0.0367	0.0901	0.4073
Hongxiangsu_hapA_KEL	Hybrid_haplotype	HXSChr02A000423.1-protein	HXSChr17A001859.1-protein	WGD_or_segmental	dispensable-core	0.377	4.6474	0.0811
Hongxiangsu_hapA_KEL	Hybrid_haplotype	HXSChr02A000606.1-protein	HXSChr15A001736.1-protein	WGD_or_segmental	core-core	0.0709	0.1313	0.5397
Hongxiangsu_hapA_KEL	Hybrid_haplotype	HXSChr02A000745.1-protein	HXSChr15A001872.1-protein	WGD_or_segmental	softcore-softcore	0.145	0.1935	0.7497
Hongxiangsu_hapA_KEL	Hybrid_haplotype	HXSChr02A000930.1-protein	HXSChr05A001405.1-protein	WGD_or_segmental	softcore-softcore	0.2918	2.6489	0.1101
Hongxiangsu_hapA_KEL	Hybrid_haplotype	HXSChr02A000930.1-protein	HXSChr15A002023.1-protein	WGD_or_segmental	softcore-softcore	0.0579	0.1338	0.4329
Hongxiangsu_hapA_KEL	Hybrid_haplotype	HXSChr02A001301.1-protein	HXSChr08A000797.1-protein	WGD_or_segmental	softcore-softcore	0.3838	2.032	0.1889
Hongxiangsu_hapA_KEL	Hybrid_haplotype	HXSChr02A001301.1-protein	HXSChr15A000652.1-protein	WGD_or_segmental	softcore-core	0.3412	2.8936	0.1179
Hongxiangsu_hapA_KEL	Hybrid_haplotype	HXSChr02A001301.1-protein	HXSChr15A002354.1-protein	WGD_or_segmental	softcore-dispensable	0.0523	0.159	0.3287
Hongxiangsu_hapA_KEL	Hybrid_haplotype	HXSChr02A001312.1-protein	HXSChr08A000788.1-protein	WGD_or_segmental	softcore-softcore	0.5171	1.5106	0.3423
Hongxiangsu_hapA_KEL	Hybrid_haplotype	HXSChr02A001312.1-protein	HXSChr15A000643.1-protein	WGD_or_segmental	softcore-dispensable	0.5142	1.5975	0.3219
Hongxiangsu_hapA_KEL	Hybrid_haplotype	HXSChr02A001312.1-protein	HXSChr15A002364.1-protein	WGD_or_segmental	softcore-softcore	0.0864	0.1419	0.6086
Hongxiangsu_hapA_KEL	Hybrid_haplotype	HXSChr02A002113.1-protein	HXSChr02A002114.1-protein	tandem	softcore-core	0.1055	0.3615	0.2919
Hongxiangsu_hapA_KEL	Hybrid_haplotype	HXSChr02A002113.1-protein	HXSChr07A000612.1-protein	WGD_or_segmental	softcore-core	0.0909	0.3039	0.299
Hongxiangsu_hapA_KEL	Hybrid_haplotype	HXSChr02A002687.1-protein	HXSChr07A000058.1-protein	WGD_or_segmental	dispensable-softcore	0.0828	0.162	0.5112
Hongxiangsu_hapA_KEL	Hybrid_haplotype	HXSChr02A002687.1-protein	HXSChr11A000205.1-protein	WGD_or_segmental	dispensable-softcore	0.5115	1.5798	0.3238
Hongxiangsu_hapA_KEL	Hybrid_haplotype	HXSChr02A002687.1-protein	HXSChr12A000586.1-protein	WGD_or_segmental	dispensable-dispensable	0.6201	2.0731	0.2991
Hongxiangsu_hapA_KEL	Hybrid_haplotype	HXSChr03A000960.1-protein	HXSChr03A000962.1-protein	proximal	dispensable-dispensable	0.0204	0.0375	0.5429
Hongxiangsu_hapA_KEL	Hybrid_haplotype	HXSChr03A000960.1-protein	HXSChr03A000966.1-protein	proximal	dispensable-softcore	0.1206	0.2574	0.4684
Hongxiangsu_hapA_KEL	Hybrid_haplotype	HXSChr03A000962.1-protein	HXSChr03A000966.1-protein	proximal	dispensable-softcore	0.1199	0.2218	0.5408
Hongxiangsu_hapA_KEL	Hybrid_haplotype	HXSChr03A002049.1-protein	HXSChr05A003028.1-protein	WGD_or_segmental	core-core	0.2256	1.2248	0.1842
Hongxiangsu_hapA_KEL	Hybrid_haplotype	HXSChr03A002049.1-protein	HXSChr11A002096.1-protein	WGD_or_segmental	core-softcore	0.0311	0.2209	0.1408
Hongxiangsu_hapA_KEL	Hybrid_haplotype	HXSChr03A002083.1-protein	HXSChr05A003012.1-protein	WGD_or_segmental	dispensable-dispensable	0.446	1.5163	0.2941
Hongxiangsu_hapA_KEL	Hybrid_haplotype	HXSChr03A002083.1-protein	HXSChr10A002835.1-protein	WGD_or_segmental	dispensable-core	0.4296	1.7394	0.247
Hongxiangsu_hapA_KEL	Hybrid_haplotype	HXSChr03A002083.1-protein	HXSChr11A002122.1-protein	WGD_or_segmental	dispensable-softcore	0.0296	0.1002	0.2949
Hongxiangsu_hapA_KEL	Hybrid_haplotype	HXSChr03A002496.1-protein	HXSChr11A002596.1-protein	WGD_or_segmental	softcore-softcore	0.0392	0.2467	0.1589
Hongxiangsu_hapA_KEL	Hybrid_haplotype	HXSChr04A001548.1-protein	HXSChr12A001737.1-protein	WGD_or_segmental	dispensable-softcore	0.0992	0.2289	0.4334
Hongxiangsu_hapA_KEL	Hybrid_haplotype	HXSChr04A001745.1-protein	HXSChr12A001941.1-protein	WGD_or_segmental	core-core	0.0825	0.2052	0.4023
Hongxiangsu_hapA_KEL	Hybrid_haplotype	HXSChr04A001939.1-protein	HXSChr12A002130.1-protein	WGD_or_segmental	softcore-dispensable	0.0432	0.166	0.2601
Hongxiangsu_hapA_KEL	Hybrid_haplotype	HXSChr04A002063.1-protein	HXSChr05A002151.1-protein	WGD_or_segmental	core-core	0.2622	1.4546	0.1803
Hongxiangsu_hapA_KEL	Hybrid_haplotype	HXSChr04A002063.1-protein	HXSChr10A001958.1-protein	WGD_or_segmental	core-core	0.2723	0.9779	0.2785
Hongxiangsu_hapA_KEL	Hybrid_haplotype	HXSChr04A002063.1-protein	HXSChr12A002241.1-protein	WGD_or_segmental	core-softcore	0.0209	0.1445	0.1446
Hongxiangsu_hapA_KEL	Hybrid_haplotype	HXSChr05A000696.1-protein	HXSChr10A000642.1-protein	WGD_or_segmental	core-core	0.0705	0.2389	0.295
Hongxiangsu_hapA_KEL	Hybrid_haplotype	HXSChr05A001092.1-protein	HXSChr08A000789.1-protein	WGD_or_segmental	core-dispensable	0.7069	2.8046	0.252
Hongxiangsu_hapA_KEL	Hybrid_haplotype	HXSChr05A001092.1-protein	HXSChr15A000644.1-protein	WGD_or_segmental	core-dispensable	0.5742	2.0411	0.2813
Hongxiangsu_hapA_KEL	Hybrid_haplotype	HXSChr05A001187.1-protein	HXSChr10A001073.1-protein	WGD_or_segmental	core-core	0.0894	0.2244	0.3984
Hongxiangsu_hapA_KEL	Hybrid_haplotype	HXSChr05A001268.1-protein	HXSChr08A000682.1-protein	WGD_or_segmental	core-softcore	0.4805	4.0073	0.1199
Hongxiangsu_hapA_KEL	Hybrid_haplotype	HXSChr05A001268.1-protein	HXSChr10A001146.1-protein	WGD_or_segmental	core-core	0.1263	0.1452	0.8701
Hongxiangsu_hapA_KEL	Hybrid_haplotype	HXSChr05A001268.1-protein	HXSChr15A000579.1-protein	WGD_or_segmental	core-softcore	0.4959	3.0307	0.1636
Hongxiangsu_hapA_KEL	Hybrid_haplotype	HXSChr05A001385.1-protein	HXSChr10A001262.1-protein	WGD_or_segmental	core-dispensable	0.0616	0.1617	0.3808
Hongxiangsu_hapA_KEL	Hybrid_haplotype	HXSChr05A001405.1-protein	HXSChr15A002023.1-protein	WGD_or_segmental	softcore-softcore	0.2891	1.5316	0.1887
Hongxiangsu_hapA_KEL	Hybrid_haplotype	HXSChr05A001477.1-protein	HXSChr10A001361.1-protein	WGD_or_segmental	softcore-softcore	0.2027	0.3403	0.5957
Hongxiangsu_hapA_KEL	Hybrid_haplotype	HXSChr05A001797.1-protein	HXSChr10A001627.1-protein	WGD_or_segmental	core-core	0.0553	0.151	0.3663
Hongxiangsu_hapA_KEL	Hybrid_haplotype	HXSChr05A001919.1-protein	HXSChr10A001755.1-protein	WGD_or_segmental	softcore-softcore	0.0783	0.1832	0.4275
Hongxiangsu_hapA_KEL	Hybrid_haplotype	HXSChr05A002084.1-protein	HXSChr10A001895.1-protein	WGD_or_segmental	softcore-core	0.0618	0.1504	0.4108
Hongxiangsu_hapA_KEL	Hybrid_haplotype	HXSChr05A002119.1-protein	HXSChr05A002120.1-protein	tandem	dispensable-softcore	0.2177	0.4044	0.5384
Hongxiangsu_hapA_KEL	Hybrid_haplotype	HXSChr05A002119.1-protein	HXSChr10A001928.1-protein	WGD_or_segmental	dispensable-dispensable	0.2278	0.4908	0.4641
Hongxiangsu_hapA_KEL	Hybrid_haplotype	HXSChr05A002151.1-protein	HXSChr10A001958.1-protein	WGD_or_segmental	core-core	0.024	0.1995	0.1205
Hongxiangsu_hapA_KEL	Hybrid_haplotype	HXSChr05A002151.1-protein	HXSChr12A002241.1-protein	WGD_or_segmental	core-softcore	0.2898	1.7073	0.1698
Hongxiangsu_hapA_KEL	Hybrid_haplotype	HXSChr05A002288.1-protein	HXSChr05A002539.1-protein	dispersed	core-core	0.5368	2.7952	0.192
Hongxiangsu_hapA_KEL	Hybrid_haplotype	HXSChr05A002677.1-protein	HXSChr10A002482.1-protein	WGD_or_segmental	core-softcore	0.0299	0.1407	0.2128
Hongxiangsu_hapA_KEL	Hybrid_haplotype	HXSChr05A002801.1-protein	HXSChr10A002607.1-protein	WGD_or_segmental	core-core	0.0671	0.1686	0.3983
Hongxiangsu_hapA_KEL	Hybrid_haplotype	HXSChr05A002889.1-protein	HXSChr09A002151.1-protein	WGD_or_segmental	core-core	0.448	1.7388	0.2577
Hongxiangsu_hapA_KEL	Hybrid_haplotype	HXSChr05A002889.1-protein	HXSChr10A002690.1-protein	WGD_or_segmental	core-dispensable	0.0843	0.1971	0.4277
Hongxiangsu_hapA_KEL	Hybrid_haplotype	HXSChr05A002889.1-protein	HXSChr17A002314.1-protein	WGD_or_segmental	core-core	0.4882	1.498	0.3259
Hongxiangsu_hapA_KEL	Hybrid_haplotype	HXSChr05A003012.1-protein	HXSChr10A002835.1-protein	WGD_or_segmental	dispensable-core	0.0396	0.0988	0.4004
Hongxiangsu_hapA_KEL	Hybrid_haplotype	HXSChr05A003012.1-protein	HXSChr11A002122.1-protein	WGD_or_segmental	dispensable-softcore	0.4394	1.6815	0.2613
Hongxiangsu_hapA_KEL	Hybrid_haplotype	HXSChr05A003014.1-protein	HXSChr10A002837.1-protein	WGD_or_segmental	dispensable-dispensable	0.0903	0.1432	0.6302
Hongxiangsu_hapA_KEL	Hybrid_haplotype	HXSChr05A003028.1-protein	HXSChr10A002860.1-protein	WGD_or_segmental	core-core	0.033	0.162	0.2036
Hongxiangsu_hapA_KEL	Hybrid_haplotype	HXSChr05A003028.1-protein	HXSChr11A002096.1-protein	WGD_or_segmental	core-softcore	0.2176	0.8504	0.2559
Hongxiangsu_hapA_KEL	Hybrid_haplotype	HXSChr06A001058.1-protein	HXSChr07A001395.1-protein	WGD_or_segmental	core-core	0.395	1.3707	0.2882
Hongxiangsu_hapA_KEL	Hybrid_haplotype	HXSChr06A001058.1-protein	HXSChr14A001202.1-protein	WGD_or_segmental	core-core	0.0534	0.1977	0.27
Hongxiangsu_hapA_KEL	Hybrid_haplotype	HXSChr06A001333.1-protein	HXSChr14A001485.1-protein	WGD_or_segmental	core-core	0.0627	0.1396	0.4488
Hongxiangsu_hapA_KEL	Hybrid_haplotype	HXSChr06A001363.1-protein	HXSChr14A001519.1-protein	WGD_or_segmental	core-core	0.0914	0.1575	0.5807
Hongxiangsu_hapA_KEL	Hybrid_haplotype	HXSChr06A001370.1-protein	HXSChr06A001373.1-protein	proximal	core-core	0.0427	0.0748	0.5714
Hongxiangsu_hapA_KEL	Hybrid_haplotype	HXSChr06A001486.1-protein	HXSChr09A000030.1-protein	WGD_or_segmental	core-softcore	0.3205	1.4845	0.2159
Hongxiangsu_hapA_KEL	Hybrid_haplotype	HXSChr06A001486.1-protein	HXSChr14A001639.1-protein	WGD_or_segmental	core-core	0.0276	0.1544	0.1787
Hongxiangsu_hapA_KEL	Hybrid_haplotype	HXSChr06A001486.1-protein	HXSChr17A000031.1-protein	WGD_or_segmental	core-core	0.3384	1.6455	0.2056
Hongxiangsu_hapA_KEL	Hybrid_haplotype	HXSChr06A001493.1-protein	HXSChr13A001013.1-protein	WGD_or_segmental	softcore-softcore	0.5663	1.3789	0.4107
Hongxiangsu_hapA_KEL	Hybrid_haplotype	HXSChr06A001493.1-protein	HXSChr14A001650.1-protein	WGD_or_segmental	softcore-softcore	0.0792	0.0878	0.9019
Hongxiangsu_hapA_KEL	Hybrid_haplotype	HXSChr06A001765.1-protein	HXSChr14A001934.1-protein	WGD_or_segmental	dispensable-dispensable	0.0832	0.2083	0.3995
Hongxiangsu_hapA_KEL	Hybrid_haplotype	HXSChr06A001839.1-protein	HXSChr13A000651.1-protein	WGD_or_segmental	softcore-core	0.3325	3.2437	0.1025
Hongxiangsu_hapA_KEL	Hybrid_haplotype	HXSChr06A001839.1-protein	HXSChr14A001999.1-protein	WGD_or_segmental	softcore-softcore	0.3457	0.5334	0.6481
Hongxiangsu_hapA_KEL	Hybrid_haplotype	HXSChr06A001839.1-protein	HXSChr16A000658.1-protein	WGD_or_segmental	softcore-core	0.3178	1.7017	0.1867
Hongxiangsu_hapA_KEL	Hybrid_haplotype	HXSChr06A001880.1-protein	HXSChr09A000366.1-protein	WGD_or_segmental	dispensable-dispensable	0.1619	1.9786	0.0818
Hongxiangsu_hapA_KEL	Hybrid_haplotype	HXSChr06A001880.1-protein	HXSChr13A000592.1-protein	WGD_or_segmental	dispensable-dispensable	0.1073	2.9394	0.0365
Hongxiangsu_hapA_KEL	Hybrid_haplotype	HXSChr06A001880.1-protein	HXSChr16A000607.1-protein	WGD_or_segmental	dispensable-dispensable	0.1017	3.0069	0.0338
Hongxiangsu_hapA_KEL	Hybrid_haplotype	HXSChr06A001880.1-protein	HXSChr17A000374.1-protein	WGD_or_segmental	dispensable-dispensable	0.1583	3.1151	0.0508
[truncated: 1,108 more rows]

## Sheet: TableS5
Table S5: Expression matrix of the 39 candidate PbrbHLH genes across 17 tissues and 3 pear cultivars during fruit development.
[truncated: 40 more rows]

[truncated: 1 more sheets: TableS6]
